# Supplementary material for: Adipocyte-Specific Ablation of PU.1 Promotes Energy Expenditure and Ameliorates Metabolic Syndrome in Aging Mice
Source: Front Aging. 2022 Feb 2;2:803482. doi: 10.3389/fragi.2021.803482 (PMC9261351; doi:10.3389/fragi.2021.803482)
Supplement: Supplementary file 2 [file Table3.xlsx]

## Sheet: Glossary of terms
Term	Table	Definition
Aliases	1, 2, 3	Gene aliases
BioGRID	2	BioGRID-curated mouse Spi1/PU.1-interacting proteins
Category	1, 2, 3	SPP classification category - see text for details
Class	1, 2, 3	SPP classification class - see text for details
Family	1, 2, 3	SPP classification family - see text for details
Index	1, 2, 3	Identifier that sorts genes or proteins into categories, classes and families based upon SPP classification
Int P	2	Intersection P value
Int Q	2	Intersection P value incorporating correction for multiple hypothesis testing
Intersection	2	Number of high confidence transcriptional targets (HCTs) for a specific node in the gene set
Odds ratio	2	Ratio of observed to expected number of nodes
Rank	2	Genes are ranked initially by consensome p-value then by geometric mean fold change for genes with tied CPVs.
Symbol	1, 2, 3	MGI gene approved symbol
WAT %ile	2	Percentilized wild type white adipose tissue mean expression value
FC P	1	Fold change P value
FC Padj	1	Fold change P value incorporating correction for multiple hypothesis testing
Consensome P	3	The binomial probability of observing Eg or more successes out of Ng trials, when the true probability of success is 0.05. This provides an estimate of the degree to which the fraction of experiments with alterations exceed what might be expected by chance.
Consensome Q	3	Consensome P value incorporating correction for multiple hypothesis testing
GSEA Hallmark	3	Genes designated as hallmark adipogenesis-induced transcripts by GSEA
Discovery rate	3	For each gene, g, in the consensome, we counted the number of experiments, Eg, where the gene has a nominal p-value of 0.05 or less out of Ng experiments where gene-specific data are present. The discovery rate (DR) was calculated as Eg/Ng.
Number of expts	3	Number of experiments in which gene-specific data were present.
THERMO	2	Genes mapping to the MPO terms “decreased brown adipose tissue amount”, “decreased core body temperature” or “impaired adaptive thermogenesis”
ACL	2	Genes mapping to the MPO term “abnormal cytokine levels"
AEE	2	Genes mapping to the MPO term "abnormal energy expenditure”
IGT	2	Genes mapping to the MPO term “impaired glucose tolerance”
Lazar	3	Genes in the 50th percentile of MACS2 peak heights from the PU.1 3T3-L1 ChIP-Seq analysis by Lazar and colleagues

## Sheet: Table S3
	Table S3. 3T3-L1 adipogenesis consensome (P<0.05)
		Transcriptional target classification						3T3-ADIP									aPU.1KO v WT			SPP mouse adipose data links
	Index	Category	Class	Family	Symbol	Mean FC	Log Mean FC	UP	DOWN	Rank	%ile	Consensome P	Consensome Q	Discovery rate	# expts	GSEA Hallmark	UP2	DOWN2	Lazar	Transcriptomic	ChIP-Seq
	Index	Category	Class	Family	Symbol	Mean FC	Log Mean FC	UP	DOWN	Rank	%ile	Consensome P	Consensome Q	Discovery rate	# expts	GSEA Hallmark	UP2	DOWN2	Lazar	Transcriptomic	ChIP-Seq	Column2	Column4
	4421	Co-nodes	Apoptosis & apoptosis regulators	Cell death inducing DFFA like effector	Cidec	282.69	8.14308	*		1	99	3.05e-20	8.32e-17	1	15					Cidec	Cidec	https://www.signalingpathways.org/ominer/query.jsf?geneSearchType=gene&findMax=y&gene=Cidec&foldChangeMin=1&significance=0.05&ps=2&organ=22&species=House+Mouse&reportsBy=pathways&omicsCategory=tm	https://www.signalingpathways.org/ominer/query.jsf?geneSearchType=gene&findMax=y&gene=Cidec&ps=2&organ=22&species=House+Mouse&reportsBy=pathways&omicsCategory=cistromics&countMax=3000
	2183	Enzymes	Long chain fatty acid CoA ligases	Long-chain acyl-CoA synthetases (ACSL)	Acsl1	43.5974	5.44617	*		2	99	3.05e-20	8.32e-17	1	15					Acsl1	Acsl1	https://www.signalingpathways.org/ominer/query.jsf?geneSearchType=gene&findMax=y&gene=Acsl1&foldChangeMin=1&significance=0.05&ps=2&organ=22&species=House+Mouse&reportsBy=pathways&omicsCategory=tm	https://www.signalingpathways.org/ominer/query.jsf?geneSearchType=gene&findMax=y&gene=Acsl1&ps=2&organ=22&species=House+Mouse&reportsBy=pathways&omicsCategory=cistromics&countMax=3000
	320	Receptors	Ligands	Complement components & factors (C/CF)	C3	15.0553	3.9122	*		3	99	3.05e-20	8.32e-17	1	15	▪		▪	66.9896	C3	C3	https://www.signalingpathways.org/ominer/query.jsf?geneSearchType=gene&findMax=y&gene=C3&foldChangeMin=1&significance=0.05&ps=2&organ=22&species=House+Mouse&reportsBy=pathways&omicsCategory=tm	https://www.signalingpathways.org/ominer/query.jsf?geneSearchType=gene&findMax=y&gene=C3&ps=2&organ=22&species=House+Mouse&reportsBy=pathways&omicsCategory=cistromics&countMax=3000
	2566	Enzymes	Other enzymes	Pyruvate carboxylases	Pcx	11.0917	3.47141	*		4	99	3.05e-20	8.32e-17	1	15					Pcx	Pcx	https://www.signalingpathways.org/ominer/query.jsf?geneSearchType=gene&findMax=y&gene=Pcx&foldChangeMin=1&significance=0.05&ps=2&organ=22&species=House+Mouse&reportsBy=pathways&omicsCategory=tm	https://www.signalingpathways.org/ominer/query.jsf?geneSearchType=gene&findMax=y&gene=Pcx&ps=2&organ=22&species=House+Mouse&reportsBy=pathways&omicsCategory=cistromics&countMax=3000
	2150	Enzymes	Lipases	Lipases (LIP)	Lipe	13.2911	3.73239	*		5	99	3.05e-20	8.32e-17	1	15	▪				Lipe	Lipe	https://www.signalingpathways.org/ominer/query.jsf?geneSearchType=gene&findMax=y&gene=Lipe&foldChangeMin=1&significance=0.05&ps=2&organ=22&species=House+Mouse&reportsBy=pathways&omicsCategory=tm	https://www.signalingpathways.org/ominer/query.jsf?geneSearchType=gene&findMax=y&gene=Lipe&ps=2&organ=22&species=House+Mouse&reportsBy=pathways&omicsCategory=cistromics&countMax=3000
	5289	Co-nodes	Cytoskeleton components & regulators	Myosin light chain	Myl9	0.374191	-1.41815		*	6	99	3.05e-20	8.32e-17	1	15					Myl9	Myl9	https://www.signalingpathways.org/ominer/query.jsf?geneSearchType=gene&findMax=y&gene=Myl9&foldChangeMin=1&significance=0.05&ps=2&organ=22&species=House+Mouse&reportsBy=pathways&omicsCategory=tm	https://www.signalingpathways.org/ominer/query.jsf?geneSearchType=gene&findMax=y&gene=Myl9&ps=2&organ=22&species=House+Mouse&reportsBy=pathways&omicsCategory=cistromics&countMax=3000
	8655	Co-nodes	Transporters & transport proteins	Solute carrier superfamily member	Slc5a6	6.14801	2.62012	*		7	99	3.05e-20	8.32e-17	1	15	▪	▪		64.7744	Slc5a6	Slc5a6	https://www.signalingpathways.org/ominer/query.jsf?geneSearchType=gene&findMax=y&gene=Slc5a6&foldChangeMin=1&significance=0.05&ps=2&organ=22&species=House+Mouse&reportsBy=pathways&omicsCategory=tm	https://www.signalingpathways.org/ominer/query.jsf?geneSearchType=gene&findMax=y&gene=Slc5a6&ps=2&organ=22&species=House+Mouse&reportsBy=pathways&omicsCategory=cistromics&countMax=3000
	512	Receptors	Ligands	Thrombospondin	Thbs2	0.284669	-1.81264		*	8	99	3.05e-20	8.32e-17	1	15					Thbs2	Thbs2	https://www.signalingpathways.org/ominer/query.jsf?geneSearchType=gene&findMax=y&gene=Thbs2&foldChangeMin=1&significance=0.05&ps=2&organ=22&species=House+Mouse&reportsBy=pathways&omicsCategory=tm	https://www.signalingpathways.org/ominer/query.jsf?geneSearchType=gene&findMax=y&gene=Thbs2&ps=2&organ=22&species=House+Mouse&reportsBy=pathways&omicsCategory=cistromics&countMax=3000
	5156	Co-nodes	Cytoskeleton components & regulators	Actin	Acta2	0.565214	-0.823132			9	99	3.05e-20	8.32e-17	1	15					Acta2	Acta2	https://www.signalingpathways.org/ominer/query.jsf?geneSearchType=gene&findMax=y&gene=Acta2&foldChangeMin=1&significance=0.05&ps=2&organ=22&species=House+Mouse&reportsBy=pathways&omicsCategory=tm	https://www.signalingpathways.org/ominer/query.jsf?geneSearchType=gene&findMax=y&gene=Acta2&ps=2&organ=22&species=House+Mouse&reportsBy=pathways&omicsCategory=cistromics&countMax=3000
	2506	Enzymes	Other enzymes	Epoxide hydrolases (EPHX)	Ephx2	3.28737	1.71693	*		10	99	3.05e-20	8.32e-17	1	15	▪				Ephx2	Ephx2	https://www.signalingpathways.org/ominer/query.jsf?geneSearchType=gene&findMax=y&gene=Ephx2&foldChangeMin=1&significance=0.05&ps=2&organ=22&species=House+Mouse&reportsBy=pathways&omicsCategory=tm	https://www.signalingpathways.org/ominer/query.jsf?geneSearchType=gene&findMax=y&gene=Ephx2&ps=2&organ=22&species=House+Mouse&reportsBy=pathways&omicsCategory=cistromics&countMax=3000
	528	Receptors	Ligands	Vascular cell adhesion molecule	Vcam1	0.384001	-1.38082		*	11	99	3.05e-20	8.32e-17	1	15			▪	89.7568	Vcam1	Vcam1	https://www.signalingpathways.org/ominer/query.jsf?geneSearchType=gene&findMax=y&gene=Vcam1&foldChangeMin=1&significance=0.05&ps=2&organ=22&species=House+Mouse&reportsBy=pathways&omicsCategory=tm	https://www.signalingpathways.org/ominer/query.jsf?geneSearchType=gene&findMax=y&gene=Vcam1&ps=2&organ=22&species=House+Mouse&reportsBy=pathways&omicsCategory=cistromics&countMax=3000
	2043	Enzymes	Kinases	Pim-1 kinases (PIM)	Pim3	4.66573	2.2221	*		12	99	3.05e-20	8.32e-17	1	15	▪			80.2957	Pim3	Pim3	https://www.signalingpathways.org/ominer/query.jsf?geneSearchType=gene&findMax=y&gene=Pim3&foldChangeMin=1&significance=0.05&ps=2&organ=22&species=House+Mouse&reportsBy=pathways&omicsCategory=tm	https://www.signalingpathways.org/ominer/query.jsf?geneSearchType=gene&findMax=y&gene=Pim3&ps=2&organ=22&species=House+Mouse&reportsBy=pathways&omicsCategory=cistromics&countMax=3000
	5331	Co-nodes	Cytoskeleton components & regulators	Tropomyosin	Tpm1	0.412235	-1.27846		*	13	99	3.05e-20	8.32e-17	1	15					Tpm1	Tpm1	https://www.signalingpathways.org/ominer/query.jsf?geneSearchType=gene&findMax=y&gene=Tpm1&foldChangeMin=1&significance=0.05&ps=2&organ=22&species=House+Mouse&reportsBy=pathways&omicsCategory=tm	https://www.signalingpathways.org/ominer/query.jsf?geneSearchType=gene&findMax=y&gene=Tpm1&ps=2&organ=22&species=House+Mouse&reportsBy=pathways&omicsCategory=cistromics&countMax=3000
	419	Receptors	Ligands	Lipoprotein lipase	Lpl	3.85294	1.94596	*		14	99	3.05e-20	8.32e-17	1	15	▪				Lpl	Lpl	https://www.signalingpathways.org/ominer/query.jsf?geneSearchType=gene&findMax=y&gene=Lpl&foldChangeMin=1&significance=0.05&ps=2&organ=22&species=House+Mouse&reportsBy=pathways&omicsCategory=tm	https://www.signalingpathways.org/ominer/query.jsf?geneSearchType=gene&findMax=y&gene=Lpl&ps=2&organ=22&species=House+Mouse&reportsBy=pathways&omicsCategory=cistromics&countMax=3000
	1002	Enzymes	Dehydrogenases	Acyl-CoA (ACAD)	Acadm	3.03954	1.60385	*		15	99	3.05e-20	8.32e-17	1	15	▪				Acadm	Acadm	https://www.signalingpathways.org/ominer/query.jsf?geneSearchType=gene&findMax=y&gene=Acadm&foldChangeMin=1&significance=0.05&ps=2&organ=22&species=House+Mouse&reportsBy=pathways&omicsCategory=tm	https://www.signalingpathways.org/ominer/query.jsf?geneSearchType=gene&findMax=y&gene=Acadm&ps=2&organ=22&species=House+Mouse&reportsBy=pathways&omicsCategory=cistromics&countMax=3000
	276	Receptors	Ligands	C-C motif chemokine ligand	Ccl7	0.862345	-0.213663			16	99	3.05e-20	8.32e-17	1	15					Ccl7	Ccl7	https://www.signalingpathways.org/ominer/query.jsf?geneSearchType=gene&findMax=y&gene=Ccl7&foldChangeMin=1&significance=0.05&ps=2&organ=22&species=House+Mouse&reportsBy=pathways&omicsCategory=tm	https://www.signalingpathways.org/ominer/query.jsf?geneSearchType=gene&findMax=y&gene=Ccl7&ps=2&organ=22&species=House+Mouse&reportsBy=pathways&omicsCategory=cistromics&countMax=3000
	5416	Co-nodes	Endosomal, lysosomal, ER & Golgi proteins	Caveolae associated protein	Sdpr	4.2962	2.10306	*		17	99	3.05e-20	8.32e-17	1	15					Sdpr	Sdpr	https://www.signalingpathways.org/ominer/query.jsf?geneSearchType=gene&findMax=y&gene=Sdpr&foldChangeMin=1&significance=0.05&ps=2&organ=22&species=House+Mouse&reportsBy=pathways&omicsCategory=tm	https://www.signalingpathways.org/ominer/query.jsf?geneSearchType=gene&findMax=y&gene=Sdpr&ps=2&organ=22&species=House+Mouse&reportsBy=pathways&omicsCategory=cistromics&countMax=3000
	5154	Co-nodes	Cytochromes	Cytochrome c, somatic	Cycs	3.22823	1.69074	*		18	99	3.05e-20	8.32e-17	1	15		▪		67.035	Cycs	Cycs	https://www.signalingpathways.org/ominer/query.jsf?geneSearchType=gene&findMax=y&gene=Cycs&foldChangeMin=1&significance=0.05&ps=2&organ=22&species=House+Mouse&reportsBy=pathways&omicsCategory=tm	https://www.signalingpathways.org/ominer/query.jsf?geneSearchType=gene&findMax=y&gene=Cycs&ps=2&organ=22&species=House+Mouse&reportsBy=pathways&omicsCategory=cistromics&countMax=3000
	1419	Enzymes	Glutathione transferases	Microsomal glutathione S-transferases (MGST)	Mgst2	2.57687	1.36562	*		19	99	3.05e-20	8.32e-17	1	15					Mgst2	Mgst2	https://www.signalingpathways.org/ominer/query.jsf?geneSearchType=gene&findMax=y&gene=Mgst2&foldChangeMin=1&significance=0.05&ps=2&organ=22&species=House+Mouse&reportsBy=pathways&omicsCategory=tm	https://www.signalingpathways.org/ominer/query.jsf?geneSearchType=gene&findMax=y&gene=Mgst2&ps=2&organ=22&species=House+Mouse&reportsBy=pathways&omicsCategory=cistromics&countMax=3000
	2071	Enzymes	Kinases	Pyruvate dehydrogenases kinases (PDK)	Pdk4	2.28891	1.19466	*		20	99	3.05e-20	8.32e-17	1	15					Pdk4	Pdk4	https://www.signalingpathways.org/ominer/query.jsf?geneSearchType=gene&findMax=y&gene=Pdk4&foldChangeMin=1&significance=0.05&ps=2&organ=22&species=House+Mouse&reportsBy=pathways&omicsCategory=tm	https://www.signalingpathways.org/ominer/query.jsf?geneSearchType=gene&findMax=y&gene=Pdk4&ps=2&organ=22&species=House+Mouse&reportsBy=pathways&omicsCategory=cistromics&countMax=3000
	3744	Enzymes	Transferases	5-aminolevulinate synthases (ALAS)	Alas1	2.66063	1.41177	*		21	99	3.05e-20	8.32e-17	1	15					Alas1	Alas1	https://www.signalingpathways.org/ominer/query.jsf?geneSearchType=gene&findMax=y&gene=Alas1&foldChangeMin=1&significance=0.05&ps=2&organ=22&species=House+Mouse&reportsBy=pathways&omicsCategory=tm	https://www.signalingpathways.org/ominer/query.jsf?geneSearchType=gene&findMax=y&gene=Alas1&ps=2&organ=22&species=House+Mouse&reportsBy=pathways&omicsCategory=cistromics&countMax=3000
	3940	Transcription factors	C2H2 Zn finger factors	Hypermethylated in Cancer protein	Hic1	0.568028	-0.815966			22	99	3.05e-20	8.32e-17	1	15			▪	44.1266	Hic1	Hic1	https://www.signalingpathways.org/ominer/query.jsf?geneSearchType=gene&findMax=y&gene=Hic1&foldChangeMin=1&significance=0.05&ps=2&organ=22&species=House+Mouse&reportsBy=pathways&omicsCategory=tm	https://www.signalingpathways.org/ominer/query.jsf?geneSearchType=gene&findMax=y&gene=Hic1&ps=2&organ=22&species=House+Mouse&reportsBy=pathways&omicsCategory=cistromics&countMax=3000
	6221	Co-nodes	Lipid metabolism	ORMDL sphingolipid biosynthesis regulator	Ormdl3	2.37952	1.25067	*		23	99	3.05e-20	8.32e-17	1	15					Ormdl3	Ormdl3	https://www.signalingpathways.org/ominer/query.jsf?geneSearchType=gene&findMax=y&gene=Ormdl3&foldChangeMin=1&significance=0.05&ps=2&organ=22&species=House+Mouse&reportsBy=pathways&omicsCategory=tm	https://www.signalingpathways.org/ominer/query.jsf?geneSearchType=gene&findMax=y&gene=Ormdl3&ps=2&organ=22&species=House+Mouse&reportsBy=pathways&omicsCategory=cistromics&countMax=3000
	3776	Enzymes	Transferases	Hydroxymethylglutaryl-CoA synthases (HMGCS)	Hmgcs1	2.01329	1.00955	*		24	99	3.05e-20	8.32e-17	1	15					Hmgcs1	Hmgcs1	https://www.signalingpathways.org/ominer/query.jsf?geneSearchType=gene&findMax=y&gene=Hmgcs1&foldChangeMin=1&significance=0.05&ps=2&organ=22&species=House+Mouse&reportsBy=pathways&omicsCategory=tm	https://www.signalingpathways.org/ominer/query.jsf?geneSearchType=gene&findMax=y&gene=Hmgcs1&ps=2&organ=22&species=House+Mouse&reportsBy=pathways&omicsCategory=cistromics&countMax=3000
	4531	Co-nodes	Calcium associated	Calponin	Cnn3	0.434595	-1.20226		*	25	99	3.05e-20	8.32e-17	1	15					Cnn3	Cnn3	https://www.signalingpathways.org/ominer/query.jsf?geneSearchType=gene&findMax=y&gene=Cnn3&foldChangeMin=1&significance=0.05&ps=2&organ=22&species=House+Mouse&reportsBy=pathways&omicsCategory=tm	https://www.signalingpathways.org/ominer/query.jsf?geneSearchType=gene&findMax=y&gene=Cnn3&ps=2&organ=22&species=House+Mouse&reportsBy=pathways&omicsCategory=cistromics&countMax=3000
	7468	Co-nodes	Peroxisome biogenesis	Peroxisomal biogenesis factor	Pex13	2.42172	1.27603	*		26	99	3.05e-20	8.32e-17	1	15					Pex13	Pex13	https://www.signalingpathways.org/ominer/query.jsf?geneSearchType=gene&findMax=y&gene=Pex13&foldChangeMin=1&significance=0.05&ps=2&organ=22&species=House+Mouse&reportsBy=pathways&omicsCategory=tm	https://www.signalingpathways.org/ominer/query.jsf?geneSearchType=gene&findMax=y&gene=Pex13&ps=2&organ=22&species=House+Mouse&reportsBy=pathways&omicsCategory=cistromics&countMax=3000
	8327	Co-nodes	Transcriptional coregulators	NGFI-A binding protein	Nab2	0.665818	-0.5868			27	99	3.05e-20	8.32e-17	1	15					Nab2	Nab2	https://www.signalingpathways.org/ominer/query.jsf?geneSearchType=gene&findMax=y&gene=Nab2&foldChangeMin=1&significance=0.05&ps=2&organ=22&species=House+Mouse&reportsBy=pathways&omicsCategory=tm	https://www.signalingpathways.org/ominer/query.jsf?geneSearchType=gene&findMax=y&gene=Nab2&ps=2&organ=22&species=House+Mouse&reportsBy=pathways&omicsCategory=cistromics&countMax=3000
	6917	Co-nodes	Other co-nodes	FAD dependent oxidoreductase domain containing	Foxred1	2.0768	1.05436	*		28	99	3.05e-20	8.32e-17	1	15					Foxred1	Foxred1	https://www.signalingpathways.org/ominer/query.jsf?geneSearchType=gene&findMax=y&gene=Foxred1&foldChangeMin=1&significance=0.05&ps=2&organ=22&species=House+Mouse&reportsBy=pathways&omicsCategory=tm	https://www.signalingpathways.org/ominer/query.jsf?geneSearchType=gene&findMax=y&gene=Foxred1&ps=2&organ=22&species=House+Mouse&reportsBy=pathways&omicsCategory=cistromics&countMax=3000
	991	Enzymes	Dehydrogenases	17 beta hydroxysteroid dehydrogenases	Hsd17b7	2.24364	1.16584	*		29	99	3.05e-20	8.32e-17	1	15					Hsd17b7	Hsd17b7	https://www.signalingpathways.org/ominer/query.jsf?geneSearchType=gene&findMax=y&gene=Hsd17b7&foldChangeMin=1&significance=0.05&ps=2&organ=22&species=House+Mouse&reportsBy=pathways&omicsCategory=tm	https://www.signalingpathways.org/ominer/query.jsf?geneSearchType=gene&findMax=y&gene=Hsd17b7&ps=2&organ=22&species=House+Mouse&reportsBy=pathways&omicsCategory=cistromics&countMax=3000
	220	Receptors	G protein coupled receptors	Proteinase-activated receptors	F2r	0.533857	-0.905474			30	99	3.05e-20	8.32e-17	1	15			▪	0.00504592	F2r	F2r	https://www.signalingpathways.org/ominer/query.jsf?geneSearchType=gene&findMax=y&gene=F2r&foldChangeMin=1&significance=0.05&ps=2&organ=22&species=House+Mouse&reportsBy=pathways&omicsCategory=tm	https://www.signalingpathways.org/ominer/query.jsf?geneSearchType=gene&findMax=y&gene=F2r&ps=2&organ=22&species=House+Mouse&reportsBy=pathways&omicsCategory=cistromics&countMax=3000
	7344	Co-nodes	Other co-nodes	Switching B cell complex subunit SWAP70	Swap70	0.564413	-0.825177			31	99	3.05e-20	8.32e-17	1	15					Swap70	Swap70	https://www.signalingpathways.org/ominer/query.jsf?geneSearchType=gene&findMax=y&gene=Swap70&foldChangeMin=1&significance=0.05&ps=2&organ=22&species=House+Mouse&reportsBy=pathways&omicsCategory=tm	https://www.signalingpathways.org/ominer/query.jsf?geneSearchType=gene&findMax=y&gene=Swap70&ps=2&organ=22&species=House+Mouse&reportsBy=pathways&omicsCategory=cistromics&countMax=3000
	39	Receptors	Catalytic receptors	Integrins	Itgav	0.666703	-0.584884			32	99	3.05e-20	8.32e-17	1	15					Itgav	Itgav	https://www.signalingpathways.org/ominer/query.jsf?geneSearchType=gene&findMax=y&gene=Itgav&foldChangeMin=1&significance=0.05&ps=2&organ=22&species=House+Mouse&reportsBy=pathways&omicsCategory=tm	https://www.signalingpathways.org/ominer/query.jsf?geneSearchType=gene&findMax=y&gene=Itgav&ps=2&organ=22&species=House+Mouse&reportsBy=pathways&omicsCategory=cistromics&countMax=3000
	200	Receptors	G protein coupled receptors	Lysophospholipid (S1P) receptors	S1pr2	0.543035	-0.880883			33	99	3.05e-20	8.32e-17	1	15			▪	75.6635	S1pr2	S1pr2	https://www.signalingpathways.org/ominer/query.jsf?geneSearchType=gene&findMax=y&gene=S1pr2&foldChangeMin=1&significance=0.05&ps=2&organ=22&species=House+Mouse&reportsBy=pathways&omicsCategory=tm	https://www.signalingpathways.org/ominer/query.jsf?geneSearchType=gene&findMax=y&gene=S1pr2&ps=2&organ=22&species=House+Mouse&reportsBy=pathways&omicsCategory=cistromics&countMax=3000
	6346	Co-nodes	Membrane proteins	Sorting nexin	Snx9	0.52531	-0.928759			34	99	3.05e-20	8.32e-17	1	15					Snx9	Snx9	https://www.signalingpathways.org/ominer/query.jsf?geneSearchType=gene&findMax=y&gene=Snx9&foldChangeMin=1&significance=0.05&ps=2&organ=22&species=House+Mouse&reportsBy=pathways&omicsCategory=tm	https://www.signalingpathways.org/ominer/query.jsf?geneSearchType=gene&findMax=y&gene=Snx9&ps=2&organ=22&species=House+Mouse&reportsBy=pathways&omicsCategory=cistromics&countMax=3000
	5213	Co-nodes	Cytoskeleton components & regulators	ENAH actin regulator	Enah	0.641052	-0.641486			35	99	3.05e-20	8.32e-17	1	15					Enah	Enah	https://www.signalingpathways.org/ominer/query.jsf?geneSearchType=gene&findMax=y&gene=Enah&foldChangeMin=1&significance=0.05&ps=2&organ=22&species=House+Mouse&reportsBy=pathways&omicsCategory=tm	https://www.signalingpathways.org/ominer/query.jsf?geneSearchType=gene&findMax=y&gene=Enah&ps=2&organ=22&species=House+Mouse&reportsBy=pathways&omicsCategory=cistromics&countMax=3000
	2331	Enzymes	Monooxygenases	Cytochrome P450 (CYP)	Cyp4v3	1.13541	0.18321			36	99	3.05e-20	8.32e-17	1	15					Cyp4v3	Cyp4v3	https://www.signalingpathways.org/ominer/query.jsf?geneSearchType=gene&findMax=y&gene=Cyp4v3&foldChangeMin=1&significance=0.05&ps=2&organ=22&species=House+Mouse&reportsBy=pathways&omicsCategory=tm	https://www.signalingpathways.org/ominer/query.jsf?geneSearchType=gene&findMax=y&gene=Cyp4v3&ps=2&organ=22&species=House+Mouse&reportsBy=pathways&omicsCategory=cistromics&countMax=3000
	6161	Co-nodes	Leucine zipper	Rogdi atypical leucine zipper	Rogdi	1.80908	0.855255			37	99	3.05e-20	8.32e-17	1	15					Rogdi	Rogdi	https://www.signalingpathways.org/ominer/query.jsf?geneSearchType=gene&findMax=y&gene=Rogdi&foldChangeMin=1&significance=0.05&ps=2&organ=22&species=House+Mouse&reportsBy=pathways&omicsCategory=tm	https://www.signalingpathways.org/ominer/query.jsf?geneSearchType=gene&findMax=y&gene=Rogdi&ps=2&organ=22&species=House+Mouse&reportsBy=pathways&omicsCategory=cistromics&countMax=3000
	877	Enzymes	Amino acid ligases	Threonine-tRNA ligases (TARS)	Tars2	2.00698	1.00503	*		38	99	3.05e-20	8.32e-17	1	15					Tars2	Tars2	https://www.signalingpathways.org/ominer/query.jsf?geneSearchType=gene&findMax=y&gene=Tars2&foldChangeMin=1&significance=0.05&ps=2&organ=22&species=House+Mouse&reportsBy=pathways&omicsCategory=tm	https://www.signalingpathways.org/ominer/query.jsf?geneSearchType=gene&findMax=y&gene=Tars2&ps=2&organ=22&species=House+Mouse&reportsBy=pathways&omicsCategory=cistromics&countMax=3000
	6817	Co-nodes	Other co-nodes	Coenzyme Q	Coq9	1.8698	0.902887			39	99	3.05e-20	8.32e-17	1	15	▪				Coq9	Coq9	https://www.signalingpathways.org/ominer/query.jsf?geneSearchType=gene&findMax=y&gene=Coq9&foldChangeMin=1&significance=0.05&ps=2&organ=22&species=House+Mouse&reportsBy=pathways&omicsCategory=tm	https://www.signalingpathways.org/ominer/query.jsf?geneSearchType=gene&findMax=y&gene=Coq9&ps=2&organ=22&species=House+Mouse&reportsBy=pathways&omicsCategory=cistromics&countMax=3000
	3134	Enzymes	Prostaglandin synthases	Prostaglandin synthases	Ptgis	0.875949	-0.191082			40	99	3.05e-20	8.32e-17	1	15					Ptgis	Ptgis	https://www.signalingpathways.org/ominer/query.jsf?geneSearchType=gene&findMax=y&gene=Ptgis&foldChangeMin=1&significance=0.05&ps=2&organ=22&species=House+Mouse&reportsBy=pathways&omicsCategory=tm	https://www.signalingpathways.org/ominer/query.jsf?geneSearchType=gene&findMax=y&gene=Ptgis&ps=2&organ=22&species=House+Mouse&reportsBy=pathways&omicsCategory=cistromics&countMax=3000
	7023	Co-nodes	Other co-nodes	Lipopolysaccharide induced TNF factor	Litaf	0.610727	-0.7114			41	99	3.05e-20	8.32e-17	1	15					Litaf	Litaf	https://www.signalingpathways.org/ominer/query.jsf?geneSearchType=gene&findMax=y&gene=Litaf&foldChangeMin=1&significance=0.05&ps=2&organ=22&species=House+Mouse&reportsBy=pathways&omicsCategory=tm	https://www.signalingpathways.org/ominer/query.jsf?geneSearchType=gene&findMax=y&gene=Litaf&ps=2&organ=22&species=House+Mouse&reportsBy=pathways&omicsCategory=cistromics&countMax=3000
	2629	Enzymes	Oxidases	Lysyl oxidase like	Loxl1	0.721032	-0.471866			42	99	3.05e-20	8.32e-17	1	15					Loxl1	Loxl1	https://www.signalingpathways.org/ominer/query.jsf?geneSearchType=gene&findMax=y&gene=Loxl1&foldChangeMin=1&significance=0.05&ps=2&organ=22&species=House+Mouse&reportsBy=pathways&omicsCategory=tm	https://www.signalingpathways.org/ominer/query.jsf?geneSearchType=gene&findMax=y&gene=Loxl1&ps=2&organ=22&species=House+Mouse&reportsBy=pathways&omicsCategory=cistromics&countMax=3000
	2961	Enzymes	Peroxidases	Peroxiredoxins (PRDX)	Prdx4	0.647741	-0.62651			43	99	3.05e-20	8.32e-17	1	15					Prdx4	Prdx4	https://www.signalingpathways.org/ominer/query.jsf?geneSearchType=gene&findMax=y&gene=Prdx4&foldChangeMin=1&significance=0.05&ps=2&organ=22&species=House+Mouse&reportsBy=pathways&omicsCategory=tm	https://www.signalingpathways.org/ominer/query.jsf?geneSearchType=gene&findMax=y&gene=Prdx4&ps=2&organ=22&species=House+Mouse&reportsBy=pathways&omicsCategory=cistromics&countMax=3000
	776	Enzymes	Acetyltransferases	Nuclear receptor coactivator (NCOA)	Ncoa1	1.90356	0.928697			44	99	3.05e-20	8.32e-17	1	15					Ncoa1	Ncoa1	https://www.signalingpathways.org/ominer/query.jsf?geneSearchType=gene&findMax=y&gene=Ncoa1&foldChangeMin=1&significance=0.05&ps=2&organ=22&species=House+Mouse&reportsBy=pathways&omicsCategory=tm	https://www.signalingpathways.org/ominer/query.jsf?geneSearchType=gene&findMax=y&gene=Ncoa1&ps=2&organ=22&species=House+Mouse&reportsBy=pathways&omicsCategory=cistromics&countMax=3000
	8646	Co-nodes	Transporters & transport proteins	Solute carrier superfamily member	Slc4a2	0.72472	-0.464504			45	99	3.05e-20	8.32e-17	1	15					Slc4a2	Slc4a2	https://www.signalingpathways.org/ominer/query.jsf?geneSearchType=gene&findMax=y&gene=Slc4a2&foldChangeMin=1&significance=0.05&ps=2&organ=22&species=House+Mouse&reportsBy=pathways&omicsCategory=tm	https://www.signalingpathways.org/ominer/query.jsf?geneSearchType=gene&findMax=y&gene=Slc4a2&ps=2&organ=22&species=House+Mouse&reportsBy=pathways&omicsCategory=cistromics&countMax=3000
	5262	Co-nodes	Cytoskeleton components & regulators	Microtubule associated protein	Map1s	0.738557	-0.437218			46	99	3.05e-20	8.32e-17	1	15					Map1s	Map1s	https://www.signalingpathways.org/ominer/query.jsf?geneSearchType=gene&findMax=y&gene=Map1s&foldChangeMin=1&significance=0.05&ps=2&organ=22&species=House+Mouse&reportsBy=pathways&omicsCategory=tm	https://www.signalingpathways.org/ominer/query.jsf?geneSearchType=gene&findMax=y&gene=Map1s&ps=2&organ=22&species=House+Mouse&reportsBy=pathways&omicsCategory=cistromics&countMax=3000
	5870	Co-nodes	Immune system components	Complement components & factors (C/CF)	Cfd	461.864	8.85133	*		47	99	8.73e-18	6.25e-15	0.933333	15					Cfd	Cfd	https://www.signalingpathways.org/ominer/query.jsf?geneSearchType=gene&findMax=y&gene=Cfd&foldChangeMin=1&significance=0.05&ps=2&organ=22&species=House+Mouse&reportsBy=pathways&omicsCategory=tm	https://www.signalingpathways.org/ominer/query.jsf?geneSearchType=gene&findMax=y&gene=Cfd&ps=2&organ=22&species=House+Mouse&reportsBy=pathways&omicsCategory=cistromics&countMax=3000
	4728	Co-nodes	Cell cycle, cell division & DNA repair	G0/G1 switch	G0s2	135.307	7.0801	*		48	99	8.73e-18	6.25e-15	0.933333	15					G0s2	G0s2	https://www.signalingpathways.org/ominer/query.jsf?geneSearchType=gene&findMax=y&gene=G0s2&foldChangeMin=1&significance=0.05&ps=2&organ=22&species=House+Mouse&reportsBy=pathways&omicsCategory=tm	https://www.signalingpathways.org/ominer/query.jsf?geneSearchType=gene&findMax=y&gene=G0s2&ps=2&organ=22&species=House+Mouse&reportsBy=pathways&omicsCategory=cistromics&countMax=3000
	451	Receptors	Ligands	Orosomucoid	Orm1	45.8491	5.51882	*		49	99	8.73e-18	6.25e-15	0.933333	15	▪				Orm1	Orm1	https://www.signalingpathways.org/ominer/query.jsf?geneSearchType=gene&findMax=y&gene=Orm1&foldChangeMin=1&significance=0.05&ps=2&organ=22&species=House+Mouse&reportsBy=pathways&omicsCategory=tm	https://www.signalingpathways.org/ominer/query.jsf?geneSearchType=gene&findMax=y&gene=Orm1&ps=2&organ=22&species=House+Mouse&reportsBy=pathways&omicsCategory=cistromics&countMax=3000
	2158	Enzymes	Lipases	Patatin-like phospholipases domain-containing (PNPLA)	Pnpla2	13.6376	3.76952	*		50	99	8.73e-18	6.25e-15	0.933333	15					Pnpla2	Pnpla2	https://www.signalingpathways.org/ominer/query.jsf?geneSearchType=gene&findMax=y&gene=Pnpla2&foldChangeMin=1&significance=0.05&ps=2&organ=22&species=House+Mouse&reportsBy=pathways&omicsCategory=tm	https://www.signalingpathways.org/ominer/query.jsf?geneSearchType=gene&findMax=y&gene=Pnpla2&ps=2&organ=22&species=House+Mouse&reportsBy=pathways&omicsCategory=cistromics&countMax=3000
	251	Receptors	Ligands	Angiotensinogen	Agt	9.39444	3.23181	*		51	99	8.73e-18	6.25e-15	0.933333	15					Agt	Agt	https://www.signalingpathways.org/ominer/query.jsf?geneSearchType=gene&findMax=y&gene=Agt&foldChangeMin=1&significance=0.05&ps=2&organ=22&species=House+Mouse&reportsBy=pathways&omicsCategory=tm	https://www.signalingpathways.org/ominer/query.jsf?geneSearchType=gene&findMax=y&gene=Agt&ps=2&organ=22&species=House+Mouse&reportsBy=pathways&omicsCategory=cistromics&countMax=3000
	2324	Enzymes	Monooxygenases	Cytochrome P450 (CYP)	Cyp2f2	12.8598	3.68479	*		52	99	8.73e-18	6.25e-15	0.933333	15					Cyp2f2	Cyp2f2	https://www.signalingpathways.org/ominer/query.jsf?geneSearchType=gene&findMax=y&gene=Cyp2f2&foldChangeMin=1&significance=0.05&ps=2&organ=22&species=House+Mouse&reportsBy=pathways&omicsCategory=tm	https://www.signalingpathways.org/ominer/query.jsf?geneSearchType=gene&findMax=y&gene=Cyp2f2&ps=2&organ=22&species=House+Mouse&reportsBy=pathways&omicsCategory=cistromics&countMax=3000
	6209	Co-nodes	Lipid metabolism	Fatty acid binding protein	Fabp4	54.1819	5.75974	*		53	99	8.73e-18	6.25e-15	0.933333	15	▪				Fabp4	Fabp4	https://www.signalingpathways.org/ominer/query.jsf?geneSearchType=gene&findMax=y&gene=Fabp4&foldChangeMin=1&significance=0.05&ps=2&organ=22&species=House+Mouse&reportsBy=pathways&omicsCategory=tm	https://www.signalingpathways.org/ominer/query.jsf?geneSearchType=gene&findMax=y&gene=Fabp4&ps=2&organ=22&species=House+Mouse&reportsBy=pathways&omicsCategory=cistromics&countMax=3000
	7142	Co-nodes	Other co-nodes	Orosomucoid	Orm2	8.43761	3.07683	*		54	99	8.73e-18	6.25e-15	0.933333	15					Orm2	Orm2	https://www.signalingpathways.org/ominer/query.jsf?geneSearchType=gene&findMax=y&gene=Orm2&foldChangeMin=1&significance=0.05&ps=2&organ=22&species=House+Mouse&reportsBy=pathways&omicsCategory=tm	https://www.signalingpathways.org/ominer/query.jsf?geneSearchType=gene&findMax=y&gene=Orm2&ps=2&organ=22&species=House+Mouse&reportsBy=pathways&omicsCategory=cistromics&countMax=3000
	7168	Co-nodes	Other co-nodes	Peroxiredoxin like 2	Fam213a	8.10034	3.01798	*		55	99	8.73e-18	6.25e-15	0.933333	15					Fam213a	Fam213a	https://www.signalingpathways.org/ominer/query.jsf?geneSearchType=gene&findMax=y&gene=Fam213a&foldChangeMin=1&significance=0.05&ps=2&organ=22&species=House+Mouse&reportsBy=pathways&omicsCategory=tm	https://www.signalingpathways.org/ominer/query.jsf?geneSearchType=gene&findMax=y&gene=Fam213a&ps=2&organ=22&species=House+Mouse&reportsBy=pathways&omicsCategory=cistromics&countMax=3000
	8402	Co-nodes	Transporters & transport proteins	Annexin	Anxa8	20.0163	4.32311	*		56	99	8.73e-18	6.25e-15	0.933333	15					Anxa8	Anxa8	https://www.signalingpathways.org/ominer/query.jsf?geneSearchType=gene&findMax=y&gene=Anxa8&foldChangeMin=1&significance=0.05&ps=2&organ=22&species=House+Mouse&reportsBy=pathways&omicsCategory=tm	https://www.signalingpathways.org/ominer/query.jsf?geneSearchType=gene&findMax=y&gene=Anxa8&ps=2&organ=22&species=House+Mouse&reportsBy=pathways&omicsCategory=cistromics&countMax=3000
	7464	Co-nodes	Peroxisome biogenesis	Peroxisomal biogenesis factor	Pex11a	7.22947	2.85389	*		57	99	8.73e-18	6.25e-15	0.933333	15		▪		58.8909	Pex11a	Pex11a	https://www.signalingpathways.org/ominer/query.jsf?geneSearchType=gene&findMax=y&gene=Pex11a&foldChangeMin=1&significance=0.05&ps=2&organ=22&species=House+Mouse&reportsBy=pathways&omicsCategory=tm	https://www.signalingpathways.org/ominer/query.jsf?geneSearchType=gene&findMax=y&gene=Pex11a&ps=2&organ=22&species=House+Mouse&reportsBy=pathways&omicsCategory=cistromics&countMax=3000
	3815	Enzymes	Transferases	Thiosulfate sulfurtransferases	Tst	8.30604	3.05416	*		58	99	8.73e-18	6.25e-15	0.933333	15	▪				Tst	Tst	https://www.signalingpathways.org/ominer/query.jsf?geneSearchType=gene&findMax=y&gene=Tst&foldChangeMin=1&significance=0.05&ps=2&organ=22&species=House+Mouse&reportsBy=pathways&omicsCategory=tm	https://www.signalingpathways.org/ominer/query.jsf?geneSearchType=gene&findMax=y&gene=Tst&ps=2&organ=22&species=House+Mouse&reportsBy=pathways&omicsCategory=cistromics&countMax=3000
	4528	Co-nodes	Calcium associated	Calmodulin like	Calml4	0.347424	-1.52523		*	59	99	8.73e-18	6.25e-15	0.933333	15					Calml4	Calml4	https://www.signalingpathways.org/ominer/query.jsf?geneSearchType=gene&findMax=y&gene=Calml4&foldChangeMin=1&significance=0.05&ps=2&organ=22&species=House+Mouse&reportsBy=pathways&omicsCategory=tm	https://www.signalingpathways.org/ominer/query.jsf?geneSearchType=gene&findMax=y&gene=Calml4&ps=2&organ=22&species=House+Mouse&reportsBy=pathways&omicsCategory=cistromics&countMax=3000
	7196	Co-nodes	Other co-nodes	Podoplanin	Pdpn	0.388628	-1.36354		*	60	99	8.73e-18	6.25e-15	0.933333	15			▪	60.985	Pdpn	Pdpn	https://www.signalingpathways.org/ominer/query.jsf?geneSearchType=gene&findMax=y&gene=Pdpn&foldChangeMin=1&significance=0.05&ps=2&organ=22&species=House+Mouse&reportsBy=pathways&omicsCategory=tm	https://www.signalingpathways.org/ominer/query.jsf?geneSearchType=gene&findMax=y&gene=Pdpn&ps=2&organ=22&species=House+Mouse&reportsBy=pathways&omicsCategory=cistromics&countMax=3000
	3598	Enzymes	Regulatory factors	Serpin A	Serpina3g	0.620674	-0.688092			61	99	8.73e-18	6.25e-15	0.933333	15					Serpina3g	Serpina3g	https://www.signalingpathways.org/ominer/query.jsf?geneSearchType=gene&findMax=y&gene=Serpina3g&foldChangeMin=1&significance=0.05&ps=2&organ=22&species=House+Mouse&reportsBy=pathways&omicsCategory=tm	https://www.signalingpathways.org/ominer/query.jsf?geneSearchType=gene&findMax=y&gene=Serpina3g&ps=2&organ=22&species=House+Mouse&reportsBy=pathways&omicsCategory=cistromics&countMax=3000
	8550	Co-nodes	Transporters & transport proteins	Solute carrier superfamily member	Slc25a10	5.70227	2.51154	*		62	99	8.73e-18	6.25e-15	0.933333	15	▪				Slc25a10	Slc25a10	https://www.signalingpathways.org/ominer/query.jsf?geneSearchType=gene&findMax=y&gene=Slc25a10&foldChangeMin=1&significance=0.05&ps=2&organ=22&species=House+Mouse&reportsBy=pathways&omicsCategory=tm	https://www.signalingpathways.org/ominer/query.jsf?geneSearchType=gene&findMax=y&gene=Slc25a10&ps=2&organ=22&species=House+Mouse&reportsBy=pathways&omicsCategory=cistromics&countMax=3000
	268	Receptors	Ligands	Cathelicidin antimicrobial peptide	Camp	4.31108	2.10805	*		63	99	8.73e-18	6.25e-15	0.933333	15					Camp	Camp	https://www.signalingpathways.org/ominer/query.jsf?geneSearchType=gene&findMax=y&gene=Camp&foldChangeMin=1&significance=0.05&ps=2&organ=22&species=House+Mouse&reportsBy=pathways&omicsCategory=tm	https://www.signalingpathways.org/ominer/query.jsf?geneSearchType=gene&findMax=y&gene=Camp&ps=2&organ=22&species=House+Mouse&reportsBy=pathways&omicsCategory=cistromics&countMax=3000
	437	Receptors	Ligands	Nerve growth factor	Ngf	0.400361	-1.32063		*	64	99	8.73e-18	6.25e-15	0.933333	15					Ngf	Ngf	https://www.signalingpathways.org/ominer/query.jsf?geneSearchType=gene&findMax=y&gene=Ngf&foldChangeMin=1&significance=0.05&ps=2&organ=22&species=House+Mouse&reportsBy=pathways&omicsCategory=tm	https://www.signalingpathways.org/ominer/query.jsf?geneSearchType=gene&findMax=y&gene=Ngf&ps=2&organ=22&species=House+Mouse&reportsBy=pathways&omicsCategory=cistromics&countMax=3000
	1361	Enzymes	Esterases	Abhydrolases domain containing (ABHD)	Abhd5	3.33764	1.73883	*		65	99	8.73e-18	6.25e-15	0.933333	15					Abhd5	Abhd5	https://www.signalingpathways.org/ominer/query.jsf?geneSearchType=gene&findMax=y&gene=Abhd5&foldChangeMin=1&significance=0.05&ps=2&organ=22&species=House+Mouse&reportsBy=pathways&omicsCategory=tm	https://www.signalingpathways.org/ominer/query.jsf?geneSearchType=gene&findMax=y&gene=Abhd5&ps=2&organ=22&species=House+Mouse&reportsBy=pathways&omicsCategory=cistromics&countMax=3000
	5801	Co-nodes	General transcription factors	Transcription elongation factor	Tcea3	0.443479	-1.17306		*	66	99	8.73e-18	6.25e-15	0.933333	15					Tcea3	Tcea3	https://www.signalingpathways.org/ominer/query.jsf?geneSearchType=gene&findMax=y&gene=Tcea3&foldChangeMin=1&significance=0.05&ps=2&organ=22&species=House+Mouse&reportsBy=pathways&omicsCategory=tm	https://www.signalingpathways.org/ominer/query.jsf?geneSearchType=gene&findMax=y&gene=Tcea3&ps=2&organ=22&species=House+Mouse&reportsBy=pathways&omicsCategory=cistromics&countMax=3000
	1917	Enzymes	Kinases	Hexokinase kinases (HK)	Hk2	3.30964	1.72667	*		67	99	8.73e-18	6.25e-15	0.933333	15					Hk2	Hk2	https://www.signalingpathways.org/ominer/query.jsf?geneSearchType=gene&findMax=y&gene=Hk2&foldChangeMin=1&significance=0.05&ps=2&organ=22&species=House+Mouse&reportsBy=pathways&omicsCategory=tm	https://www.signalingpathways.org/ominer/query.jsf?geneSearchType=gene&findMax=y&gene=Hk2&ps=2&organ=22&species=House+Mouse&reportsBy=pathways&omicsCategory=cistromics&countMax=3000
	3185	Enzymes	Reductases	Retinol saturases	Retsat	3.90547	1.96549	*		68	99	8.73e-18	6.25e-15	0.933333	15	▪				Retsat	Retsat	https://www.signalingpathways.org/ominer/query.jsf?geneSearchType=gene&findMax=y&gene=Retsat&foldChangeMin=1&significance=0.05&ps=2&organ=22&species=House+Mouse&reportsBy=pathways&omicsCategory=tm	https://www.signalingpathways.org/ominer/query.jsf?geneSearchType=gene&findMax=y&gene=Retsat&ps=2&organ=22&species=House+Mouse&reportsBy=pathways&omicsCategory=cistromics&countMax=3000
	1415	Enzymes	Glutathione transferases	Glutathione S-transferases (GST)	Gstt1	0.514071	-0.959961			69	99	8.73e-18	6.25e-15	0.933333	15					Gstt1	Gstt1	https://www.signalingpathways.org/ominer/query.jsf?geneSearchType=gene&findMax=y&gene=Gstt1&foldChangeMin=1&significance=0.05&ps=2&organ=22&species=House+Mouse&reportsBy=pathways&omicsCategory=tm	https://www.signalingpathways.org/ominer/query.jsf?geneSearchType=gene&findMax=y&gene=Gstt1&ps=2&organ=22&species=House+Mouse&reportsBy=pathways&omicsCategory=cistromics&countMax=3000
	1418	Enzymes	Glutathione transferases	Microsomal glutathione S-transferases (MGST)	Mgst1	2.83775	1.50475	*		70	99	8.73e-18	6.25e-15	0.933333	15					Mgst1	Mgst1	https://www.signalingpathways.org/ominer/query.jsf?geneSearchType=gene&findMax=y&gene=Mgst1&foldChangeMin=1&significance=0.05&ps=2&organ=22&species=House+Mouse&reportsBy=pathways&omicsCategory=tm	https://www.signalingpathways.org/ominer/query.jsf?geneSearchType=gene&findMax=y&gene=Mgst1&ps=2&organ=22&species=House+Mouse&reportsBy=pathways&omicsCategory=cistromics&countMax=3000
	646	Receptors	Other receptors	Transferrin receptor	Tfrc	3.9935	1.99766	*		71	99	8.73e-18	6.25e-15	0.933333	15					Tfrc	Tfrc	https://www.signalingpathways.org/ominer/query.jsf?geneSearchType=gene&findMax=y&gene=Tfrc&foldChangeMin=1&significance=0.05&ps=2&organ=22&species=House+Mouse&reportsBy=pathways&omicsCategory=tm	https://www.signalingpathways.org/ominer/query.jsf?geneSearchType=gene&findMax=y&gene=Tfrc&ps=2&organ=22&species=House+Mouse&reportsBy=pathways&omicsCategory=cistromics&countMax=3000
	1988	Enzymes	Kinases	Mitogen-activated protein kinases (MAPK)	Mapk6	3.56342	1.83326	*		72	99	8.73e-18	6.25e-15	0.933333	15					Mapk6	Mapk6	https://www.signalingpathways.org/ominer/query.jsf?geneSearchType=gene&findMax=y&gene=Mapk6&foldChangeMin=1&significance=0.05&ps=2&organ=22&species=House+Mouse&reportsBy=pathways&omicsCategory=tm	https://www.signalingpathways.org/ominer/query.jsf?geneSearchType=gene&findMax=y&gene=Mapk6&ps=2&organ=22&species=House+Mouse&reportsBy=pathways&omicsCategory=cistromics&countMax=3000
	3922	Transcription factors	C2H2 Zn finger factors	BCL6 factor	Bcl6	3.73319	1.90041	*		73	99	8.73e-18	6.25e-15	0.933333	15	▪				Bcl6	Bcl6	https://www.signalingpathways.org/ominer/query.jsf?geneSearchType=gene&findMax=y&gene=Bcl6&foldChangeMin=1&significance=0.05&ps=2&organ=22&species=House+Mouse&reportsBy=pathways&omicsCategory=tm	https://www.signalingpathways.org/ominer/query.jsf?geneSearchType=gene&findMax=y&gene=Bcl6&ps=2&organ=22&species=House+Mouse&reportsBy=pathways&omicsCategory=cistromics&countMax=3000
	806	Enzymes	Acyltransferases	Glyceronephosphate O-acyltransferases	Gnpat	3.03899	1.60359	*		74	99	8.73e-18	6.25e-15	0.933333	15					Gnpat	Gnpat	https://www.signalingpathways.org/ominer/query.jsf?geneSearchType=gene&findMax=y&gene=Gnpat&foldChangeMin=1&significance=0.05&ps=2&organ=22&species=House+Mouse&reportsBy=pathways&omicsCategory=tm	https://www.signalingpathways.org/ominer/query.jsf?geneSearchType=gene&findMax=y&gene=Gnpat&ps=2&organ=22&species=House+Mouse&reportsBy=pathways&omicsCategory=cistromics&countMax=3000
	8058	Co-nodes	Secreted proteins	Thrombospondin	Thbs3	0.52245	-0.936636			75	99	8.73e-18	6.25e-15	0.933333	15					Thbs3	Thbs3	https://www.signalingpathways.org/ominer/query.jsf?geneSearchType=gene&findMax=y&gene=Thbs3&foldChangeMin=1&significance=0.05&ps=2&organ=22&species=House+Mouse&reportsBy=pathways&omicsCategory=tm	https://www.signalingpathways.org/ominer/query.jsf?geneSearchType=gene&findMax=y&gene=Thbs3&ps=2&organ=22&species=House+Mouse&reportsBy=pathways&omicsCategory=cistromics&countMax=3000
	501	Receptors	Ligands	Serine proteases	Prss23	0.94696	-0.078625			76	99	8.73e-18	6.25e-15	0.933333	15			▪	0.00504592	Prss23	Prss23	https://www.signalingpathways.org/ominer/query.jsf?geneSearchType=gene&findMax=y&gene=Prss23&foldChangeMin=1&significance=0.05&ps=2&organ=22&species=House+Mouse&reportsBy=pathways&omicsCategory=tm	https://www.signalingpathways.org/ominer/query.jsf?geneSearchType=gene&findMax=y&gene=Prss23&ps=2&organ=22&species=House+Mouse&reportsBy=pathways&omicsCategory=cistromics&countMax=3000
	4440	Co-nodes	Apoptosis & apoptosis regulators	Pro-apoptotic WT1 regulator	Pawr	0.609792	-0.713611			77	99	8.73e-18	6.25e-15	0.933333	15					Pawr	Pawr	https://www.signalingpathways.org/ominer/query.jsf?geneSearchType=gene&findMax=y&gene=Pawr&foldChangeMin=1&significance=0.05&ps=2&organ=22&species=House+Mouse&reportsBy=pathways&omicsCategory=tm	https://www.signalingpathways.org/ominer/query.jsf?geneSearchType=gene&findMax=y&gene=Pawr&ps=2&organ=22&species=House+Mouse&reportsBy=pathways&omicsCategory=cistromics&countMax=3000
	1950	Enzymes	Kinases	MAP kinases signal-integrating kinases (MKNK)	Mknk2	2.84658	1.50923	*		78	99	8.73e-18	6.25e-15	0.933333	15					Mknk2	Mknk2	https://www.signalingpathways.org/ominer/query.jsf?geneSearchType=gene&findMax=y&gene=Mknk2&foldChangeMin=1&significance=0.05&ps=2&organ=22&species=House+Mouse&reportsBy=pathways&omicsCategory=tm	https://www.signalingpathways.org/ominer/query.jsf?geneSearchType=gene&findMax=y&gene=Mknk2&ps=2&organ=22&species=House+Mouse&reportsBy=pathways&omicsCategory=cistromics&countMax=3000
	3902	Transcription factors	BZIP factors	PAR factor	Dbp	0.998739	-0.00182001			79	99	8.73e-18	6.25e-15	0.933333	15		▪		54.3597	Dbp	Dbp	https://www.signalingpathways.org/ominer/query.jsf?geneSearchType=gene&findMax=y&gene=Dbp&foldChangeMin=1&significance=0.05&ps=2&organ=22&species=House+Mouse&reportsBy=pathways&omicsCategory=tm	https://www.signalingpathways.org/ominer/query.jsf?geneSearchType=gene&findMax=y&gene=Dbp&ps=2&organ=22&species=House+Mouse&reportsBy=pathways&omicsCategory=cistromics&countMax=3000
	2045	Enzymes	Kinases	Polo-like kinases (PLK)	Plk2	0.524368	-0.931349			80	99	8.73e-18	6.25e-15	0.933333	15					Plk2	Plk2	https://www.signalingpathways.org/ominer/query.jsf?geneSearchType=gene&findMax=y&gene=Plk2&foldChangeMin=1&significance=0.05&ps=2&organ=22&species=House+Mouse&reportsBy=pathways&omicsCategory=tm	https://www.signalingpathways.org/ominer/query.jsf?geneSearchType=gene&findMax=y&gene=Plk2&ps=2&organ=22&species=House+Mouse&reportsBy=pathways&omicsCategory=cistromics&countMax=3000
	2779	Enzymes	Peptidases	Cathepsins (CTS)	Ctsk	0.526661	-0.925054			81	99	8.73e-18	6.25e-15	0.933333	15			▪	76.7333	Ctsk	Ctsk	https://www.signalingpathways.org/ominer/query.jsf?geneSearchType=gene&findMax=y&gene=Ctsk&foldChangeMin=1&significance=0.05&ps=2&organ=22&species=House+Mouse&reportsBy=pathways&omicsCategory=tm	https://www.signalingpathways.org/ominer/query.jsf?geneSearchType=gene&findMax=y&gene=Ctsk&ps=2&organ=22&species=House+Mouse&reportsBy=pathways&omicsCategory=cistromics&countMax=3000
	2704	Enzymes	Oxidoreductases	Prostaglandin G/H synthases (PTGS)	Ptgs1	0.583384	-0.777483			82	99	8.73e-18	6.25e-15	0.933333	15					Ptgs1	Ptgs1	https://www.signalingpathways.org/ominer/query.jsf?geneSearchType=gene&findMax=y&gene=Ptgs1&foldChangeMin=1&significance=0.05&ps=2&organ=22&species=House+Mouse&reportsBy=pathways&omicsCategory=tm	https://www.signalingpathways.org/ominer/query.jsf?geneSearchType=gene&findMax=y&gene=Ptgs1&ps=2&organ=22&species=House+Mouse&reportsBy=pathways&omicsCategory=cistromics&countMax=3000
	1807	Enzymes	Kinases	Adenylate kinases (AK)	Ak2	2.71121	1.43894	*		83	99	8.73e-18	6.25e-15	0.933333	15	▪				Ak2	Ak2	https://www.signalingpathways.org/ominer/query.jsf?geneSearchType=gene&findMax=y&gene=Ak2&foldChangeMin=1&significance=0.05&ps=2&organ=22&species=House+Mouse&reportsBy=pathways&omicsCategory=tm	https://www.signalingpathways.org/ominer/query.jsf?geneSearchType=gene&findMax=y&gene=Ak2&ps=2&organ=22&species=House+Mouse&reportsBy=pathways&omicsCategory=cistromics&countMax=3000
	2036	Enzymes	Kinases	Phosphoribosyl pyrophosphate synthases kinases (PRPS)	Prps1	2.34576	1.23005	*		84	99	8.73e-18	6.25e-15	0.933333	15					Prps1	Prps1	https://www.signalingpathways.org/ominer/query.jsf?geneSearchType=gene&findMax=y&gene=Prps1&foldChangeMin=1&significance=0.05&ps=2&organ=22&species=House+Mouse&reportsBy=pathways&omicsCategory=tm	https://www.signalingpathways.org/ominer/query.jsf?geneSearchType=gene&findMax=y&gene=Prps1&ps=2&organ=22&species=House+Mouse&reportsBy=pathways&omicsCategory=cistromics&countMax=3000
	6118	Co-nodes	Lectins	Galectin	Lgals9	0.683429	-0.549137			85	99	8.73e-18	6.25e-15	0.933333	15					Lgals9	Lgals9	https://www.signalingpathways.org/ominer/query.jsf?geneSearchType=gene&findMax=y&gene=Lgals9&foldChangeMin=1&significance=0.05&ps=2&organ=22&species=House+Mouse&reportsBy=pathways&omicsCategory=tm	https://www.signalingpathways.org/ominer/query.jsf?geneSearchType=gene&findMax=y&gene=Lgals9&ps=2&organ=22&species=House+Mouse&reportsBy=pathways&omicsCategory=cistromics&countMax=3000
	8538	Co-nodes	Transporters & transport proteins	Solute carrier superfamily member	Slc1a5	2.46851	1.30364	*		86	99	8.73e-18	6.25e-15	0.933333	15	▪				Slc1a5	Slc1a5	https://www.signalingpathways.org/ominer/query.jsf?geneSearchType=gene&findMax=y&gene=Slc1a5&foldChangeMin=1&significance=0.05&ps=2&organ=22&species=House+Mouse&reportsBy=pathways&omicsCategory=tm	https://www.signalingpathways.org/ominer/query.jsf?geneSearchType=gene&findMax=y&gene=Slc1a5&ps=2&organ=22&species=House+Mouse&reportsBy=pathways&omicsCategory=cistromics&countMax=3000
	3167	Enzymes	Reductases	Dehydrocholesterol (DHCR)	Dhcr7	2.19298	1.13289	*		87	99	8.73e-18	6.25e-15	0.933333	15	▪				Dhcr7	Dhcr7	https://www.signalingpathways.org/ominer/query.jsf?geneSearchType=gene&findMax=y&gene=Dhcr7&foldChangeMin=1&significance=0.05&ps=2&organ=22&species=House+Mouse&reportsBy=pathways&omicsCategory=tm	https://www.signalingpathways.org/ominer/query.jsf?geneSearchType=gene&findMax=y&gene=Dhcr7&ps=2&organ=22&species=House+Mouse&reportsBy=pathways&omicsCategory=cistromics&countMax=3000
	1048	Enzymes	Dehydrogenases	Isocitrate (IDH)	Idh3a	2.81796	1.49465	*		88	99	8.73e-18	6.25e-15	0.933333	15	▪				Idh3a	Idh3a	https://www.signalingpathways.org/ominer/query.jsf?geneSearchType=gene&findMax=y&gene=Idh3a&foldChangeMin=1&significance=0.05&ps=2&organ=22&species=House+Mouse&reportsBy=pathways&omicsCategory=tm	https://www.signalingpathways.org/ominer/query.jsf?geneSearchType=gene&findMax=y&gene=Idh3a&ps=2&organ=22&species=House+Mouse&reportsBy=pathways&omicsCategory=cistromics&countMax=3000
	324	Receptors	Ligands	C-X-C motif chemokine ligand	Cxcl1	1.15607	0.209232			89	99	8.73e-18	6.25e-15	0.933333	15					Cxcl1	Cxcl1	https://www.signalingpathways.org/ominer/query.jsf?geneSearchType=gene&findMax=y&gene=Cxcl1&foldChangeMin=1&significance=0.05&ps=2&organ=22&species=House+Mouse&reportsBy=pathways&omicsCategory=tm	https://www.signalingpathways.org/ominer/query.jsf?geneSearchType=gene&findMax=y&gene=Cxcl1&ps=2&organ=22&species=House+Mouse&reportsBy=pathways&omicsCategory=cistromics&countMax=3000
	1620	Enzymes	GTPases	RAB, member RAS oncogene	Rab3d	2.49929	1.32152	*		90	99	8.73e-18	6.25e-15	0.933333	15					Rab3d	Rab3d	https://www.signalingpathways.org/ominer/query.jsf?geneSearchType=gene&findMax=y&gene=Rab3d&foldChangeMin=1&significance=0.05&ps=2&organ=22&species=House+Mouse&reportsBy=pathways&omicsCategory=tm	https://www.signalingpathways.org/ominer/query.jsf?geneSearchType=gene&findMax=y&gene=Rab3d&ps=2&organ=22&species=House+Mouse&reportsBy=pathways&omicsCategory=cistromics&countMax=3000
	2490	Enzymes	Other enzymes	Dihydropyrimidinase like	Dpysl3	0.520431	-0.942221			91	99	8.73e-18	6.25e-15	0.933333	15			▪	37.0017	Dpysl3	Dpysl3	https://www.signalingpathways.org/ominer/query.jsf?geneSearchType=gene&findMax=y&gene=Dpysl3&foldChangeMin=1&significance=0.05&ps=2&organ=22&species=House+Mouse&reportsBy=pathways&omicsCategory=tm	https://www.signalingpathways.org/ominer/query.jsf?geneSearchType=gene&findMax=y&gene=Dpysl3&ps=2&organ=22&species=House+Mouse&reportsBy=pathways&omicsCategory=cistromics&countMax=3000
	6190	Co-nodes	LIM domain proteins	Transforming growth factor beta induced transcript	Tgfb1i1	0.523662	-0.933292			92	99	8.73e-18	6.25e-15	0.933333	15					Tgfb1i1	Tgfb1i1	https://www.signalingpathways.org/ominer/query.jsf?geneSearchType=gene&findMax=y&gene=Tgfb1i1&foldChangeMin=1&significance=0.05&ps=2&organ=22&species=House+Mouse&reportsBy=pathways&omicsCategory=tm	https://www.signalingpathways.org/ominer/query.jsf?geneSearchType=gene&findMax=y&gene=Tgfb1i1&ps=2&organ=22&species=House+Mouse&reportsBy=pathways&omicsCategory=cistromics&countMax=3000
	815	Enzymes	Acyltransferases	Sterol carrier proteins	Scp2	2.43144	1.28181	*		93	99	8.73e-18	6.25e-15	0.933333	15	▪				Scp2	Scp2	https://www.signalingpathways.org/ominer/query.jsf?geneSearchType=gene&findMax=y&gene=Scp2&foldChangeMin=1&significance=0.05&ps=2&organ=22&species=House+Mouse&reportsBy=pathways&omicsCategory=tm	https://www.signalingpathways.org/ominer/query.jsf?geneSearchType=gene&findMax=y&gene=Scp2&ps=2&organ=22&species=House+Mouse&reportsBy=pathways&omicsCategory=cistromics&countMax=3000
	3726	Enzymes	Topoisomerases	DNA topoisomerases (TOP)	Top2a	2.3343	1.22299	*		94	99	8.73e-18	6.25e-15	0.933333	15				29.9021	Top2a	Top2a	https://www.signalingpathways.org/ominer/query.jsf?geneSearchType=gene&findMax=y&gene=Top2a&foldChangeMin=1&significance=0.05&ps=2&organ=22&species=House+Mouse&reportsBy=pathways&omicsCategory=tm	https://www.signalingpathways.org/ominer/query.jsf?geneSearchType=gene&findMax=y&gene=Top2a&ps=2&organ=22&species=House+Mouse&reportsBy=pathways&omicsCategory=cistromics&countMax=3000
	3228	Enzymes	Regulatory factors	A-kinase anchoring proteins	Akap12	0.626881	-0.673737			95	99	8.73e-18	6.25e-15	0.933333	15					Akap12	Akap12	https://www.signalingpathways.org/ominer/query.jsf?geneSearchType=gene&findMax=y&gene=Akap12&foldChangeMin=1&significance=0.05&ps=2&organ=22&species=House+Mouse&reportsBy=pathways&omicsCategory=tm	https://www.signalingpathways.org/ominer/query.jsf?geneSearchType=gene&findMax=y&gene=Akap12&ps=2&organ=22&species=House+Mouse&reportsBy=pathways&omicsCategory=cistromics&countMax=3000
	4134	Transcription factors	Homeo domain	Pair-related homeobox (PRRX)	Prrx2	0.985038	-0.0217493			96	99	8.73e-18	6.25e-15	0.933333	15					Prrx2	Prrx2	https://www.signalingpathways.org/ominer/query.jsf?geneSearchType=gene&findMax=y&gene=Prrx2&foldChangeMin=1&significance=0.05&ps=2&organ=22&species=House+Mouse&reportsBy=pathways&omicsCategory=tm	https://www.signalingpathways.org/ominer/query.jsf?geneSearchType=gene&findMax=y&gene=Prrx2&ps=2&organ=22&species=House+Mouse&reportsBy=pathways&omicsCategory=cistromics&countMax=3000
	2174	Enzymes	Lipases	Phospholipases (PLA2)	Pla2g12a	2.29695	1.19972	*		97	99	8.73e-18	6.25e-15	0.933333	15					Pla2g12a	Pla2g12a	https://www.signalingpathways.org/ominer/query.jsf?geneSearchType=gene&findMax=y&gene=Pla2g12a&foldChangeMin=1&significance=0.05&ps=2&organ=22&species=House+Mouse&reportsBy=pathways&omicsCategory=tm	https://www.signalingpathways.org/ominer/query.jsf?geneSearchType=gene&findMax=y&gene=Pla2g12a&ps=2&organ=22&species=House+Mouse&reportsBy=pathways&omicsCategory=cistromics&countMax=3000
	2803	Enzymes	Peptidases	HtrA serine peptidases	Htra1	0.59133	-0.757964			98	99	8.73e-18	6.25e-15	0.933333	15					Htra1	Htra1	https://www.signalingpathways.org/ominer/query.jsf?geneSearchType=gene&findMax=y&gene=Htra1&foldChangeMin=1&significance=0.05&ps=2&organ=22&species=House+Mouse&reportsBy=pathways&omicsCategory=tm	https://www.signalingpathways.org/ominer/query.jsf?geneSearchType=gene&findMax=y&gene=Htra1&ps=2&organ=22&species=House+Mouse&reportsBy=pathways&omicsCategory=cistromics&countMax=3000
	7397	Co-nodes	Other co-nodes	Transforming growth factor beta induced	Tgfbi	0.588351	-0.765251			99	99	8.73e-18	6.25e-15	0.933333	15					Tgfbi	Tgfbi	https://www.signalingpathways.org/ominer/query.jsf?geneSearchType=gene&findMax=y&gene=Tgfbi&foldChangeMin=1&significance=0.05&ps=2&organ=22&species=House+Mouse&reportsBy=pathways&omicsCategory=tm	https://www.signalingpathways.org/ominer/query.jsf?geneSearchType=gene&findMax=y&gene=Tgfbi&ps=2&organ=22&species=House+Mouse&reportsBy=pathways&omicsCategory=cistromics&countMax=3000
	638	Receptors	Other receptors	SplA/ryanodine receptor domain and SOCS box containing	Spsb1	1.9726	0.980102			100	99	8.73e-18	6.25e-15	0.933333	15					Spsb1	Spsb1	https://www.signalingpathways.org/ominer/query.jsf?geneSearchType=gene&findMax=y&gene=Spsb1&foldChangeMin=1&significance=0.05&ps=2&organ=22&species=House+Mouse&reportsBy=pathways&omicsCategory=tm	https://www.signalingpathways.org/ominer/query.jsf?geneSearchType=gene&findMax=y&gene=Spsb1&ps=2&organ=22&species=House+Mouse&reportsBy=pathways&omicsCategory=cistromics&countMax=3000
	6426	Co-nodes	Membrane proteins	Transmembrane protein	Tmem176a	0.614466	-0.702596			101	99	8.73e-18	6.25e-15	0.933333	15					Tmem176a	Tmem176a	https://www.signalingpathways.org/ominer/query.jsf?geneSearchType=gene&findMax=y&gene=Tmem176a&foldChangeMin=1&significance=0.05&ps=2&organ=22&species=House+Mouse&reportsBy=pathways&omicsCategory=tm	https://www.signalingpathways.org/ominer/query.jsf?geneSearchType=gene&findMax=y&gene=Tmem176a&ps=2&organ=22&species=House+Mouse&reportsBy=pathways&omicsCategory=cistromics&countMax=3000
	1483	Enzymes	Glycosyltransferases	Beta-galactoside alpha-2,3-sialyltransferases (ST3GAL)	St3gal1	0.889745	-0.168536			102	99	8.73e-18	6.25e-15	0.933333	15					St3gal1	St3gal1	https://www.signalingpathways.org/ominer/query.jsf?geneSearchType=gene&findMax=y&gene=St3gal1&foldChangeMin=1&significance=0.05&ps=2&organ=22&species=House+Mouse&reportsBy=pathways&omicsCategory=tm	https://www.signalingpathways.org/ominer/query.jsf?geneSearchType=gene&findMax=y&gene=St3gal1&ps=2&organ=22&species=House+Mouse&reportsBy=pathways&omicsCategory=cistromics&countMax=3000
	2992	Enzymes	Phosphatases	Dual specificity (DUSP)	Dusp1	2.01911	1.01372	*		103	99	8.73e-18	6.25e-15	0.933333	15					Dusp1	Dusp1	https://www.signalingpathways.org/ominer/query.jsf?geneSearchType=gene&findMax=y&gene=Dusp1&foldChangeMin=1&significance=0.05&ps=2&organ=22&species=House+Mouse&reportsBy=pathways&omicsCategory=tm	https://www.signalingpathways.org/ominer/query.jsf?geneSearchType=gene&findMax=y&gene=Dusp1&ps=2&organ=22&species=House+Mouse&reportsBy=pathways&omicsCategory=cistromics&countMax=3000
	1793	Enzymes	Kinases	6-phosphofructo kinases (PFK)	Pfkl	2.51008	1.32773	*		104	99	8.73e-18	6.25e-15	0.933333	15	▪				Pfkl	Pfkl	https://www.signalingpathways.org/ominer/query.jsf?geneSearchType=gene&findMax=y&gene=Pfkl&foldChangeMin=1&significance=0.05&ps=2&organ=22&species=House+Mouse&reportsBy=pathways&omicsCategory=tm	https://www.signalingpathways.org/ominer/query.jsf?geneSearchType=gene&findMax=y&gene=Pfkl&ps=2&organ=22&species=House+Mouse&reportsBy=pathways&omicsCategory=cistromics&countMax=3000
	1663	Enzymes	GTPases	Rho GTPases	Rhoj	0.770166	-0.376758			105	99	8.73e-18	6.25e-15	0.933333	15			▪	39.7517	Rhoj	Rhoj	https://www.signalingpathways.org/ominer/query.jsf?geneSearchType=gene&findMax=y&gene=Rhoj&foldChangeMin=1&significance=0.05&ps=2&organ=22&species=House+Mouse&reportsBy=pathways&omicsCategory=tm	https://www.signalingpathways.org/ominer/query.jsf?geneSearchType=gene&findMax=y&gene=Rhoj&ps=2&organ=22&species=House+Mouse&reportsBy=pathways&omicsCategory=cistromics&countMax=3000
	3691	Enzymes	Scramblases	Phospholipid scramblases	Plscr1	0.582179	-0.780466			106	99	8.73e-18	6.25e-15	0.933333	15					Plscr1	Plscr1	https://www.signalingpathways.org/ominer/query.jsf?geneSearchType=gene&findMax=y&gene=Plscr1&foldChangeMin=1&significance=0.05&ps=2&organ=22&species=House+Mouse&reportsBy=pathways&omicsCategory=tm	https://www.signalingpathways.org/ominer/query.jsf?geneSearchType=gene&findMax=y&gene=Plscr1&ps=2&organ=22&species=House+Mouse&reportsBy=pathways&omicsCategory=cistromics&countMax=3000
	2800	Enzymes	Peptidases	Gamma-secretase complex	Psen2	2.28148	1.18997	*		107	99	8.73e-18	6.25e-15	0.933333	15					Psen2	Psen2	https://www.signalingpathways.org/ominer/query.jsf?geneSearchType=gene&findMax=y&gene=Psen2&foldChangeMin=1&significance=0.05&ps=2&organ=22&species=House+Mouse&reportsBy=pathways&omicsCategory=tm	https://www.signalingpathways.org/ominer/query.jsf?geneSearchType=gene&findMax=y&gene=Psen2&ps=2&organ=22&species=House+Mouse&reportsBy=pathways&omicsCategory=cistromics&countMax=3000
	4883	Co-nodes	Cell cycle, cell division & DNA repair	Transducer of ERBB2	Tob1	2.21781	1.14914	*		108	99	8.73e-18	6.25e-15	0.933333	15	▪				Tob1	Tob1	https://www.signalingpathways.org/ominer/query.jsf?geneSearchType=gene&findMax=y&gene=Tob1&foldChangeMin=1&significance=0.05&ps=2&organ=22&species=House+Mouse&reportsBy=pathways&omicsCategory=tm	https://www.signalingpathways.org/ominer/query.jsf?geneSearchType=gene&findMax=y&gene=Tob1&ps=2&organ=22&species=House+Mouse&reportsBy=pathways&omicsCategory=cistromics&countMax=3000
	993	Enzymes	Dehydrogenases	3-hydroxyisobutyrate dehydrogenases	Hibadh	2.30165	1.20267	*		109	99	8.73e-18	6.25e-15	0.933333	15		▪		37.254	Hibadh	Hibadh	https://www.signalingpathways.org/ominer/query.jsf?geneSearchType=gene&findMax=y&gene=Hibadh&foldChangeMin=1&significance=0.05&ps=2&organ=22&species=House+Mouse&reportsBy=pathways&omicsCategory=tm	https://www.signalingpathways.org/ominer/query.jsf?geneSearchType=gene&findMax=y&gene=Hibadh&ps=2&organ=22&species=House+Mouse&reportsBy=pathways&omicsCategory=cistromics&countMax=3000
	578	Receptors	Other receptors	KDEL endoplasmic reticulum protein retention receptor	Kdelr3	0.56329	-0.82805			110	99	8.73e-18	6.25e-15	0.933333	15					Kdelr3	Kdelr3	https://www.signalingpathways.org/ominer/query.jsf?geneSearchType=gene&findMax=y&gene=Kdelr3&foldChangeMin=1&significance=0.05&ps=2&organ=22&species=House+Mouse&reportsBy=pathways&omicsCategory=tm	https://www.signalingpathways.org/ominer/query.jsf?geneSearchType=gene&findMax=y&gene=Kdelr3&ps=2&organ=22&species=House+Mouse&reportsBy=pathways&omicsCategory=cistromics&countMax=3000
	1815	Enzymes	Kinases	Aurora-related kinases (AURK)	Aurka	1.64493	0.718022			111	99	8.73e-18	6.25e-15	0.933333	15					Aurka	Aurka	https://www.signalingpathways.org/ominer/query.jsf?geneSearchType=gene&findMax=y&gene=Aurka&foldChangeMin=1&significance=0.05&ps=2&organ=22&species=House+Mouse&reportsBy=pathways&omicsCategory=tm	https://www.signalingpathways.org/ominer/query.jsf?geneSearchType=gene&findMax=y&gene=Aurka&ps=2&organ=22&species=House+Mouse&reportsBy=pathways&omicsCategory=cistromics&countMax=3000
	4775	Co-nodes	Cell cycle, cell division & DNA repair	Kinesin	Kif4	1.20711	0.271554			112	99	8.73e-18	6.25e-15	0.933333	15					Kif4	Kif4	https://www.signalingpathways.org/ominer/query.jsf?geneSearchType=gene&findMax=y&gene=Kif4&foldChangeMin=1&significance=0.05&ps=2&organ=22&species=House+Mouse&reportsBy=pathways&omicsCategory=tm	https://www.signalingpathways.org/ominer/query.jsf?geneSearchType=gene&findMax=y&gene=Kif4&ps=2&organ=22&species=House+Mouse&reportsBy=pathways&omicsCategory=cistromics&countMax=3000
	2432	Enzymes	Nucleotidyltransferases	Gephyrin	Gphn	2.28096	1.18964	*		113	99	8.73e-18	6.25e-15	0.933333	15	▪				Gphn	Gphn	https://www.signalingpathways.org/ominer/query.jsf?geneSearchType=gene&findMax=y&gene=Gphn&foldChangeMin=1&significance=0.05&ps=2&organ=22&species=House+Mouse&reportsBy=pathways&omicsCategory=tm	https://www.signalingpathways.org/ominer/query.jsf?geneSearchType=gene&findMax=y&gene=Gphn&ps=2&organ=22&species=House+Mouse&reportsBy=pathways&omicsCategory=cistromics&countMax=3000
	7	Receptors	Catalytic receptors	Ephrin receptors	Ephb3	0.571012	-0.808408			114	99	8.73e-18	6.25e-15	0.933333	15					Ephb3	Ephb3	https://www.signalingpathways.org/ominer/query.jsf?geneSearchType=gene&findMax=y&gene=Ephb3&foldChangeMin=1&significance=0.05&ps=2&organ=22&species=House+Mouse&reportsBy=pathways&omicsCategory=tm	https://www.signalingpathways.org/ominer/query.jsf?geneSearchType=gene&findMax=y&gene=Ephb3&ps=2&organ=22&species=House+Mouse&reportsBy=pathways&omicsCategory=cistromics&countMax=3000
	6995	Co-nodes	Other co-nodes	Insulin induced gene	Insig1	2.06448	1.04578	*		115	99	8.73e-18	6.25e-15	0.933333	15					Insig1	Insig1	https://www.signalingpathways.org/ominer/query.jsf?geneSearchType=gene&findMax=y&gene=Insig1&foldChangeMin=1&significance=0.05&ps=2&organ=22&species=House+Mouse&reportsBy=pathways&omicsCategory=tm	https://www.signalingpathways.org/ominer/query.jsf?geneSearchType=gene&findMax=y&gene=Insig1&ps=2&organ=22&species=House+Mouse&reportsBy=pathways&omicsCategory=cistromics&countMax=3000
	8884	Co-nodes	WD repeat proteins	WD repeat and SOCS box containing	Wsb1	0.779818	-0.35879			116	99	8.73e-18	6.25e-15	0.933333	15					Wsb1	Wsb1	https://www.signalingpathways.org/ominer/query.jsf?geneSearchType=gene&findMax=y&gene=Wsb1&foldChangeMin=1&significance=0.05&ps=2&organ=22&species=House+Mouse&reportsBy=pathways&omicsCategory=tm	https://www.signalingpathways.org/ominer/query.jsf?geneSearchType=gene&findMax=y&gene=Wsb1&ps=2&organ=22&species=House+Mouse&reportsBy=pathways&omicsCategory=cistromics&countMax=3000
	1051	Enzymes	Dehydrogenases	Isovaleryl-CoA dehydrogenases	Ivd	2.61813	1.38853	*		117	99	8.73e-18	6.25e-15	0.933333	15					Ivd	Ivd	https://www.signalingpathways.org/ominer/query.jsf?geneSearchType=gene&findMax=y&gene=Ivd&foldChangeMin=1&significance=0.05&ps=2&organ=22&species=House+Mouse&reportsBy=pathways&omicsCategory=tm	https://www.signalingpathways.org/ominer/query.jsf?geneSearchType=gene&findMax=y&gene=Ivd&ps=2&organ=22&species=House+Mouse&reportsBy=pathways&omicsCategory=cistromics&countMax=3000
	98	Receptors	Catalytic receptors	Toll-like receptors	Tlr6	0.610676	-0.71152			118	99	8.73e-18	6.25e-15	0.933333	15			▪	86.9765	Tlr6	Tlr6	https://www.signalingpathways.org/ominer/query.jsf?geneSearchType=gene&findMax=y&gene=Tlr6&foldChangeMin=1&significance=0.05&ps=2&organ=22&species=House+Mouse&reportsBy=pathways&omicsCategory=tm	https://www.signalingpathways.org/ominer/query.jsf?geneSearchType=gene&findMax=y&gene=Tlr6&ps=2&organ=22&species=House+Mouse&reportsBy=pathways&omicsCategory=cistromics&countMax=3000
	953	Enzymes	Deaminases	Double-stranded RNA adenine deaminases (ADAR)	Adarb1	2.50011	1.32199	*		119	99	8.73e-18	6.25e-15	0.933333	15					Adarb1	Adarb1	https://www.signalingpathways.org/ominer/query.jsf?geneSearchType=gene&findMax=y&gene=Adarb1&foldChangeMin=1&significance=0.05&ps=2&organ=22&species=House+Mouse&reportsBy=pathways&omicsCategory=tm	https://www.signalingpathways.org/ominer/query.jsf?geneSearchType=gene&findMax=y&gene=Adarb1&ps=2&organ=22&species=House+Mouse&reportsBy=pathways&omicsCategory=cistromics&countMax=3000
	5809	Co-nodes	Glycoproteins	Glycoprotein integral membrane	Ginm1	2.40819	1.26795	*		120	99	8.73e-18	6.25e-15	0.933333	15		▪		0.00504592	Ginm1	Ginm1	https://www.signalingpathways.org/ominer/query.jsf?geneSearchType=gene&findMax=y&gene=Ginm1&foldChangeMin=1&significance=0.05&ps=2&organ=22&species=House+Mouse&reportsBy=pathways&omicsCategory=tm	https://www.signalingpathways.org/ominer/query.jsf?geneSearchType=gene&findMax=y&gene=Ginm1&ps=2&organ=22&species=House+Mouse&reportsBy=pathways&omicsCategory=cistromics&countMax=3000
	8534	Co-nodes	Transporters & transport proteins	Solute carrier superfamily member	Slc19a1	2.00912	1.00656	*		121	99	8.73e-18	6.25e-15	0.933333	15	▪				Slc19a1	Slc19a1	https://www.signalingpathways.org/ominer/query.jsf?geneSearchType=gene&findMax=y&gene=Slc19a1&foldChangeMin=1&significance=0.05&ps=2&organ=22&species=House+Mouse&reportsBy=pathways&omicsCategory=tm	https://www.signalingpathways.org/ominer/query.jsf?geneSearchType=gene&findMax=y&gene=Slc19a1&ps=2&organ=22&species=House+Mouse&reportsBy=pathways&omicsCategory=cistromics&countMax=3000
	5308	Co-nodes	Cytoskeleton components & regulators	Smoothelin	Smtn	0.655513	-0.609303			122	99	8.73e-18	6.25e-15	0.933333	15					Smtn	Smtn	https://www.signalingpathways.org/ominer/query.jsf?geneSearchType=gene&findMax=y&gene=Smtn&foldChangeMin=1&significance=0.05&ps=2&organ=22&species=House+Mouse&reportsBy=pathways&omicsCategory=tm	https://www.signalingpathways.org/ominer/query.jsf?geneSearchType=gene&findMax=y&gene=Smtn&ps=2&organ=22&species=House+Mouse&reportsBy=pathways&omicsCategory=cistromics&countMax=3000
	4900	Co-nodes	Cell surface proteins	Cluster of differentiation	Cd1d1	2.21913	1.15	*		123	99	8.73e-18	6.25e-15	0.933333	15					Cd1d1	Cd1d1	https://www.signalingpathways.org/ominer/query.jsf?geneSearchType=gene&findMax=y&gene=Cd1d1&foldChangeMin=1&significance=0.05&ps=2&organ=22&species=House+Mouse&reportsBy=pathways&omicsCategory=tm	https://www.signalingpathways.org/ominer/query.jsf?geneSearchType=gene&findMax=y&gene=Cd1d1&ps=2&organ=22&species=House+Mouse&reportsBy=pathways&omicsCategory=cistromics&countMax=3000
	8204	Co-nodes	Substrate proteins	Myristoylated alanine rich protein kinase C substrate	Marcks	0.574706	-0.799103			124	99	8.73e-18	6.25e-15	0.933333	15					Marcks	Marcks	https://www.signalingpathways.org/ominer/query.jsf?geneSearchType=gene&findMax=y&gene=Marcks&foldChangeMin=1&significance=0.05&ps=2&organ=22&species=House+Mouse&reportsBy=pathways&omicsCategory=tm	https://www.signalingpathways.org/ominer/query.jsf?geneSearchType=gene&findMax=y&gene=Marcks&ps=2&organ=22&species=House+Mouse&reportsBy=pathways&omicsCategory=cistromics&countMax=3000
	8505	Co-nodes	Transporters & transport proteins	Sideroflexin	Sfxn1	2.19021	1.13107	*		125	99	8.73e-18	6.25e-15	0.933333	15		▪		54.9753	Sfxn1	Sfxn1	https://www.signalingpathways.org/ominer/query.jsf?geneSearchType=gene&findMax=y&gene=Sfxn1&foldChangeMin=1&significance=0.05&ps=2&organ=22&species=House+Mouse&reportsBy=pathways&omicsCategory=tm	https://www.signalingpathways.org/ominer/query.jsf?geneSearchType=gene&findMax=y&gene=Sfxn1&ps=2&organ=22&species=House+Mouse&reportsBy=pathways&omicsCategory=cistromics&countMax=3000
	8854	Co-nodes	Vitamin & trace element proteins and metabolism	CDGSH iron sulfur domain	Cisd1	2.27831	1.18797	*		126	99	8.73e-18	6.25e-15	0.933333	15					Cisd1	Cisd1	https://www.signalingpathways.org/ominer/query.jsf?geneSearchType=gene&findMax=y&gene=Cisd1&foldChangeMin=1&significance=0.05&ps=2&organ=22&species=House+Mouse&reportsBy=pathways&omicsCategory=tm	https://www.signalingpathways.org/ominer/query.jsf?geneSearchType=gene&findMax=y&gene=Cisd1&ps=2&organ=22&species=House+Mouse&reportsBy=pathways&omicsCategory=cistromics&countMax=3000
	4975	Co-nodes	Chromatin associated/remodellers	SAGA complex associated factor	Sgf29	2.16414	1.1138	*		127	99	8.73e-18	6.25e-15	0.933333	15					Sgf29	Sgf29	https://www.signalingpathways.org/ominer/query.jsf?geneSearchType=gene&findMax=y&gene=Sgf29&foldChangeMin=1&significance=0.05&ps=2&organ=22&species=House+Mouse&reportsBy=pathways&omicsCategory=tm	https://www.signalingpathways.org/ominer/query.jsf?geneSearchType=gene&findMax=y&gene=Sgf29&ps=2&organ=22&species=House+Mouse&reportsBy=pathways&omicsCategory=cistromics&countMax=3000
	3532	Enzymes	Regulatory factors	Rho GTPase activating proteins	Arhgap21	0.561428	-0.832827			128	99	8.73e-18	6.25e-15	0.933333	15					Arhgap21	Arhgap21	https://www.signalingpathways.org/ominer/query.jsf?geneSearchType=gene&findMax=y&gene=Arhgap21&foldChangeMin=1&significance=0.05&ps=2&organ=22&species=House+Mouse&reportsBy=pathways&omicsCategory=tm	https://www.signalingpathways.org/ominer/query.jsf?geneSearchType=gene&findMax=y&gene=Arhgap21&ps=2&organ=22&species=House+Mouse&reportsBy=pathways&omicsCategory=cistromics&countMax=3000
	3200	Enzymes	Reductases	Ubiquinol-cytochrome c reductase, complex III subunits	Uqcr11	1.91246	0.935426			129	99	8.73e-18	6.25e-15	0.933333	15	▪				Uqcr11	Uqcr11	https://www.signalingpathways.org/ominer/query.jsf?geneSearchType=gene&findMax=y&gene=Uqcr11&foldChangeMin=1&significance=0.05&ps=2&organ=22&species=House+Mouse&reportsBy=pathways&omicsCategory=tm	https://www.signalingpathways.org/ominer/query.jsf?geneSearchType=gene&findMax=y&gene=Uqcr11&ps=2&organ=22&species=House+Mouse&reportsBy=pathways&omicsCategory=cistromics&countMax=3000
	6064	Co-nodes	Junction proteins	Gap junction protein	Gja1	1.22687	0.294978			130	99	8.73e-18	6.25e-15	0.933333	15					Gja1	Gja1	https://www.signalingpathways.org/ominer/query.jsf?geneSearchType=gene&findMax=y&gene=Gja1&foldChangeMin=1&significance=0.05&ps=2&organ=22&species=House+Mouse&reportsBy=pathways&omicsCategory=tm	https://www.signalingpathways.org/ominer/query.jsf?geneSearchType=gene&findMax=y&gene=Gja1&ps=2&organ=22&species=House+Mouse&reportsBy=pathways&omicsCategory=cistromics&countMax=3000
	5918	Co-nodes	Inhibitory proteins	Diazepam binding inhibitor, acyl-CoA binding protein	Dbi	2.56497	1.35894	*		131	99	8.73e-18	6.25e-15	0.933333	15					Dbi	Dbi	https://www.signalingpathways.org/ominer/query.jsf?geneSearchType=gene&findMax=y&gene=Dbi&foldChangeMin=1&significance=0.05&ps=2&organ=22&species=House+Mouse&reportsBy=pathways&omicsCategory=tm	https://www.signalingpathways.org/ominer/query.jsf?geneSearchType=gene&findMax=y&gene=Dbi&ps=2&organ=22&species=House+Mouse&reportsBy=pathways&omicsCategory=cistromics&countMax=3000
	7006	Co-nodes	Other co-nodes	Jagunal homolog	Jagn1	1.85813	0.893854			132	99	8.73e-18	6.25e-15	0.933333	15	▪				Jagn1	Jagn1	https://www.signalingpathways.org/ominer/query.jsf?geneSearchType=gene&findMax=y&gene=Jagn1&foldChangeMin=1&significance=0.05&ps=2&organ=22&species=House+Mouse&reportsBy=pathways&omicsCategory=tm	https://www.signalingpathways.org/ominer/query.jsf?geneSearchType=gene&findMax=y&gene=Jagn1&ps=2&organ=22&species=House+Mouse&reportsBy=pathways&omicsCategory=cistromics&countMax=3000
	4907	Co-nodes	Cell surface proteins	Cluster of differentiation	Cd320	1.89386	0.921328			133	99	8.73e-18	6.25e-15	0.933333	15					Cd320	Cd320	https://www.signalingpathways.org/ominer/query.jsf?geneSearchType=gene&findMax=y&gene=Cd320&foldChangeMin=1&significance=0.05&ps=2&organ=22&species=House+Mouse&reportsBy=pathways&omicsCategory=tm	https://www.signalingpathways.org/ominer/query.jsf?geneSearchType=gene&findMax=y&gene=Cd320&ps=2&organ=22&species=House+Mouse&reportsBy=pathways&omicsCategory=cistromics&countMax=3000
	936	Enzymes	Deacetylases	Histone deacetylases (HDAC)	Hdac7	0.570323	-0.810148			134	99	8.73e-18	6.25e-15	0.933333	15					Hdac7	Hdac7	https://www.signalingpathways.org/ominer/query.jsf?geneSearchType=gene&findMax=y&gene=Hdac7&foldChangeMin=1&significance=0.05&ps=2&organ=22&species=House+Mouse&reportsBy=pathways&omicsCategory=tm	https://www.signalingpathways.org/ominer/query.jsf?geneSearchType=gene&findMax=y&gene=Hdac7&ps=2&organ=22&species=House+Mouse&reportsBy=pathways&omicsCategory=cistromics&countMax=3000
	128	Receptors	G protein coupled receptors	Adenosine receptors	Adora2b	0.641786	-0.639837			135	99	8.73e-18	6.25e-15	0.933333	15					Adora2b	Adora2b	https://www.signalingpathways.org/ominer/query.jsf?geneSearchType=gene&findMax=y&gene=Adora2b&foldChangeMin=1&significance=0.05&ps=2&organ=22&species=House+Mouse&reportsBy=pathways&omicsCategory=tm	https://www.signalingpathways.org/ominer/query.jsf?geneSearchType=gene&findMax=y&gene=Adora2b&ps=2&organ=22&species=House+Mouse&reportsBy=pathways&omicsCategory=cistromics&countMax=3000
	5621	Co-nodes	Exosome complex	Exosome component	Exosc5	1.6736	0.742956			136	99	8.73e-18	6.25e-15	0.933333	15					Exosc5	Exosc5	https://www.signalingpathways.org/ominer/query.jsf?geneSearchType=gene&findMax=y&gene=Exosc5&foldChangeMin=1&significance=0.05&ps=2&organ=22&species=House+Mouse&reportsBy=pathways&omicsCategory=tm	https://www.signalingpathways.org/ominer/query.jsf?geneSearchType=gene&findMax=y&gene=Exosc5&ps=2&organ=22&species=House+Mouse&reportsBy=pathways&omicsCategory=cistromics&countMax=3000
	5256	Co-nodes	Cytoskeleton components & regulators	LIM domain and actin binding	Lima1	0.574003	-0.800869			137	99	8.73e-18	6.25e-15	0.933333	15					Lima1	Lima1	https://www.signalingpathways.org/ominer/query.jsf?geneSearchType=gene&findMax=y&gene=Lima1&foldChangeMin=1&significance=0.05&ps=2&organ=22&species=House+Mouse&reportsBy=pathways&omicsCategory=tm	https://www.signalingpathways.org/ominer/query.jsf?geneSearchType=gene&findMax=y&gene=Lima1&ps=2&organ=22&species=House+Mouse&reportsBy=pathways&omicsCategory=cistromics&countMax=3000
	2593	Enzymes	Other enzymes	Translocase of inner mitochondrial membrane	Timm9	1.81263	0.858086			138	99	8.73e-18	6.25e-15	0.933333	15					Timm9	Timm9	https://www.signalingpathways.org/ominer/query.jsf?geneSearchType=gene&findMax=y&gene=Timm9&foldChangeMin=1&significance=0.05&ps=2&organ=22&species=House+Mouse&reportsBy=pathways&omicsCategory=tm	https://www.signalingpathways.org/ominer/query.jsf?geneSearchType=gene&findMax=y&gene=Timm9&ps=2&organ=22&species=House+Mouse&reportsBy=pathways&omicsCategory=cistromics&countMax=3000
	2658	Enzymes	Oxidoreductases	Mitochondrial trans-2-enoyl-CoA reductases	Mecr	2.10688	1.07511	*		139	99	8.73e-18	6.25e-15	0.933333	15					Mecr	Mecr	https://www.signalingpathways.org/ominer/query.jsf?geneSearchType=gene&findMax=y&gene=Mecr&foldChangeMin=1&significance=0.05&ps=2&organ=22&species=House+Mouse&reportsBy=pathways&omicsCategory=tm	https://www.signalingpathways.org/ominer/query.jsf?geneSearchType=gene&findMax=y&gene=Mecr&ps=2&organ=22&species=House+Mouse&reportsBy=pathways&omicsCategory=cistromics&countMax=3000
	7199	Co-nodes	Other co-nodes	Polyhomeotic homolog	Phc1	0.68621	-0.543278			140	99	8.73e-18	6.25e-15	0.933333	15					Phc1	Phc1	https://www.signalingpathways.org/ominer/query.jsf?geneSearchType=gene&findMax=y&gene=Phc1&foldChangeMin=1&significance=0.05&ps=2&organ=22&species=House+Mouse&reportsBy=pathways&omicsCategory=tm	https://www.signalingpathways.org/ominer/query.jsf?geneSearchType=gene&findMax=y&gene=Phc1&ps=2&organ=22&species=House+Mouse&reportsBy=pathways&omicsCategory=cistromics&countMax=3000
	885	Enzymes	Aminoacyltransferases	Gamma-glutamylcyclotransferases	Ggct	1.82475	0.867701			141	99	8.73e-18	6.25e-15	0.933333	15					Ggct	Ggct	https://www.signalingpathways.org/ominer/query.jsf?geneSearchType=gene&findMax=y&gene=Ggct&foldChangeMin=1&significance=0.05&ps=2&organ=22&species=House+Mouse&reportsBy=pathways&omicsCategory=tm	https://www.signalingpathways.org/ominer/query.jsf?geneSearchType=gene&findMax=y&gene=Ggct&ps=2&organ=22&species=House+Mouse&reportsBy=pathways&omicsCategory=cistromics&countMax=3000
	3266	Enzymes	Regulatory factors	Cyclase associated actin cytoskeleton regulatory proteins	Cap1	0.628892	-0.669116			142	99	8.73e-18	6.25e-15	0.933333	15					Cap1	Cap1	https://www.signalingpathways.org/ominer/query.jsf?geneSearchType=gene&findMax=y&gene=Cap1&foldChangeMin=1&significance=0.05&ps=2&organ=22&species=House+Mouse&reportsBy=pathways&omicsCategory=tm	https://www.signalingpathways.org/ominer/query.jsf?geneSearchType=gene&findMax=y&gene=Cap1&ps=2&organ=22&species=House+Mouse&reportsBy=pathways&omicsCategory=cistromics&countMax=3000
	816	Enzymes	Acyltransferases	Sterol O- (SOAT)	Soat1	0.645705	-0.631053			143	99	8.73e-18	6.25e-15	0.933333	15			▪	49.9294	Soat1	Soat1	https://www.signalingpathways.org/ominer/query.jsf?geneSearchType=gene&findMax=y&gene=Soat1&foldChangeMin=1&significance=0.05&ps=2&organ=22&species=House+Mouse&reportsBy=pathways&omicsCategory=tm	https://www.signalingpathways.org/ominer/query.jsf?geneSearchType=gene&findMax=y&gene=Soat1&ps=2&organ=22&species=House+Mouse&reportsBy=pathways&omicsCategory=cistromics&countMax=3000
	7309	Co-nodes	Other co-nodes	Solute carrier superfamily member	Slc9a3r1	0.715352	-0.483275			144	99	8.73e-18	6.25e-15	0.933333	15					Slc9a3r1	Slc9a3r1	https://www.signalingpathways.org/ominer/query.jsf?geneSearchType=gene&findMax=y&gene=Slc9a3r1&foldChangeMin=1&significance=0.05&ps=2&organ=22&species=House+Mouse&reportsBy=pathways&omicsCategory=tm	https://www.signalingpathways.org/ominer/query.jsf?geneSearchType=gene&findMax=y&gene=Slc9a3r1&ps=2&organ=22&species=House+Mouse&reportsBy=pathways&omicsCategory=cistromics&countMax=3000
	5451	Co-nodes	Endosomal, lysosomal, ER & Golgi proteins	Glycosylated lysosomal membrane protein	Glmp	0.679564	-0.557319			145	99	8.73e-18	6.25e-15	0.933333	15					Glmp	Glmp	https://www.signalingpathways.org/ominer/query.jsf?geneSearchType=gene&findMax=y&gene=Glmp&foldChangeMin=1&significance=0.05&ps=2&organ=22&species=House+Mouse&reportsBy=pathways&omicsCategory=tm	https://www.signalingpathways.org/ominer/query.jsf?geneSearchType=gene&findMax=y&gene=Glmp&ps=2&organ=22&species=House+Mouse&reportsBy=pathways&omicsCategory=cistromics&countMax=3000
	7312	Co-nodes	Other co-nodes	Spastic paraplegia	Spg20	0.604824	-0.725413			146	99	8.73e-18	6.25e-15	0.933333	15					Spg20	Spg20	https://www.signalingpathways.org/ominer/query.jsf?geneSearchType=gene&findMax=y&gene=Spg20&foldChangeMin=1&significance=0.05&ps=2&organ=22&species=House+Mouse&reportsBy=pathways&omicsCategory=tm	https://www.signalingpathways.org/ominer/query.jsf?geneSearchType=gene&findMax=y&gene=Spg20&ps=2&organ=22&species=House+Mouse&reportsBy=pathways&omicsCategory=cistromics&countMax=3000
	4622	Co-nodes	Cell cycle, cell division & DNA repair	Cell cycle checkpoint proteins (RAD)	Rad9b	1.63835	0.712243			147	99	8.73e-18	6.25e-15	0.933333	15					Rad9b	Rad9b	https://www.signalingpathways.org/ominer/query.jsf?geneSearchType=gene&findMax=y&gene=Rad9b&foldChangeMin=1&significance=0.05&ps=2&organ=22&species=House+Mouse&reportsBy=pathways&omicsCategory=tm	https://www.signalingpathways.org/ominer/query.jsf?geneSearchType=gene&findMax=y&gene=Rad9b&ps=2&organ=22&species=House+Mouse&reportsBy=pathways&omicsCategory=cistromics&countMax=3000
	3793	Enzymes	Transferases	NFS1 cysteine desulfurases	Nfs1	1.80486	0.85189			148	99	8.73e-18	6.25e-15	0.933333	15					Nfs1	Nfs1	https://www.signalingpathways.org/ominer/query.jsf?geneSearchType=gene&findMax=y&gene=Nfs1&foldChangeMin=1&significance=0.05&ps=2&organ=22&species=House+Mouse&reportsBy=pathways&omicsCategory=tm	https://www.signalingpathways.org/ominer/query.jsf?geneSearchType=gene&findMax=y&gene=Nfs1&ps=2&organ=22&species=House+Mouse&reportsBy=pathways&omicsCategory=cistromics&countMax=3000
	6932	Co-nodes	Other co-nodes	Folliculin	Flcn	0.638429	-0.647403			149	99	8.73e-18	6.25e-15	0.933333	15					Flcn	Flcn	https://www.signalingpathways.org/ominer/query.jsf?geneSearchType=gene&findMax=y&gene=Flcn&foldChangeMin=1&significance=0.05&ps=2&organ=22&species=House+Mouse&reportsBy=pathways&omicsCategory=tm	https://www.signalingpathways.org/ominer/query.jsf?geneSearchType=gene&findMax=y&gene=Flcn&ps=2&organ=22&species=House+Mouse&reportsBy=pathways&omicsCategory=cistromics&countMax=3000
	7627	Co-nodes	Receptor associated factors	GABA type A receptor-associated protein	Gabarap	0.649942	-0.621618			150	99	8.73e-18	6.25e-15	0.933333	15					Gabarap	Gabarap	https://www.signalingpathways.org/ominer/query.jsf?geneSearchType=gene&findMax=y&gene=Gabarap&foldChangeMin=1&significance=0.05&ps=2&organ=22&species=House+Mouse&reportsBy=pathways&omicsCategory=tm	https://www.signalingpathways.org/ominer/query.jsf?geneSearchType=gene&findMax=y&gene=Gabarap&ps=2&organ=22&species=House+Mouse&reportsBy=pathways&omicsCategory=cistromics&countMax=3000
	8521	Co-nodes	Transporters & transport proteins	Solute carrier superfamily member	Slc12a4	0.673078	-0.571155			151	99	8.73e-18	6.25e-15	0.933333	15					Slc12a4	Slc12a4	https://www.signalingpathways.org/ominer/query.jsf?geneSearchType=gene&findMax=y&gene=Slc12a4&foldChangeMin=1&significance=0.05&ps=2&organ=22&species=House+Mouse&reportsBy=pathways&omicsCategory=tm	https://www.signalingpathways.org/ominer/query.jsf?geneSearchType=gene&findMax=y&gene=Slc12a4&ps=2&organ=22&species=House+Mouse&reportsBy=pathways&omicsCategory=cistromics&countMax=3000
	4150	Transcription factors	Homeo domain	ZFHX	Zfhx3	0.656416	-0.607319			152	99	8.73e-18	6.25e-15	0.933333	15					Zfhx3	Zfhx3	https://www.signalingpathways.org/ominer/query.jsf?geneSearchType=gene&findMax=y&gene=Zfhx3&foldChangeMin=1&significance=0.05&ps=2&organ=22&species=House+Mouse&reportsBy=pathways&omicsCategory=tm	https://www.signalingpathways.org/ominer/query.jsf?geneSearchType=gene&findMax=y&gene=Zfhx3&ps=2&organ=22&species=House+Mouse&reportsBy=pathways&omicsCategory=cistromics&countMax=3000
	5851	Co-nodes	Histones & histone associated	H1.2 linker histone, cluster member	Hist1h1c	1.91793	0.93955			153	99	8.73e-18	6.25e-15	0.933333	15					Hist1h1c	Hist1h1c	https://www.signalingpathways.org/ominer/query.jsf?geneSearchType=gene&findMax=y&gene=Hist1h1c&foldChangeMin=1&significance=0.05&ps=2&organ=22&species=House+Mouse&reportsBy=pathways&omicsCategory=tm	https://www.signalingpathways.org/ominer/query.jsf?geneSearchType=gene&findMax=y&gene=Hist1h1c&ps=2&organ=22&species=House+Mouse&reportsBy=pathways&omicsCategory=cistromics&countMax=3000
	3069	Enzymes	Phosphatases	Nudix (NUDT)	Nudt19	1.69915	0.764816			154	99	8.73e-18	6.25e-15	0.933333	15					Nudt19	Nudt19	https://www.signalingpathways.org/ominer/query.jsf?geneSearchType=gene&findMax=y&gene=Nudt19&foldChangeMin=1&significance=0.05&ps=2&organ=22&species=House+Mouse&reportsBy=pathways&omicsCategory=tm	https://www.signalingpathways.org/ominer/query.jsf?geneSearchType=gene&findMax=y&gene=Nudt19&ps=2&organ=22&species=House+Mouse&reportsBy=pathways&omicsCategory=cistromics&countMax=3000
	5285	Co-nodes	Cytoskeleton components & regulators	Myosin light chain	Myl12a	0.642372	-0.63852			155	99	8.73e-18	6.25e-15	0.933333	15					Myl12a	Myl12a	https://www.signalingpathways.org/ominer/query.jsf?geneSearchType=gene&findMax=y&gene=Myl12a&foldChangeMin=1&significance=0.05&ps=2&organ=22&species=House+Mouse&reportsBy=pathways&omicsCategory=tm	https://www.signalingpathways.org/ominer/query.jsf?geneSearchType=gene&findMax=y&gene=Myl12a&ps=2&organ=22&species=House+Mouse&reportsBy=pathways&omicsCategory=cistromics&countMax=3000
	163	Receptors	G protein coupled receptors	G protein subunit	Gnb4	0.681835	-0.552506			156	99	8.73e-18	6.25e-15	0.933333	15					Gnb4	Gnb4	https://www.signalingpathways.org/ominer/query.jsf?geneSearchType=gene&findMax=y&gene=Gnb4&foldChangeMin=1&significance=0.05&ps=2&organ=22&species=House+Mouse&reportsBy=pathways&omicsCategory=tm	https://www.signalingpathways.org/ominer/query.jsf?geneSearchType=gene&findMax=y&gene=Gnb4&ps=2&organ=22&species=House+Mouse&reportsBy=pathways&omicsCategory=cistromics&countMax=3000
	3866	Transcription factors	BHLH factors	Twist-like factor	Twist2	0.708097	-0.497981			157	99	8.73e-18	6.25e-15	0.933333	15					Twist2	Twist2	https://www.signalingpathways.org/ominer/query.jsf?geneSearchType=gene&findMax=y&gene=Twist2&foldChangeMin=1&significance=0.05&ps=2&organ=22&species=House+Mouse&reportsBy=pathways&omicsCategory=tm	https://www.signalingpathways.org/ominer/query.jsf?geneSearchType=gene&findMax=y&gene=Twist2&ps=2&organ=22&species=House+Mouse&reportsBy=pathways&omicsCategory=cistromics&countMax=3000
	7650	Co-nodes	Redox proteins	Thioredoxin	Txn2	1.70568	0.770351			158	99	8.73e-18	6.25e-15	0.933333	15					Txn2	Txn2	https://www.signalingpathways.org/ominer/query.jsf?geneSearchType=gene&findMax=y&gene=Txn2&foldChangeMin=1&significance=0.05&ps=2&organ=22&species=House+Mouse&reportsBy=pathways&omicsCategory=tm	https://www.signalingpathways.org/ominer/query.jsf?geneSearchType=gene&findMax=y&gene=Txn2&ps=2&organ=22&species=House+Mouse&reportsBy=pathways&omicsCategory=cistromics&countMax=3000
	3152	Enzymes	Reductases	Aldo-keto reductases (AKR)	Akr7a5	1.64248	0.715873			159	99	8.73e-18	6.25e-15	0.933333	15					Akr7a5	Akr7a5	https://www.signalingpathways.org/ominer/query.jsf?geneSearchType=gene&findMax=y&gene=Akr7a5&foldChangeMin=1&significance=0.05&ps=2&organ=22&species=House+Mouse&reportsBy=pathways&omicsCategory=tm	https://www.signalingpathways.org/ominer/query.jsf?geneSearchType=gene&findMax=y&gene=Akr7a5&ps=2&organ=22&species=House+Mouse&reportsBy=pathways&omicsCategory=cistromics&countMax=3000
	7679	Co-nodes	Ribonucleoproteins	Nucleolar protein	Nop10	1.55735	0.639091			160	99	8.73e-18	6.25e-15	0.933333	15					Nop10	Nop10	https://www.signalingpathways.org/ominer/query.jsf?geneSearchType=gene&findMax=y&gene=Nop10&foldChangeMin=1&significance=0.05&ps=2&organ=22&species=House+Mouse&reportsBy=pathways&omicsCategory=tm	https://www.signalingpathways.org/ominer/query.jsf?geneSearchType=gene&findMax=y&gene=Nop10&ps=2&organ=22&species=House+Mouse&reportsBy=pathways&omicsCategory=cistromics&countMax=3000
	7067	Co-nodes	Other co-nodes	Metallothionein	Mt1	1.4249	0.510859			161	99	8.73e-18	6.25e-15	0.933333	15					Mt1	Mt1	https://www.signalingpathways.org/ominer/query.jsf?geneSearchType=gene&findMax=y&gene=Mt1&foldChangeMin=1&significance=0.05&ps=2&organ=22&species=House+Mouse&reportsBy=pathways&omicsCategory=tm	https://www.signalingpathways.org/ominer/query.jsf?geneSearchType=gene&findMax=y&gene=Mt1&ps=2&organ=22&species=House+Mouse&reportsBy=pathways&omicsCategory=cistromics&countMax=3000
	3573	Enzymes	Regulatory factors	Rho guanine nucleotide exchange factors	Fgd1	0.692446	-0.530227			162	99	8.73e-18	6.25e-15	0.933333	15					Fgd1	Fgd1	https://www.signalingpathways.org/ominer/query.jsf?geneSearchType=gene&findMax=y&gene=Fgd1&foldChangeMin=1&significance=0.05&ps=2&organ=22&species=House+Mouse&reportsBy=pathways&omicsCategory=tm	https://www.signalingpathways.org/ominer/query.jsf?geneSearchType=gene&findMax=y&gene=Fgd1&ps=2&organ=22&species=House+Mouse&reportsBy=pathways&omicsCategory=cistromics&countMax=3000
	4153	Transcription factors	Homeo domain	ZHX	Zhx1	1.59069	0.669656			163	99	8.73e-18	6.25e-15	0.933333	15					Zhx1	Zhx1	https://www.signalingpathways.org/ominer/query.jsf?geneSearchType=gene&findMax=y&gene=Zhx1&foldChangeMin=1&significance=0.05&ps=2&organ=22&species=House+Mouse&reportsBy=pathways&omicsCategory=tm	https://www.signalingpathways.org/ominer/query.jsf?geneSearchType=gene&findMax=y&gene=Zhx1&ps=2&organ=22&species=House+Mouse&reportsBy=pathways&omicsCategory=cistromics&countMax=3000
	5270	Co-nodes	Cytoskeleton components & regulators	Myosin	Myo10	0.710237	-0.493628			164	99	8.73e-18	6.25e-15	0.933333	15			▪	94.6614	Myo10	Myo10	https://www.signalingpathways.org/ominer/query.jsf?geneSearchType=gene&findMax=y&gene=Myo10&foldChangeMin=1&significance=0.05&ps=2&organ=22&species=House+Mouse&reportsBy=pathways&omicsCategory=tm	https://www.signalingpathways.org/ominer/query.jsf?geneSearchType=gene&findMax=y&gene=Myo10&ps=2&organ=22&species=House+Mouse&reportsBy=pathways&omicsCategory=cistromics&countMax=3000
	2098	Enzymes	Kinases	Serine-threonine kinases (STK)	Stk10	0.725426	-0.463099			165	99	8.73e-18	6.25e-15	0.933333	15					Stk10	Stk10	https://www.signalingpathways.org/ominer/query.jsf?geneSearchType=gene&findMax=y&gene=Stk10&foldChangeMin=1&significance=0.05&ps=2&organ=22&species=House+Mouse&reportsBy=pathways&omicsCategory=tm	https://www.signalingpathways.org/ominer/query.jsf?geneSearchType=gene&findMax=y&gene=Stk10&ps=2&organ=22&species=House+Mouse&reportsBy=pathways&omicsCategory=cistromics&countMax=3000
	7740	Co-nodes	Ribosomes & ribosome biogenesis	Mitochondrial ribosomal protein	Mrpl38	1.50752	0.592176			166	99	8.73e-18	6.25e-15	0.933333	15					Mrpl38	Mrpl38	https://www.signalingpathways.org/ominer/query.jsf?geneSearchType=gene&findMax=y&gene=Mrpl38&foldChangeMin=1&significance=0.05&ps=2&organ=22&species=House+Mouse&reportsBy=pathways&omicsCategory=tm	https://www.signalingpathways.org/ominer/query.jsf?geneSearchType=gene&findMax=y&gene=Mrpl38&ps=2&organ=22&species=House+Mouse&reportsBy=pathways&omicsCategory=cistromics&countMax=3000
	5686	Co-nodes	Family with sequence similarity	Family with sequence similarity member	Fam102a	1.10356	0.142171			167	99	8.73e-18	6.25e-15	0.933333	15					Fam102a	Fam102a	https://www.signalingpathways.org/ominer/query.jsf?geneSearchType=gene&findMax=y&gene=Fam102a&foldChangeMin=1&significance=0.05&ps=2&organ=22&species=House+Mouse&reportsBy=pathways&omicsCategory=tm	https://www.signalingpathways.org/ominer/query.jsf?geneSearchType=gene&findMax=y&gene=Fam102a&ps=2&organ=22&species=House+Mouse&reportsBy=pathways&omicsCategory=cistromics&countMax=3000
	4526	Co-nodes	Calcium associated	Calcium regulated heat stable protein	Carhsp1	1.44691	0.532976			168	99	8.73e-18	6.25e-15	0.933333	15					Carhsp1	Carhsp1	https://www.signalingpathways.org/ominer/query.jsf?geneSearchType=gene&findMax=y&gene=Carhsp1&foldChangeMin=1&significance=0.05&ps=2&organ=22&species=House+Mouse&reportsBy=pathways&omicsCategory=tm	https://www.signalingpathways.org/ominer/query.jsf?geneSearchType=gene&findMax=y&gene=Carhsp1&ps=2&organ=22&species=House+Mouse&reportsBy=pathways&omicsCategory=cistromics&countMax=3000
	8136	Co-nodes	Stress response factors	DnaJ heat shock protein (Hsp40) member	Dnaja3	1.59593	0.674399			169	99	8.73e-18	6.25e-15	0.933333	15		▪		26.8493	Dnaja3	Dnaja3	https://www.signalingpathways.org/ominer/query.jsf?geneSearchType=gene&findMax=y&gene=Dnaja3&foldChangeMin=1&significance=0.05&ps=2&organ=22&species=House+Mouse&reportsBy=pathways&omicsCategory=tm	https://www.signalingpathways.org/ominer/query.jsf?geneSearchType=gene&findMax=y&gene=Dnaja3&ps=2&organ=22&species=House+Mouse&reportsBy=pathways&omicsCategory=cistromics&countMax=3000
	7618	Co-nodes	Receptor associated factors	B cell receptor associated protein	Bcap29	1.40035	0.485793			170	99	8.73e-18	6.25e-15	0.933333	15					Bcap29	Bcap29	https://www.signalingpathways.org/ominer/query.jsf?geneSearchType=gene&findMax=y&gene=Bcap29&foldChangeMin=1&significance=0.05&ps=2&organ=22&species=House+Mouse&reportsBy=pathways&omicsCategory=tm	https://www.signalingpathways.org/ominer/query.jsf?geneSearchType=gene&findMax=y&gene=Bcap29&ps=2&organ=22&species=House+Mouse&reportsBy=pathways&omicsCategory=cistromics&countMax=3000
	3124	Enzymes	Phosphatases	Transmembrane protein 55 (TMEM55)	Tmem55a	0.836204	-0.258073			171	99	8.73e-18	6.25e-15	0.933333	15					Tmem55a	Tmem55a	https://www.signalingpathways.org/ominer/query.jsf?geneSearchType=gene&findMax=y&gene=Tmem55a&foldChangeMin=1&significance=0.05&ps=2&organ=22&species=House+Mouse&reportsBy=pathways&omicsCategory=tm	https://www.signalingpathways.org/ominer/query.jsf?geneSearchType=gene&findMax=y&gene=Tmem55a&ps=2&organ=22&species=House+Mouse&reportsBy=pathways&omicsCategory=cistromics&countMax=3000
	7816	Co-nodes	Ribosomes & ribosome biogenesis	Ribosomal protein L	Rpl22	1.11306	0.154531			172	99	8.73e-18	6.25e-15	0.933333	15					Rpl22	Rpl22	https://www.signalingpathways.org/ominer/query.jsf?geneSearchType=gene&findMax=y&gene=Rpl22&foldChangeMin=1&significance=0.05&ps=2&organ=22&species=House+Mouse&reportsBy=pathways&omicsCategory=tm	https://www.signalingpathways.org/ominer/query.jsf?geneSearchType=gene&findMax=y&gene=Rpl22&ps=2&organ=22&species=House+Mouse&reportsBy=pathways&omicsCategory=cistromics&countMax=3000
	5620	Co-nodes	Exosome complex	Exosome component	Exosc4	1.35586	0.439212			173	99	8.73e-18	6.25e-15	0.933333	15					Exosc4	Exosc4	https://www.signalingpathways.org/ominer/query.jsf?geneSearchType=gene&findMax=y&gene=Exosc4&foldChangeMin=1&significance=0.05&ps=2&organ=22&species=House+Mouse&reportsBy=pathways&omicsCategory=tm	https://www.signalingpathways.org/ominer/query.jsf?geneSearchType=gene&findMax=y&gene=Exosc4&ps=2&organ=22&species=House+Mouse&reportsBy=pathways&omicsCategory=cistromics&countMax=3000
	1625	Enzymes	GTPases	RAB, member RAS oncogene	Rab4b	0.761978	-0.392179			174	99	8.73e-18	6.25e-15	0.933333	15					Rab4b	Rab4b	https://www.signalingpathways.org/ominer/query.jsf?geneSearchType=gene&findMax=y&gene=Rab4b&foldChangeMin=1&significance=0.05&ps=2&organ=22&species=House+Mouse&reportsBy=pathways&omicsCategory=tm	https://www.signalingpathways.org/ominer/query.jsf?geneSearchType=gene&findMax=y&gene=Rab4b&ps=2&organ=22&species=House+Mouse&reportsBy=pathways&omicsCategory=cistromics&countMax=3000
	4590	Co-nodes	Cell cycle, cell division & DNA repair	Anaphase promoting complex subunit	Anapc16	1.36825	0.452329			175	99	8.73e-18	6.25e-15	0.933333	15					Anapc16	Anapc16	https://www.signalingpathways.org/ominer/query.jsf?geneSearchType=gene&findMax=y&gene=Anapc16&foldChangeMin=1&significance=0.05&ps=2&organ=22&species=House+Mouse&reportsBy=pathways&omicsCategory=tm	https://www.signalingpathways.org/ominer/query.jsf?geneSearchType=gene&findMax=y&gene=Anapc16&ps=2&organ=22&species=House+Mouse&reportsBy=pathways&omicsCategory=cistromics&countMax=3000
	4580	Co-nodes	Calcium associated	SPARC related modular calcium binding	Smoc1	3.24365	1.69762	*		176	98	1.22e-17	8.6e-15	1	13					Smoc1	Smoc1	https://www.signalingpathways.org/ominer/query.jsf?geneSearchType=gene&findMax=y&gene=Smoc1&foldChangeMin=1&significance=0.05&ps=2&organ=22&species=House+Mouse&reportsBy=pathways&omicsCategory=tm	https://www.signalingpathways.org/ominer/query.jsf?geneSearchType=gene&findMax=y&gene=Smoc1&ps=2&organ=22&species=House+Mouse&reportsBy=pathways&omicsCategory=cistromics&countMax=3000
	6112	Co-nodes	Lectins	C-type lectin domain containing	Clec3b	2.20176	1.13866	*		177	98	1.22e-17	8.6e-15	1	13			▪	92.0123	Clec3b	Clec3b	https://www.signalingpathways.org/ominer/query.jsf?geneSearchType=gene&findMax=y&gene=Clec3b&foldChangeMin=1&significance=0.05&ps=2&organ=22&species=House+Mouse&reportsBy=pathways&omicsCategory=tm	https://www.signalingpathways.org/ominer/query.jsf?geneSearchType=gene&findMax=y&gene=Clec3b&ps=2&organ=22&species=House+Mouse&reportsBy=pathways&omicsCategory=cistromics&countMax=3000
	8840	Co-nodes	Uncharacterized transcripts	Riken genes	C030006K11Rik	2.22129	1.1514	*		178	98	1.22e-17	8.6e-15	1	13					C030006K11Rik	C030006K11Rik	https://www.signalingpathways.org/ominer/query.jsf?geneSearchType=gene&findMax=y&gene=C030006K11Rik&foldChangeMin=1&significance=0.05&ps=2&organ=22&species=House+Mouse&reportsBy=pathways&omicsCategory=tm	https://www.signalingpathways.org/ominer/query.jsf?geneSearchType=gene&findMax=y&gene=C030006K11Rik&ps=2&organ=22&species=House+Mouse&reportsBy=pathways&omicsCategory=cistromics&countMax=3000
	1372	Enzymes	Esterases	Carboxylesterases (CES)	Ces1f	24.216	4.59789	*		179	98	2.44e-16	1.14e-13	1	12					Ces1f	Ces1f	https://www.signalingpathways.org/ominer/query.jsf?geneSearchType=gene&findMax=y&gene=Ces1f&foldChangeMin=1&significance=0.05&ps=2&organ=22&species=House+Mouse&reportsBy=pathways&omicsCategory=tm	https://www.signalingpathways.org/ominer/query.jsf?geneSearchType=gene&findMax=y&gene=Ces1f&ps=2&organ=22&species=House+Mouse&reportsBy=pathways&omicsCategory=cistromics&countMax=3000
	5693	Co-nodes	Family with sequence similarity	Family with sequence similarity member	Fam110c	10.9413	3.45171	*		180	98	2.44e-16	1.14e-13	1	12					Fam110c	Fam110c	https://www.signalingpathways.org/ominer/query.jsf?geneSearchType=gene&findMax=y&gene=Fam110c&foldChangeMin=1&significance=0.05&ps=2&organ=22&species=House+Mouse&reportsBy=pathways&omicsCategory=tm	https://www.signalingpathways.org/ominer/query.jsf?geneSearchType=gene&findMax=y&gene=Fam110c&ps=2&organ=22&species=House+Mouse&reportsBy=pathways&omicsCategory=cistromics&countMax=3000
	7050	Co-nodes	Other co-nodes	MAP7 domain containing	Map7d2	14.2371	3.83159	*		181	98	2.44e-16	1.14e-13	1	12					Map7d2	Map7d2	https://www.signalingpathways.org/ominer/query.jsf?geneSearchType=gene&findMax=y&gene=Map7d2&foldChangeMin=1&significance=0.05&ps=2&organ=22&species=House+Mouse&reportsBy=pathways&omicsCategory=tm	https://www.signalingpathways.org/ominer/query.jsf?geneSearchType=gene&findMax=y&gene=Map7d2&ps=2&organ=22&species=House+Mouse&reportsBy=pathways&omicsCategory=cistromics&countMax=3000
	1393	Enzymes	Esterases	Phosphodiesterases (PDE)	Pde3b	6.82059	2.7699	*		182	98	2.44e-16	1.14e-13	1	12					Pde3b	Pde3b	https://www.signalingpathways.org/ominer/query.jsf?geneSearchType=gene&findMax=y&gene=Pde3b&foldChangeMin=1&significance=0.05&ps=2&organ=22&species=House+Mouse&reportsBy=pathways&omicsCategory=tm	https://www.signalingpathways.org/ominer/query.jsf?geneSearchType=gene&findMax=y&gene=Pde3b&ps=2&organ=22&species=House+Mouse&reportsBy=pathways&omicsCategory=cistromics&countMax=3000
	1353	Enzymes	Esterases	Abhydrolases domain containing (ABHD)	Abhd15	9.49265	3.24681	*		183	98	2.44e-16	1.14e-13	1	12					Abhd15	Abhd15	https://www.signalingpathways.org/ominer/query.jsf?geneSearchType=gene&findMax=y&gene=Abhd15&foldChangeMin=1&significance=0.05&ps=2&organ=22&species=House+Mouse&reportsBy=pathways&omicsCategory=tm	https://www.signalingpathways.org/ominer/query.jsf?geneSearchType=gene&findMax=y&gene=Abhd15&ps=2&organ=22&species=House+Mouse&reportsBy=pathways&omicsCategory=cistromics&countMax=3000
	6201	Co-nodes	Lipid metabolism	ATPase transporter	Atp10d	5.106	2.35219	*		184	98	2.44e-16	1.14e-13	1	12					Atp10d	Atp10d	https://www.signalingpathways.org/ominer/query.jsf?geneSearchType=gene&findMax=y&gene=Atp10d&foldChangeMin=1&significance=0.05&ps=2&organ=22&species=House+Mouse&reportsBy=pathways&omicsCategory=tm	https://www.signalingpathways.org/ominer/query.jsf?geneSearchType=gene&findMax=y&gene=Atp10d&ps=2&organ=22&species=House+Mouse&reportsBy=pathways&omicsCategory=cistromics&countMax=3000
	5645	Co-nodes	Extracellular matrix	Proteoglycan, pro eosinophil major basic protein	Prg4	7.90326	2.98245	*		185	98	2.44e-16	1.14e-13	1	12					Prg4	Prg4	https://www.signalingpathways.org/ominer/query.jsf?geneSearchType=gene&findMax=y&gene=Prg4&foldChangeMin=1&significance=0.05&ps=2&organ=22&species=House+Mouse&reportsBy=pathways&omicsCategory=tm	https://www.signalingpathways.org/ominer/query.jsf?geneSearchType=gene&findMax=y&gene=Prg4&ps=2&organ=22&species=House+Mouse&reportsBy=pathways&omicsCategory=cistromics&countMax=3000
	5634	Co-nodes	Extracellular matrix	Filamin A interacting protein like	Filip1l	0.30832	-1.6975		*	186	98	2.44e-16	1.14e-13	1	12					Filip1l	Filip1l	https://www.signalingpathways.org/ominer/query.jsf?geneSearchType=gene&findMax=y&gene=Filip1l&foldChangeMin=1&significance=0.05&ps=2&organ=22&species=House+Mouse&reportsBy=pathways&omicsCategory=tm	https://www.signalingpathways.org/ominer/query.jsf?geneSearchType=gene&findMax=y&gene=Filip1l&ps=2&organ=22&species=House+Mouse&reportsBy=pathways&omicsCategory=cistromics&countMax=3000
	4321	Co-nodes	Adhesion molecules	Cadherin	Cdh26	0.366938	-1.44639		*	187	98	2.44e-16	1.14e-13	1	12					Cdh26	Cdh26	https://www.signalingpathways.org/ominer/query.jsf?geneSearchType=gene&findMax=y&gene=Cdh26&foldChangeMin=1&significance=0.05&ps=2&organ=22&species=House+Mouse&reportsBy=pathways&omicsCategory=tm	https://www.signalingpathways.org/ominer/query.jsf?geneSearchType=gene&findMax=y&gene=Cdh26&ps=2&organ=22&species=House+Mouse&reportsBy=pathways&omicsCategory=cistromics&countMax=3000
	1254	Enzymes	E3 ubiquitin ligases	RING finger (RNF) E3 ubiquitin ligases	Rnf125	6.4355	2.68605	*		188	98	2.44e-16	1.14e-13	1	12					Rnf125	Rnf125	https://www.signalingpathways.org/ominer/query.jsf?geneSearchType=gene&findMax=y&gene=Rnf125&foldChangeMin=1&significance=0.05&ps=2&organ=22&species=House+Mouse&reportsBy=pathways&omicsCategory=tm	https://www.signalingpathways.org/ominer/query.jsf?geneSearchType=gene&findMax=y&gene=Rnf125&ps=2&organ=22&species=House+Mouse&reportsBy=pathways&omicsCategory=cistromics&countMax=3000
	2017	Enzymes	Kinases	Pantothenate kinases (PANK)	Pank3	5.23847	2.38915	*		189	98	2.44e-16	1.14e-13	1	12					Pank3	Pank3	https://www.signalingpathways.org/ominer/query.jsf?geneSearchType=gene&findMax=y&gene=Pank3&foldChangeMin=1&significance=0.05&ps=2&organ=22&species=House+Mouse&reportsBy=pathways&omicsCategory=tm	https://www.signalingpathways.org/ominer/query.jsf?geneSearchType=gene&findMax=y&gene=Pank3&ps=2&organ=22&species=House+Mouse&reportsBy=pathways&omicsCategory=cistromics&countMax=3000
	53	Receptors	Catalytic receptors	Interleukin 17 receptor family	Il17rd	0.35107	-1.51017		*	190	98	2.44e-16	1.14e-13	1	12					Il17rd	Il17rd	https://www.signalingpathways.org/ominer/query.jsf?geneSearchType=gene&findMax=y&gene=Il17rd&foldChangeMin=1&significance=0.05&ps=2&organ=22&species=House+Mouse&reportsBy=pathways&omicsCategory=tm	https://www.signalingpathways.org/ominer/query.jsf?geneSearchType=gene&findMax=y&gene=Il17rd&ps=2&organ=22&species=House+Mouse&reportsBy=pathways&omicsCategory=cistromics&countMax=3000
	7273	Co-nodes	Other co-nodes	Secernin	Scrn1	0.358885	-1.47841		*	191	98	2.44e-16	1.14e-13	1	12					Scrn1	Scrn1	https://www.signalingpathways.org/ominer/query.jsf?geneSearchType=gene&findMax=y&gene=Scrn1&foldChangeMin=1&significance=0.05&ps=2&organ=22&species=House+Mouse&reportsBy=pathways&omicsCategory=tm	https://www.signalingpathways.org/ominer/query.jsf?geneSearchType=gene&findMax=y&gene=Scrn1&ps=2&organ=22&species=House+Mouse&reportsBy=pathways&omicsCategory=cistromics&countMax=3000
	303	Receptors	Ligands	Collagen chain	Col23a1	0.309046	-1.69411		*	192	98	2.44e-16	1.14e-13	1	12					Col23a1	Col23a1	https://www.signalingpathways.org/ominer/query.jsf?geneSearchType=gene&findMax=y&gene=Col23a1&foldChangeMin=1&significance=0.05&ps=2&organ=22&species=House+Mouse&reportsBy=pathways&omicsCategory=tm	https://www.signalingpathways.org/ominer/query.jsf?geneSearchType=gene&findMax=y&gene=Col23a1&ps=2&organ=22&species=House+Mouse&reportsBy=pathways&omicsCategory=cistromics&countMax=3000
	1507	Enzymes	Glycosyltransferases	Glucoside xylosyltransferases (GXYLT)	Gxylt2	0.436513	-1.1959		*	193	98	2.44e-16	1.14e-13	1	12					Gxylt2	Gxylt2	https://www.signalingpathways.org/ominer/query.jsf?geneSearchType=gene&findMax=y&gene=Gxylt2&foldChangeMin=1&significance=0.05&ps=2&organ=22&species=House+Mouse&reportsBy=pathways&omicsCategory=tm	https://www.signalingpathways.org/ominer/query.jsf?geneSearchType=gene&findMax=y&gene=Gxylt2&ps=2&organ=22&species=House+Mouse&reportsBy=pathways&omicsCategory=cistromics&countMax=3000
	430	Receptors	Ligands	Matrix metalloproteinases (MMP)	Mmp23	0.336714	-1.57041		*	194	98	2.44e-16	1.14e-13	1	12					Mmp23	Mmp23	https://www.signalingpathways.org/ominer/query.jsf?geneSearchType=gene&findMax=y&gene=Mmp23&foldChangeMin=1&significance=0.05&ps=2&organ=22&species=House+Mouse&reportsBy=pathways&omicsCategory=tm	https://www.signalingpathways.org/ominer/query.jsf?geneSearchType=gene&findMax=y&gene=Mmp23&ps=2&organ=22&species=House+Mouse&reportsBy=pathways&omicsCategory=cistromics&countMax=3000
	8634	Co-nodes	Transporters & transport proteins	Solute carrier superfamily member	Slc40a1	1.31521	0.395289			195	98	2.44e-16	1.14e-13	1	12					Slc40a1	Slc40a1	https://www.signalingpathways.org/ominer/query.jsf?geneSearchType=gene&findMax=y&gene=Slc40a1&foldChangeMin=1&significance=0.05&ps=2&organ=22&species=House+Mouse&reportsBy=pathways&omicsCategory=tm	https://www.signalingpathways.org/ominer/query.jsf?geneSearchType=gene&findMax=y&gene=Slc40a1&ps=2&organ=22&species=House+Mouse&reportsBy=pathways&omicsCategory=cistromics&countMax=3000
	7423	Co-nodes	Other co-nodes	UDP-N-acetylglucosamine pyrophosphorylase like	Uap1l1	0.377974	-1.40364		*	196	98	2.44e-16	1.14e-13	1	12					Uap1l1	Uap1l1	https://www.signalingpathways.org/ominer/query.jsf?geneSearchType=gene&findMax=y&gene=Uap1l1&foldChangeMin=1&significance=0.05&ps=2&organ=22&species=House+Mouse&reportsBy=pathways&omicsCategory=tm	https://www.signalingpathways.org/ominer/query.jsf?geneSearchType=gene&findMax=y&gene=Uap1l1&ps=2&organ=22&species=House+Mouse&reportsBy=pathways&omicsCategory=cistromics&countMax=3000
	6507	Co-nodes	Mitochondrial components	Clustered mitochondria homolog	Cluh	3.37037	1.75291	*		197	98	2.44e-16	1.14e-13	1	12					Cluh	Cluh	https://www.signalingpathways.org/ominer/query.jsf?geneSearchType=gene&findMax=y&gene=Cluh&foldChangeMin=1&significance=0.05&ps=2&organ=22&species=House+Mouse&reportsBy=pathways&omicsCategory=tm	https://www.signalingpathways.org/ominer/query.jsf?geneSearchType=gene&findMax=y&gene=Cluh&ps=2&organ=22&species=House+Mouse&reportsBy=pathways&omicsCategory=cistromics&countMax=3000
	2722	Enzymes	Peptidases	ADAM metallopeptidases with thrombospondin type 1 motif (ADAMTS)	Adamts15	2.93639	1.55405	*		198	98	2.44e-16	1.14e-13	1	12					Adamts15	Adamts15	https://www.signalingpathways.org/ominer/query.jsf?geneSearchType=gene&findMax=y&gene=Adamts15&foldChangeMin=1&significance=0.05&ps=2&organ=22&species=House+Mouse&reportsBy=pathways&omicsCategory=tm	https://www.signalingpathways.org/ominer/query.jsf?geneSearchType=gene&findMax=y&gene=Adamts15&ps=2&organ=22&species=House+Mouse&reportsBy=pathways&omicsCategory=cistromics&countMax=3000
	8133	Co-nodes	Sterile alpha domain	Sterile alpha motif domain containing like	Samd9l	0.453665	-1.1403		*	199	98	2.44e-16	1.14e-13	1	12					Samd9l	Samd9l	https://www.signalingpathways.org/ominer/query.jsf?geneSearchType=gene&findMax=y&gene=Samd9l&foldChangeMin=1&significance=0.05&ps=2&organ=22&species=House+Mouse&reportsBy=pathways&omicsCategory=tm	https://www.signalingpathways.org/ominer/query.jsf?geneSearchType=gene&findMax=y&gene=Samd9l&ps=2&organ=22&species=House+Mouse&reportsBy=pathways&omicsCategory=cistromics&countMax=3000
	191	Receptors	G protein coupled receptors	G protein-coupled receptor	Gprc5b	3.89379	1.96118	*		200	98	2.44e-16	1.14e-13	1	12					Gprc5b	Gprc5b	https://www.signalingpathways.org/ominer/query.jsf?geneSearchType=gene&findMax=y&gene=Gprc5b&foldChangeMin=1&significance=0.05&ps=2&organ=22&species=House+Mouse&reportsBy=pathways&omicsCategory=tm	https://www.signalingpathways.org/ominer/query.jsf?geneSearchType=gene&findMax=y&gene=Gprc5b&ps=2&organ=22&species=House+Mouse&reportsBy=pathways&omicsCategory=cistromics&countMax=3000
	2091	Enzymes	Kinases	Salt-inducible kinases (SIK)	Sik2	2.76833	1.46901	*		201	98	2.44e-16	1.14e-13	1	12					Sik2	Sik2	https://www.signalingpathways.org/ominer/query.jsf?geneSearchType=gene&findMax=y&gene=Sik2&foldChangeMin=1&significance=0.05&ps=2&organ=22&species=House+Mouse&reportsBy=pathways&omicsCategory=tm	https://www.signalingpathways.org/ominer/query.jsf?geneSearchType=gene&findMax=y&gene=Sik2&ps=2&organ=22&species=House+Mouse&reportsBy=pathways&omicsCategory=cistromics&countMax=3000
	902	Enzymes	ATPases	Torsin	Tor4a	0.444445	-1.16992		*	202	98	2.44e-16	1.14e-13	1	12					Tor4a	Tor4a	https://www.signalingpathways.org/ominer/query.jsf?geneSearchType=gene&findMax=y&gene=Tor4a&foldChangeMin=1&significance=0.05&ps=2&organ=22&species=House+Mouse&reportsBy=pathways&omicsCategory=tm	https://www.signalingpathways.org/ominer/query.jsf?geneSearchType=gene&findMax=y&gene=Tor4a&ps=2&organ=22&species=House+Mouse&reportsBy=pathways&omicsCategory=cistromics&countMax=3000
	2470	Enzymes	Other enzymes	Amidohydrolases domain-containing (AMDHD)	Amdhd2	0.510761	-0.96928			203	98	2.44e-16	1.14e-13	1	12					Amdhd2	Amdhd2	https://www.signalingpathways.org/ominer/query.jsf?geneSearchType=gene&findMax=y&gene=Amdhd2&foldChangeMin=1&significance=0.05&ps=2&organ=22&species=House+Mouse&reportsBy=pathways&omicsCategory=tm	https://www.signalingpathways.org/ominer/query.jsf?geneSearchType=gene&findMax=y&gene=Amdhd2&ps=2&organ=22&species=House+Mouse&reportsBy=pathways&omicsCategory=cistromics&countMax=3000
	8472	Co-nodes	Transporters & transport proteins	ATPase transporter	Atpaf2	2.76405	1.46679	*		204	98	2.44e-16	1.14e-13	1	12					Atpaf2	Atpaf2	https://www.signalingpathways.org/ominer/query.jsf?geneSearchType=gene&findMax=y&gene=Atpaf2&foldChangeMin=1&significance=0.05&ps=2&organ=22&species=House+Mouse&reportsBy=pathways&omicsCategory=tm	https://www.signalingpathways.org/ominer/query.jsf?geneSearchType=gene&findMax=y&gene=Atpaf2&ps=2&organ=22&species=House+Mouse&reportsBy=pathways&omicsCategory=cistromics&countMax=3000
	4113	Transcription factors	Homeo domain	HOX9-13	Hoxc13	0.464278	-1.10694		*	205	98	2.44e-16	1.14e-13	1	12					Hoxc13	Hoxc13	https://www.signalingpathways.org/ominer/query.jsf?geneSearchType=gene&findMax=y&gene=Hoxc13&foldChangeMin=1&significance=0.05&ps=2&organ=22&species=House+Mouse&reportsBy=pathways&omicsCategory=tm	https://www.signalingpathways.org/ominer/query.jsf?geneSearchType=gene&findMax=y&gene=Hoxc13&ps=2&organ=22&species=House+Mouse&reportsBy=pathways&omicsCategory=cistromics&countMax=3000
	4901	Co-nodes	Cell surface proteins	Cluster of differentiation	Cd248	0.662067	-0.59495			206	98	2.44e-16	1.14e-13	1	12			▪	82.4604	Cd248	Cd248	https://www.signalingpathways.org/ominer/query.jsf?geneSearchType=gene&findMax=y&gene=Cd248&foldChangeMin=1&significance=0.05&ps=2&organ=22&species=House+Mouse&reportsBy=pathways&omicsCategory=tm	https://www.signalingpathways.org/ominer/query.jsf?geneSearchType=gene&findMax=y&gene=Cd248&ps=2&organ=22&species=House+Mouse&reportsBy=pathways&omicsCategory=cistromics&countMax=3000
	86	Receptors	Catalytic receptors	RIG-I-like receptors	Ddx58	0.442876	-1.17503		*	207	98	2.44e-16	1.14e-13	1	12					Ddx58	Ddx58	https://www.signalingpathways.org/ominer/query.jsf?geneSearchType=gene&findMax=y&gene=Ddx58&foldChangeMin=1&significance=0.05&ps=2&organ=22&species=House+Mouse&reportsBy=pathways&omicsCategory=tm	https://www.signalingpathways.org/ominer/query.jsf?geneSearchType=gene&findMax=y&gene=Ddx58&ps=2&organ=22&species=House+Mouse&reportsBy=pathways&omicsCategory=cistromics&countMax=3000
	7372	Co-nodes	Other co-nodes	Tetratricopeptide repeat domain	Ttc28	0.442818	-1.17521		*	208	98	2.44e-16	1.14e-13	1	12					Ttc28	Ttc28	https://www.signalingpathways.org/ominer/query.jsf?geneSearchType=gene&findMax=y&gene=Ttc28&foldChangeMin=1&significance=0.05&ps=2&organ=22&species=House+Mouse&reportsBy=pathways&omicsCategory=tm	https://www.signalingpathways.org/ominer/query.jsf?geneSearchType=gene&findMax=y&gene=Ttc28&ps=2&organ=22&species=House+Mouse&reportsBy=pathways&omicsCategory=cistromics&countMax=3000
	1017	Enzymes	Dehydrogenases	Aldehyde dehydrogenases (ALDH)	Aldh4a1	2.55129	1.35123	*		209	98	2.44e-16	1.14e-13	1	12					Aldh4a1	Aldh4a1	https://www.signalingpathways.org/ominer/query.jsf?geneSearchType=gene&findMax=y&gene=Aldh4a1&foldChangeMin=1&significance=0.05&ps=2&organ=22&species=House+Mouse&reportsBy=pathways&omicsCategory=tm	https://www.signalingpathways.org/ominer/query.jsf?geneSearchType=gene&findMax=y&gene=Aldh4a1&ps=2&organ=22&species=House+Mouse&reportsBy=pathways&omicsCategory=cistromics&countMax=3000
	4769	Co-nodes	Cell cycle, cell division & DNA repair	Kinesin	Kif26b	0.592637	-0.754779			210	98	2.44e-16	1.14e-13	1	12					Kif26b	Kif26b	https://www.signalingpathways.org/ominer/query.jsf?geneSearchType=gene&findMax=y&gene=Kif26b&foldChangeMin=1&significance=0.05&ps=2&organ=22&species=House+Mouse&reportsBy=pathways&omicsCategory=tm	https://www.signalingpathways.org/ominer/query.jsf?geneSearchType=gene&findMax=y&gene=Kif26b&ps=2&organ=22&species=House+Mouse&reportsBy=pathways&omicsCategory=cistromics&countMax=3000
	661	Ion channels	Ligand gated ion channels	Inositol,4,5-trisphosphate receptor type	Itpr3	0.513913	-0.960405			211	98	2.44e-16	1.14e-13	1	12					Itpr3	Itpr3	https://www.signalingpathways.org/ominer/query.jsf?geneSearchType=gene&findMax=y&gene=Itpr3&foldChangeMin=1&significance=0.05&ps=2&organ=22&species=House+Mouse&reportsBy=pathways&omicsCategory=tm	https://www.signalingpathways.org/ominer/query.jsf?geneSearchType=gene&findMax=y&gene=Itpr3&ps=2&organ=22&species=House+Mouse&reportsBy=pathways&omicsCategory=cistromics&countMax=3000
	4552	Co-nodes	Calcium associated	Neurocalcin delta	Ncald	0.658586	-0.602556			212	98	2.44e-16	1.14e-13	1	12					Ncald	Ncald	https://www.signalingpathways.org/ominer/query.jsf?geneSearchType=gene&findMax=y&gene=Ncald&foldChangeMin=1&significance=0.05&ps=2&organ=22&species=House+Mouse&reportsBy=pathways&omicsCategory=tm	https://www.signalingpathways.org/ominer/query.jsf?geneSearchType=gene&findMax=y&gene=Ncald&ps=2&organ=22&species=House+Mouse&reportsBy=pathways&omicsCategory=cistromics&countMax=3000
	4405	Co-nodes	Apoptosis & apoptosis regulators	Apoptosis inducing factor mitochondria associated	Aifm2	2.72678	1.4472	*		213	98	2.44e-16	1.14e-13	1	12					Aifm2	Aifm2	https://www.signalingpathways.org/ominer/query.jsf?geneSearchType=gene&findMax=y&gene=Aifm2&foldChangeMin=1&significance=0.05&ps=2&organ=22&species=House+Mouse&reportsBy=pathways&omicsCategory=tm	https://www.signalingpathways.org/ominer/query.jsf?geneSearchType=gene&findMax=y&gene=Aifm2&ps=2&organ=22&species=House+Mouse&reportsBy=pathways&omicsCategory=cistromics&countMax=3000
	8166	Co-nodes	Stress response factors	Heat shock protein (Hsp70)	Hspa12b	0.484084	-1.04667		*	214	98	2.44e-16	1.14e-13	1	12					Hspa12b	Hspa12b	https://www.signalingpathways.org/ominer/query.jsf?geneSearchType=gene&findMax=y&gene=Hspa12b&foldChangeMin=1&significance=0.05&ps=2&organ=22&species=House+Mouse&reportsBy=pathways&omicsCategory=tm	https://www.signalingpathways.org/ominer/query.jsf?geneSearchType=gene&findMax=y&gene=Hspa12b&ps=2&organ=22&species=House+Mouse&reportsBy=pathways&omicsCategory=cistromics&countMax=3000
	3935	Transcription factors	C2H2 Zn finger factors	Gli-like	Glis1	1.60654	0.683958			215	98	2.44e-16	1.14e-13	1	12					Glis1	Glis1	https://www.signalingpathways.org/ominer/query.jsf?geneSearchType=gene&findMax=y&gene=Glis1&foldChangeMin=1&significance=0.05&ps=2&organ=22&species=House+Mouse&reportsBy=pathways&omicsCategory=tm	https://www.signalingpathways.org/ominer/query.jsf?geneSearchType=gene&findMax=y&gene=Glis1&ps=2&organ=22&species=House+Mouse&reportsBy=pathways&omicsCategory=cistromics&countMax=3000
	4889	Co-nodes	Cell cycle, cell division & DNA repair	X-ray repair cross complementing	Xrcc3	2.86712	1.5196	*		216	98	2.44e-16	1.14e-13	1	12					Xrcc3	Xrcc3	https://www.signalingpathways.org/ominer/query.jsf?geneSearchType=gene&findMax=y&gene=Xrcc3&foldChangeMin=1&significance=0.05&ps=2&organ=22&species=House+Mouse&reportsBy=pathways&omicsCategory=tm	https://www.signalingpathways.org/ominer/query.jsf?geneSearchType=gene&findMax=y&gene=Xrcc3&ps=2&organ=22&species=House+Mouse&reportsBy=pathways&omicsCategory=cistromics&countMax=3000
	2341	Enzymes	Monooxygenases	Molecule interacting with CasL proteins (MICAL)	Mical1	0.501101	-0.996826			217	98	2.44e-16	1.14e-13	1	12			▪	39.2118	Mical1	Mical1	https://www.signalingpathways.org/ominer/query.jsf?geneSearchType=gene&findMax=y&gene=Mical1&foldChangeMin=1&significance=0.05&ps=2&organ=22&species=House+Mouse&reportsBy=pathways&omicsCategory=tm	https://www.signalingpathways.org/ominer/query.jsf?geneSearchType=gene&findMax=y&gene=Mical1&ps=2&organ=22&species=House+Mouse&reportsBy=pathways&omicsCategory=cistromics&countMax=3000
	4394	Co-nodes	Ankyrin repeat domain containing	Ankyrin repeat domain	Ankrd50	0.475162	-1.07351		*	218	98	2.44e-16	1.14e-13	1	12					Ankrd50	Ankrd50	https://www.signalingpathways.org/ominer/query.jsf?geneSearchType=gene&findMax=y&gene=Ankrd50&foldChangeMin=1&significance=0.05&ps=2&organ=22&species=House+Mouse&reportsBy=pathways&omicsCategory=tm	https://www.signalingpathways.org/ominer/query.jsf?geneSearchType=gene&findMax=y&gene=Ankrd50&ps=2&organ=22&species=House+Mouse&reportsBy=pathways&omicsCategory=cistromics&countMax=3000
	4781	Co-nodes	Cell cycle, cell division & DNA repair	Kinetochore associated	Kntc1	1.79882	0.847049			219	98	2.44e-16	1.14e-13	1	12					Kntc1	Kntc1	https://www.signalingpathways.org/ominer/query.jsf?geneSearchType=gene&findMax=y&gene=Kntc1&foldChangeMin=1&significance=0.05&ps=2&organ=22&species=House+Mouse&reportsBy=pathways&omicsCategory=tm	https://www.signalingpathways.org/ominer/query.jsf?geneSearchType=gene&findMax=y&gene=Kntc1&ps=2&organ=22&species=House+Mouse&reportsBy=pathways&omicsCategory=cistromics&countMax=3000
	6152	Co-nodes	Leucine rich proteins	TLR4 interactor with leucine rich repeats	Tril	0.469723	-1.09012		*	220	98	2.44e-16	1.14e-13	1	12					Tril	Tril	https://www.signalingpathways.org/ominer/query.jsf?geneSearchType=gene&findMax=y&gene=Tril&foldChangeMin=1&significance=0.05&ps=2&organ=22&species=House+Mouse&reportsBy=pathways&omicsCategory=tm	https://www.signalingpathways.org/ominer/query.jsf?geneSearchType=gene&findMax=y&gene=Tril&ps=2&organ=22&species=House+Mouse&reportsBy=pathways&omicsCategory=cistromics&countMax=3000
	7523	Co-nodes	Pleckstrin domain	Pleckstrin homology domain containing	Plekho2	0.489343	-1.03108		*	221	98	2.44e-16	1.14e-13	1	12			▪	97.1036	Plekho2	Plekho2	https://www.signalingpathways.org/ominer/query.jsf?geneSearchType=gene&findMax=y&gene=Plekho2&foldChangeMin=1&significance=0.05&ps=2&organ=22&species=House+Mouse&reportsBy=pathways&omicsCategory=tm	https://www.signalingpathways.org/ominer/query.jsf?geneSearchType=gene&findMax=y&gene=Plekho2&ps=2&organ=22&species=House+Mouse&reportsBy=pathways&omicsCategory=cistromics&countMax=3000
	1946	Enzymes	Kinases	Leucine-rich repeat kinases (LRRK)	Lrrk1	0.446931	-1.16188		*	222	98	2.44e-16	1.14e-13	1	12					Lrrk1	Lrrk1	https://www.signalingpathways.org/ominer/query.jsf?geneSearchType=gene&findMax=y&gene=Lrrk1&foldChangeMin=1&significance=0.05&ps=2&organ=22&species=House+Mouse&reportsBy=pathways&omicsCategory=tm	https://www.signalingpathways.org/ominer/query.jsf?geneSearchType=gene&findMax=y&gene=Lrrk1&ps=2&organ=22&species=House+Mouse&reportsBy=pathways&omicsCategory=cistromics&countMax=3000
	625	Receptors	Other receptors	Scavenger receptors	Scara3	0.623005	-0.682684			223	98	2.44e-16	1.14e-13	1	12			▪	0.00504592	Scara3	Scara3	https://www.signalingpathways.org/ominer/query.jsf?geneSearchType=gene&findMax=y&gene=Scara3&foldChangeMin=1&significance=0.05&ps=2&organ=22&species=House+Mouse&reportsBy=pathways&omicsCategory=tm	https://www.signalingpathways.org/ominer/query.jsf?geneSearchType=gene&findMax=y&gene=Scara3&ps=2&organ=22&species=House+Mouse&reportsBy=pathways&omicsCategory=cistromics&countMax=3000
	5710	Co-nodes	Family with sequence similarity	Family with sequence similarity member	Fam13c	0.523448	-0.933882			224	98	2.44e-16	1.14e-13	1	12					Fam13c	Fam13c	https://www.signalingpathways.org/ominer/query.jsf?geneSearchType=gene&findMax=y&gene=Fam13c&foldChangeMin=1&significance=0.05&ps=2&organ=22&species=House+Mouse&reportsBy=pathways&omicsCategory=tm	https://www.signalingpathways.org/ominer/query.jsf?geneSearchType=gene&findMax=y&gene=Fam13c&ps=2&organ=22&species=House+Mouse&reportsBy=pathways&omicsCategory=cistromics&countMax=3000
	4524	Co-nodes	Calcium associated	Calcium homeostasis modulator	Calhm2	0.679704	-0.557022			225	98	2.44e-16	1.14e-13	1	12					Calhm2	Calhm2	https://www.signalingpathways.org/ominer/query.jsf?geneSearchType=gene&findMax=y&gene=Calhm2&foldChangeMin=1&significance=0.05&ps=2&organ=22&species=House+Mouse&reportsBy=pathways&omicsCategory=tm	https://www.signalingpathways.org/ominer/query.jsf?geneSearchType=gene&findMax=y&gene=Calhm2&ps=2&organ=22&species=House+Mouse&reportsBy=pathways&omicsCategory=cistromics&countMax=3000
	855	Enzymes	Amino acid ligases	Aspartate-tRNA ligases (DARS)	Dars2	2.13215	1.09231	*		226	98	2.44e-16	1.14e-13	1	12					Dars2	Dars2	https://www.signalingpathways.org/ominer/query.jsf?geneSearchType=gene&findMax=y&gene=Dars2&foldChangeMin=1&significance=0.05&ps=2&organ=22&species=House+Mouse&reportsBy=pathways&omicsCategory=tm	https://www.signalingpathways.org/ominer/query.jsf?geneSearchType=gene&findMax=y&gene=Dars2&ps=2&organ=22&species=House+Mouse&reportsBy=pathways&omicsCategory=cistromics&countMax=3000
	5692	Co-nodes	Family with sequence similarity	Family with sequence similarity member	Fam110b	0.518923	-0.946406			227	98	2.44e-16	1.14e-13	1	12					Fam110b	Fam110b	https://www.signalingpathways.org/ominer/query.jsf?geneSearchType=gene&findMax=y&gene=Fam110b&foldChangeMin=1&significance=0.05&ps=2&organ=22&species=House+Mouse&reportsBy=pathways&omicsCategory=tm	https://www.signalingpathways.org/ominer/query.jsf?geneSearchType=gene&findMax=y&gene=Fam110b&ps=2&organ=22&species=House+Mouse&reportsBy=pathways&omicsCategory=cistromics&countMax=3000
	2958	Enzymes	Peroxidases	Glutathione peroxidases (GPX)	Gpx8	0.596099	-0.746377			228	98	2.44e-16	1.14e-13	1	12					Gpx8	Gpx8	https://www.signalingpathways.org/ominer/query.jsf?geneSearchType=gene&findMax=y&gene=Gpx8&foldChangeMin=1&significance=0.05&ps=2&organ=22&species=House+Mouse&reportsBy=pathways&omicsCategory=tm	https://www.signalingpathways.org/ominer/query.jsf?geneSearchType=gene&findMax=y&gene=Gpx8&ps=2&organ=22&species=House+Mouse&reportsBy=pathways&omicsCategory=cistromics&countMax=3000
	2926	Enzymes	Peptidases	Xaa-Pro aminopeptidases (XPNPEP)	Xpnpep2	0.655932	-0.608381			229	98	2.44e-16	1.14e-13	1	12					Xpnpep2	Xpnpep2	https://www.signalingpathways.org/ominer/query.jsf?geneSearchType=gene&findMax=y&gene=Xpnpep2&foldChangeMin=1&significance=0.05&ps=2&organ=22&species=House+Mouse&reportsBy=pathways&omicsCategory=tm	https://www.signalingpathways.org/ominer/query.jsf?geneSearchType=gene&findMax=y&gene=Xpnpep2&ps=2&organ=22&species=House+Mouse&reportsBy=pathways&omicsCategory=cistromics&countMax=3000
	5965	Co-nodes	Interacting proteins	PARP1 binding protein	Parpbp	1.67264	0.742124			230	98	2.44e-16	1.14e-13	1	12					Parpbp	Parpbp	https://www.signalingpathways.org/ominer/query.jsf?geneSearchType=gene&findMax=y&gene=Parpbp&foldChangeMin=1&significance=0.05&ps=2&organ=22&species=House+Mouse&reportsBy=pathways&omicsCategory=tm	https://www.signalingpathways.org/ominer/query.jsf?geneSearchType=gene&findMax=y&gene=Parpbp&ps=2&organ=22&species=House+Mouse&reportsBy=pathways&omicsCategory=cistromics&countMax=3000
	7544	Co-nodes	Polarity regulators	VANGL planar cell polarity protein	Vangl1	0.750097	-0.41485			231	98	2.44e-16	1.14e-13	1	12					Vangl1	Vangl1	https://www.signalingpathways.org/ominer/query.jsf?geneSearchType=gene&findMax=y&gene=Vangl1&foldChangeMin=1&significance=0.05&ps=2&organ=22&species=House+Mouse&reportsBy=pathways&omicsCategory=tm	https://www.signalingpathways.org/ominer/query.jsf?geneSearchType=gene&findMax=y&gene=Vangl1&ps=2&organ=22&species=House+Mouse&reportsBy=pathways&omicsCategory=cistromics&countMax=3000
	3689	Enzymes	Ribonucleases	Ribonucleases P (POP)	Pop5	2.09856	1.0694	*		232	98	2.44e-16	1.14e-13	1	12				56.7868	Pop5	Pop5	https://www.signalingpathways.org/ominer/query.jsf?geneSearchType=gene&findMax=y&gene=Pop5&foldChangeMin=1&significance=0.05&ps=2&organ=22&species=House+Mouse&reportsBy=pathways&omicsCategory=tm	https://www.signalingpathways.org/ominer/query.jsf?geneSearchType=gene&findMax=y&gene=Pop5&ps=2&organ=22&species=House+Mouse&reportsBy=pathways&omicsCategory=cistromics&countMax=3000
	7018	Co-nodes	Other co-nodes	LHFPL tetraspan subfamily member	Lhfpl2	0.552387	-0.856248			233	98	2.44e-16	1.14e-13	1	12					Lhfpl2	Lhfpl2	https://www.signalingpathways.org/ominer/query.jsf?geneSearchType=gene&findMax=y&gene=Lhfpl2&foldChangeMin=1&significance=0.05&ps=2&organ=22&species=House+Mouse&reportsBy=pathways&omicsCategory=tm	https://www.signalingpathways.org/ominer/query.jsf?geneSearchType=gene&findMax=y&gene=Lhfpl2&ps=2&organ=22&species=House+Mouse&reportsBy=pathways&omicsCategory=cistromics&countMax=3000
	2303	Enzymes	Methyltransferases	Transcription factors, mitochondrial	Tfb1m	2.18781	1.12949	*		234	98	2.44e-16	1.14e-13	1	12					Tfb1m	Tfb1m	https://www.signalingpathways.org/ominer/query.jsf?geneSearchType=gene&findMax=y&gene=Tfb1m&foldChangeMin=1&significance=0.05&ps=2&organ=22&species=House+Mouse&reportsBy=pathways&omicsCategory=tm	https://www.signalingpathways.org/ominer/query.jsf?geneSearchType=gene&findMax=y&gene=Tfb1m&ps=2&organ=22&species=House+Mouse&reportsBy=pathways&omicsCategory=cistromics&countMax=3000
	5499	Co-nodes	Endosomal, lysosomal, ER & Golgi proteins	Rab interacting lysosomal protein like	Rilpl2	1.9623	0.972548			235	98	2.44e-16	1.14e-13	1	12					Rilpl2	Rilpl2	https://www.signalingpathways.org/ominer/query.jsf?geneSearchType=gene&findMax=y&gene=Rilpl2&foldChangeMin=1&significance=0.05&ps=2&organ=22&species=House+Mouse&reportsBy=pathways&omicsCategory=tm	https://www.signalingpathways.org/ominer/query.jsf?geneSearchType=gene&findMax=y&gene=Rilpl2&ps=2&organ=22&species=House+Mouse&reportsBy=pathways&omicsCategory=cistromics&countMax=3000
	5509	Co-nodes	Endosomal, lysosomal, ER & Golgi proteins	SEC24 homolog, COPII coat complex component	Sec24d	0.55235	-0.856345			236	98	2.44e-16	1.14e-13	1	12					Sec24d	Sec24d	https://www.signalingpathways.org/ominer/query.jsf?geneSearchType=gene&findMax=y&gene=Sec24d&foldChangeMin=1&significance=0.05&ps=2&organ=22&species=House+Mouse&reportsBy=pathways&omicsCategory=tm	https://www.signalingpathways.org/ominer/query.jsf?geneSearchType=gene&findMax=y&gene=Sec24d&ps=2&organ=22&species=House+Mouse&reportsBy=pathways&omicsCategory=cistromics&countMax=3000
	673	Ion channels	Other ion channels	Chloride intracellular channel	Clic1	0.584033	-0.775879			237	98	2.44e-16	1.14e-13	1	12			▪	85.4476	Clic1	Clic1	https://www.signalingpathways.org/ominer/query.jsf?geneSearchType=gene&findMax=y&gene=Clic1&foldChangeMin=1&significance=0.05&ps=2&organ=22&species=House+Mouse&reportsBy=pathways&omicsCategory=tm	https://www.signalingpathways.org/ominer/query.jsf?geneSearchType=gene&findMax=y&gene=Clic1&ps=2&organ=22&species=House+Mouse&reportsBy=pathways&omicsCategory=cistromics&countMax=3000
	6405	Co-nodes	Membrane proteins	Transmembrane protein	Tmem135	2.39578	1.2605	*		238	98	2.44e-16	1.14e-13	1	12					Tmem135	Tmem135	https://www.signalingpathways.org/ominer/query.jsf?geneSearchType=gene&findMax=y&gene=Tmem135&foldChangeMin=1&significance=0.05&ps=2&organ=22&species=House+Mouse&reportsBy=pathways&omicsCategory=tm	https://www.signalingpathways.org/ominer/query.jsf?geneSearchType=gene&findMax=y&gene=Tmem135&ps=2&organ=22&species=House+Mouse&reportsBy=pathways&omicsCategory=cistromics&countMax=3000
	4937	Co-nodes	Chaperones	BAG cochaperone	Bag4	2.28824	1.19424	*		239	98	2.44e-16	1.14e-13	1	12					Bag4	Bag4	https://www.signalingpathways.org/ominer/query.jsf?geneSearchType=gene&findMax=y&gene=Bag4&foldChangeMin=1&significance=0.05&ps=2&organ=22&species=House+Mouse&reportsBy=pathways&omicsCategory=tm	https://www.signalingpathways.org/ominer/query.jsf?geneSearchType=gene&findMax=y&gene=Bag4&ps=2&organ=22&species=House+Mouse&reportsBy=pathways&omicsCategory=cistromics&countMax=3000
	2161	Enzymes	Lipases	Patatin-like phospholipases domain-containing (PNPLA)	Pnpla8	2.02408	1.01727	*		240	98	2.44e-16	1.14e-13	1	12					Pnpla8	Pnpla8	https://www.signalingpathways.org/ominer/query.jsf?geneSearchType=gene&findMax=y&gene=Pnpla8&foldChangeMin=1&significance=0.05&ps=2&organ=22&species=House+Mouse&reportsBy=pathways&omicsCategory=tm	https://www.signalingpathways.org/ominer/query.jsf?geneSearchType=gene&findMax=y&gene=Pnpla8&ps=2&organ=22&species=House+Mouse&reportsBy=pathways&omicsCategory=cistromics&countMax=3000
	7137	Co-nodes	Other co-nodes	Olfactomedin like	Olfml2b	0.942077	-0.0860833			241	98	2.44e-16	1.14e-13	1	12					Olfml2b	Olfml2b	https://www.signalingpathways.org/ominer/query.jsf?geneSearchType=gene&findMax=y&gene=Olfml2b&foldChangeMin=1&significance=0.05&ps=2&organ=22&species=House+Mouse&reportsBy=pathways&omicsCategory=tm	https://www.signalingpathways.org/ominer/query.jsf?geneSearchType=gene&findMax=y&gene=Olfml2b&ps=2&organ=22&species=House+Mouse&reportsBy=pathways&omicsCategory=cistromics&countMax=3000
	6377	Co-nodes	Membrane proteins	Transmembrane anterior posterior transformation	Tapt1	2.02892	1.02071	*		242	98	2.44e-16	1.14e-13	1	12					Tapt1	Tapt1	https://www.signalingpathways.org/ominer/query.jsf?geneSearchType=gene&findMax=y&gene=Tapt1&foldChangeMin=1&significance=0.05&ps=2&organ=22&species=House+Mouse&reportsBy=pathways&omicsCategory=tm	https://www.signalingpathways.org/ominer/query.jsf?geneSearchType=gene&findMax=y&gene=Tapt1&ps=2&organ=22&species=House+Mouse&reportsBy=pathways&omicsCategory=cistromics&countMax=3000
	1350	Enzymes	Esterases	Abhydrolases domain containing (ABHD)	Abhd11	1.87433	0.906375			243	98	2.44e-16	1.14e-13	1	12					Abhd11	Abhd11	https://www.signalingpathways.org/ominer/query.jsf?geneSearchType=gene&findMax=y&gene=Abhd11&foldChangeMin=1&significance=0.05&ps=2&organ=22&species=House+Mouse&reportsBy=pathways&omicsCategory=tm	https://www.signalingpathways.org/ominer/query.jsf?geneSearchType=gene&findMax=y&gene=Abhd11&ps=2&organ=22&species=House+Mouse&reportsBy=pathways&omicsCategory=cistromics&countMax=3000
	4512	Co-nodes	BTB domain containing	Zinc finger and BTB domain containing	Zbtb8a	0.587585	-0.767131			244	98	2.44e-16	1.14e-13	1	12					Zbtb8a	Zbtb8a	https://www.signalingpathways.org/ominer/query.jsf?geneSearchType=gene&findMax=y&gene=Zbtb8a&foldChangeMin=1&significance=0.05&ps=2&organ=22&species=House+Mouse&reportsBy=pathways&omicsCategory=tm	https://www.signalingpathways.org/ominer/query.jsf?geneSearchType=gene&findMax=y&gene=Zbtb8a&ps=2&organ=22&species=House+Mouse&reportsBy=pathways&omicsCategory=cistromics&countMax=3000
	7514	Co-nodes	Pleckstrin domain	Pleckstrin homology domain containing	Plekha2	0.554863	-0.849797			245	98	2.44e-16	1.14e-13	1	12					Plekha2	Plekha2	https://www.signalingpathways.org/ominer/query.jsf?geneSearchType=gene&findMax=y&gene=Plekha2&foldChangeMin=1&significance=0.05&ps=2&organ=22&species=House+Mouse&reportsBy=pathways&omicsCategory=tm	https://www.signalingpathways.org/ominer/query.jsf?geneSearchType=gene&findMax=y&gene=Plekha2&ps=2&organ=22&species=House+Mouse&reportsBy=pathways&omicsCategory=cistromics&countMax=3000
	6893	Co-nodes	Other co-nodes	Elastin microfibril interfacer	Emilin1	0.558899	-0.839341			246	98	2.44e-16	1.14e-13	1	12			▪	66.9896	Emilin1	Emilin1	https://www.signalingpathways.org/ominer/query.jsf?geneSearchType=gene&findMax=y&gene=Emilin1&foldChangeMin=1&significance=0.05&ps=2&organ=22&species=House+Mouse&reportsBy=pathways&omicsCategory=tm	https://www.signalingpathways.org/ominer/query.jsf?geneSearchType=gene&findMax=y&gene=Emilin1&ps=2&organ=22&species=House+Mouse&reportsBy=pathways&omicsCategory=cistromics&countMax=3000
	6522	Co-nodes	Mitochondrial components	G elongation factor mitochondrial	Gfm2	1.97334	0.980637			247	98	2.44e-16	1.14e-13	1	12					Gfm2	Gfm2	https://www.signalingpathways.org/ominer/query.jsf?geneSearchType=gene&findMax=y&gene=Gfm2&foldChangeMin=1&significance=0.05&ps=2&organ=22&species=House+Mouse&reportsBy=pathways&omicsCategory=tm	https://www.signalingpathways.org/ominer/query.jsf?geneSearchType=gene&findMax=y&gene=Gfm2&ps=2&organ=22&species=House+Mouse&reportsBy=pathways&omicsCategory=cistromics&countMax=3000
	1881	Enzymes	Kinases	Discs large MAGUK scaffold proteins	Dlg5	0.613774	-0.70422			248	98	2.44e-16	1.14e-13	1	12					Dlg5	Dlg5	https://www.signalingpathways.org/ominer/query.jsf?geneSearchType=gene&findMax=y&gene=Dlg5&foldChangeMin=1&significance=0.05&ps=2&organ=22&species=House+Mouse&reportsBy=pathways&omicsCategory=tm	https://www.signalingpathways.org/ominer/query.jsf?geneSearchType=gene&findMax=y&gene=Dlg5&ps=2&organ=22&species=House+Mouse&reportsBy=pathways&omicsCategory=cistromics&countMax=3000
	3965	Transcription factors	C2H2 Zn finger factors	Sal-like	Sall2	0.635422	-0.654214			249	98	2.44e-16	1.14e-13	1	12					Sall2	Sall2	https://www.signalingpathways.org/ominer/query.jsf?geneSearchType=gene&findMax=y&gene=Sall2&foldChangeMin=1&significance=0.05&ps=2&organ=22&species=House+Mouse&reportsBy=pathways&omicsCategory=tm	https://www.signalingpathways.org/ominer/query.jsf?geneSearchType=gene&findMax=y&gene=Sall2&ps=2&organ=22&species=House+Mouse&reportsBy=pathways&omicsCategory=cistromics&countMax=3000
	7646	Co-nodes	Receptor associated factors	TNF receptor associated protein	Trap1	1.8832	0.913185			250	98	2.44e-16	1.14e-13	1	12					Trap1	Trap1	https://www.signalingpathways.org/ominer/query.jsf?geneSearchType=gene&findMax=y&gene=Trap1&foldChangeMin=1&significance=0.05&ps=2&organ=22&species=House+Mouse&reportsBy=pathways&omicsCategory=tm	https://www.signalingpathways.org/ominer/query.jsf?geneSearchType=gene&findMax=y&gene=Trap1&ps=2&organ=22&species=House+Mouse&reportsBy=pathways&omicsCategory=cistromics&countMax=3000
	3782	Enzymes	Transferases	Malonyl-CoA-acyl carrier protein transacylases	Mcat	1.58518	0.664651			251	98	2.44e-16	1.14e-13	1	12					Mcat	Mcat	https://www.signalingpathways.org/ominer/query.jsf?geneSearchType=gene&findMax=y&gene=Mcat&foldChangeMin=1&significance=0.05&ps=2&organ=22&species=House+Mouse&reportsBy=pathways&omicsCategory=tm	https://www.signalingpathways.org/ominer/query.jsf?geneSearchType=gene&findMax=y&gene=Mcat&ps=2&organ=22&species=House+Mouse&reportsBy=pathways&omicsCategory=cistromics&countMax=3000
	5911	Co-nodes	Immunoglobulin domain	Leucine rich repeats and immunoglobulin like domains	Lrig3	0.729247	-0.45552			252	98	2.44e-16	1.14e-13	1	12					Lrig3	Lrig3	https://www.signalingpathways.org/ominer/query.jsf?geneSearchType=gene&findMax=y&gene=Lrig3&foldChangeMin=1&significance=0.05&ps=2&organ=22&species=House+Mouse&reportsBy=pathways&omicsCategory=tm	https://www.signalingpathways.org/ominer/query.jsf?geneSearchType=gene&findMax=y&gene=Lrig3&ps=2&organ=22&species=House+Mouse&reportsBy=pathways&omicsCategory=cistromics&countMax=3000
	7361	Co-nodes	Other co-nodes	Tctex1 domain containing	Tctex1d2	0.60648	-0.721469			253	98	2.44e-16	1.14e-13	1	12					Tctex1d2	Tctex1d2	https://www.signalingpathways.org/ominer/query.jsf?geneSearchType=gene&findMax=y&gene=Tctex1d2&foldChangeMin=1&significance=0.05&ps=2&organ=22&species=House+Mouse&reportsBy=pathways&omicsCategory=tm	https://www.signalingpathways.org/ominer/query.jsf?geneSearchType=gene&findMax=y&gene=Tctex1d2&ps=2&organ=22&species=House+Mouse&reportsBy=pathways&omicsCategory=cistromics&countMax=3000
	1589	Enzymes	GTPases	Mitochondrial ribosome associated GTPases	Mtg1	1.61784	0.694072			254	98	2.44e-16	1.14e-13	1	12					Mtg1	Mtg1	https://www.signalingpathways.org/ominer/query.jsf?geneSearchType=gene&findMax=y&gene=Mtg1&foldChangeMin=1&significance=0.05&ps=2&organ=22&species=House+Mouse&reportsBy=pathways&omicsCategory=tm	https://www.signalingpathways.org/ominer/query.jsf?geneSearchType=gene&findMax=y&gene=Mtg1&ps=2&organ=22&species=House+Mouse&reportsBy=pathways&omicsCategory=cistromics&countMax=3000
	3409	Enzymes	Regulatory factors	Protein phosphatase 1 (PP1)	Ppp1r12a	0.644321	-0.634149			255	98	2.44e-16	1.14e-13	1	12					Ppp1r12a	Ppp1r12a	https://www.signalingpathways.org/ominer/query.jsf?geneSearchType=gene&findMax=y&gene=Ppp1r12a&foldChangeMin=1&significance=0.05&ps=2&organ=22&species=House+Mouse&reportsBy=pathways&omicsCategory=tm	https://www.signalingpathways.org/ominer/query.jsf?geneSearchType=gene&findMax=y&gene=Ppp1r12a&ps=2&organ=22&species=House+Mouse&reportsBy=pathways&omicsCategory=cistromics&countMax=3000
	7346	Co-nodes	Other co-nodes	Synapse defective Rho GTPase homolog	Syde1	0.656606	-0.606901			256	98	2.44e-16	1.14e-13	1	12					Syde1	Syde1	https://www.signalingpathways.org/ominer/query.jsf?geneSearchType=gene&findMax=y&gene=Syde1&foldChangeMin=1&significance=0.05&ps=2&organ=22&species=House+Mouse&reportsBy=pathways&omicsCategory=tm	https://www.signalingpathways.org/ominer/query.jsf?geneSearchType=gene&findMax=y&gene=Syde1&ps=2&organ=22&species=House+Mouse&reportsBy=pathways&omicsCategory=cistromics&countMax=3000
	583	Receptors	Other receptors	Leukocyte receptor cluster member	Leng1	1.53926	0.622234			257	98	2.44e-16	1.14e-13	1	12					Leng1	Leng1	https://www.signalingpathways.org/ominer/query.jsf?geneSearchType=gene&findMax=y&gene=Leng1&foldChangeMin=1&significance=0.05&ps=2&organ=22&species=House+Mouse&reportsBy=pathways&omicsCategory=tm	https://www.signalingpathways.org/ominer/query.jsf?geneSearchType=gene&findMax=y&gene=Leng1&ps=2&organ=22&species=House+Mouse&reportsBy=pathways&omicsCategory=cistromics&countMax=3000
	7322	Co-nodes	Other co-nodes	STIM activating enhancer	Tmem110	1.60895	0.686123			258	98	2.44e-16	1.14e-13	1	12					Tmem110	Tmem110	https://www.signalingpathways.org/ominer/query.jsf?geneSearchType=gene&findMax=y&gene=Tmem110&foldChangeMin=1&significance=0.05&ps=2&organ=22&species=House+Mouse&reportsBy=pathways&omicsCategory=tm	https://www.signalingpathways.org/ominer/query.jsf?geneSearchType=gene&findMax=y&gene=Tmem110&ps=2&organ=22&species=House+Mouse&reportsBy=pathways&omicsCategory=cistromics&countMax=3000
	7772	Co-nodes	Ribosomes & ribosome biogenesis	Mitochondrial ribosomal protein	Mrps23	1.62857	0.703609			259	98	2.44e-16	1.14e-13	1	12					Mrps23	Mrps23	https://www.signalingpathways.org/ominer/query.jsf?geneSearchType=gene&findMax=y&gene=Mrps23&foldChangeMin=1&significance=0.05&ps=2&organ=22&species=House+Mouse&reportsBy=pathways&omicsCategory=tm	https://www.signalingpathways.org/ominer/query.jsf?geneSearchType=gene&findMax=y&gene=Mrps23&ps=2&organ=22&species=House+Mouse&reportsBy=pathways&omicsCategory=cistromics&countMax=3000
	867	Enzymes	Amino acid ligases	Leucine-tRNA ligases (LARS)	Lars2	1.54611	0.628644			260	98	2.44e-16	1.14e-13	1	12					Lars2	Lars2	https://www.signalingpathways.org/ominer/query.jsf?geneSearchType=gene&findMax=y&gene=Lars2&foldChangeMin=1&significance=0.05&ps=2&organ=22&species=House+Mouse&reportsBy=pathways&omicsCategory=tm	https://www.signalingpathways.org/ominer/query.jsf?geneSearchType=gene&findMax=y&gene=Lars2&ps=2&organ=22&species=House+Mouse&reportsBy=pathways&omicsCategory=cistromics&countMax=3000
	3908	Transcription factors	BZIP factors	TSC22	Tsc22d2	0.705452	-0.50338			261	98	2.44e-16	1.14e-13	1	12					Tsc22d2	Tsc22d2	https://www.signalingpathways.org/ominer/query.jsf?geneSearchType=gene&findMax=y&gene=Tsc22d2&foldChangeMin=1&significance=0.05&ps=2&organ=22&species=House+Mouse&reportsBy=pathways&omicsCategory=tm	https://www.signalingpathways.org/ominer/query.jsf?geneSearchType=gene&findMax=y&gene=Tsc22d2&ps=2&organ=22&species=House+Mouse&reportsBy=pathways&omicsCategory=cistromics&countMax=3000
	3303	Enzymes	Regulatory factors	Cytochrome c oxidase assembly factors	Cox19	1.48271	0.568233			262	98	2.44e-16	1.14e-13	1	12					Cox19	Cox19	https://www.signalingpathways.org/ominer/query.jsf?geneSearchType=gene&findMax=y&gene=Cox19&foldChangeMin=1&significance=0.05&ps=2&organ=22&species=House+Mouse&reportsBy=pathways&omicsCategory=tm	https://www.signalingpathways.org/ominer/query.jsf?geneSearchType=gene&findMax=y&gene=Cox19&ps=2&organ=22&species=House+Mouse&reportsBy=pathways&omicsCategory=cistromics&countMax=3000
	3077	Enzymes	Phosphatases	Nudix (NUDT)	Nudt8	1.4589	0.544881			263	98	2.44e-16	1.14e-13	1	12					Nudt8	Nudt8	https://www.signalingpathways.org/ominer/query.jsf?geneSearchType=gene&findMax=y&gene=Nudt8&foldChangeMin=1&significance=0.05&ps=2&organ=22&species=House+Mouse&reportsBy=pathways&omicsCategory=tm	https://www.signalingpathways.org/ominer/query.jsf?geneSearchType=gene&findMax=y&gene=Nudt8&ps=2&organ=22&species=House+Mouse&reportsBy=pathways&omicsCategory=cistromics&countMax=3000
	7778	Co-nodes	Ribosomes & ribosome biogenesis	Mitochondrial ribosomal protein	Mrps30	1.45652	0.542526			264	98	2.44e-16	1.14e-13	1	12					Mrps30	Mrps30	https://www.signalingpathways.org/ominer/query.jsf?geneSearchType=gene&findMax=y&gene=Mrps30&foldChangeMin=1&significance=0.05&ps=2&organ=22&species=House+Mouse&reportsBy=pathways&omicsCategory=tm	https://www.signalingpathways.org/ominer/query.jsf?geneSearchType=gene&findMax=y&gene=Mrps30&ps=2&organ=22&species=House+Mouse&reportsBy=pathways&omicsCategory=cistromics&countMax=3000
	6770	Co-nodes	Other co-nodes	cDNA & expressed sequences	BC003965	1.5794	0.659379			265	98	2.44e-16	1.14e-13	1	12					BC003965	BC003965	https://www.signalingpathways.org/ominer/query.jsf?geneSearchType=gene&findMax=y&gene=BC003965&foldChangeMin=1&significance=0.05&ps=2&organ=22&species=House+Mouse&reportsBy=pathways&omicsCategory=tm	https://www.signalingpathways.org/ominer/query.jsf?geneSearchType=gene&findMax=y&gene=BC003965&ps=2&organ=22&species=House+Mouse&reportsBy=pathways&omicsCategory=cistromics&countMax=3000
	6569	Co-nodes	Motility	Intraflagellar transport	Ift43	0.724284	-0.465373			266	98	2.44e-16	1.14e-13	1	12					Ift43	Ift43	https://www.signalingpathways.org/ominer/query.jsf?geneSearchType=gene&findMax=y&gene=Ift43&foldChangeMin=1&significance=0.05&ps=2&organ=22&species=House+Mouse&reportsBy=pathways&omicsCategory=tm	https://www.signalingpathways.org/ominer/query.jsf?geneSearchType=gene&findMax=y&gene=Ift43&ps=2&organ=22&species=House+Mouse&reportsBy=pathways&omicsCategory=cistromics&countMax=3000
	1647	Enzymes	GTPases	Ras Type GTPases	Rap2c	0.692794	-0.529502			267	98	2.44e-16	1.14e-13	1	12					Rap2c	Rap2c	https://www.signalingpathways.org/ominer/query.jsf?geneSearchType=gene&findMax=y&gene=Rap2c&foldChangeMin=1&significance=0.05&ps=2&organ=22&species=House+Mouse&reportsBy=pathways&omicsCategory=tm	https://www.signalingpathways.org/ominer/query.jsf?geneSearchType=gene&findMax=y&gene=Rap2c&ps=2&organ=22&species=House+Mouse&reportsBy=pathways&omicsCategory=cistromics&countMax=3000
	4671	Co-nodes	Cell cycle, cell division & DNA repair	Centrosomal protein	Cep19	0.737989	-0.438329			268	98	2.44e-16	1.14e-13	1	12					Cep19	Cep19	https://www.signalingpathways.org/ominer/query.jsf?geneSearchType=gene&findMax=y&gene=Cep19&foldChangeMin=1&significance=0.05&ps=2&organ=22&species=House+Mouse&reportsBy=pathways&omicsCategory=tm	https://www.signalingpathways.org/ominer/query.jsf?geneSearchType=gene&findMax=y&gene=Cep19&ps=2&organ=22&species=House+Mouse&reportsBy=pathways&omicsCategory=cistromics&countMax=3000
	5658	Co-nodes	F box domain	F-box and leucine rich repeat protein	Fbxl6	1.32105	0.401686			269	98	2.44e-16	1.14e-13	1	12					Fbxl6	Fbxl6	https://www.signalingpathways.org/ominer/query.jsf?geneSearchType=gene&findMax=y&gene=Fbxl6&foldChangeMin=1&significance=0.05&ps=2&organ=22&species=House+Mouse&reportsBy=pathways&omicsCategory=tm	https://www.signalingpathways.org/ominer/query.jsf?geneSearchType=gene&findMax=y&gene=Fbxl6&ps=2&organ=22&species=House+Mouse&reportsBy=pathways&omicsCategory=cistromics&countMax=3000
	240	Receptors	Ligands	Adiponectin, C1Q and collagen domain containing	Adipoq	425.919	8.73444	*		270	97	1.17e-15	3.3e-13	0.866667	15	▪	▪		45.8724	Adipoq	Adipoq	https://www.signalingpathways.org/ominer/query.jsf?geneSearchType=gene&findMax=y&gene=Adipoq&foldChangeMin=1&significance=0.05&ps=2&organ=22&species=House+Mouse&reportsBy=pathways&omicsCategory=tm	https://www.signalingpathways.org/ominer/query.jsf?geneSearchType=gene&findMax=y&gene=Adipoq&ps=2&organ=22&species=House+Mouse&reportsBy=pathways&omicsCategory=cistromics&countMax=3000
	1038	Enzymes	Dehydrogenases	Glycerol-3-phosphate (GPD)	Gpd1	83.2713	6.37975	*		271	97	1.17e-15	3.3e-13	0.866667	15					Gpd1	Gpd1	https://www.signalingpathways.org/ominer/query.jsf?geneSearchType=gene&findMax=y&gene=Gpd1&foldChangeMin=1&significance=0.05&ps=2&organ=22&species=House+Mouse&reportsBy=pathways&omicsCategory=tm	https://www.signalingpathways.org/ominer/query.jsf?geneSearchType=gene&findMax=y&gene=Gpd1&ps=2&organ=22&species=House+Mouse&reportsBy=pathways&omicsCategory=cistromics&countMax=3000
	1010	Enzymes	Dehydrogenases	Aldehyde dehydrogenases (ALDH)	Aldh1a7	53.7875	5.7492	*		272	97	1.17e-15	3.3e-13	0.866667	15					Aldh1a7	Aldh1a7	https://www.signalingpathways.org/ominer/query.jsf?geneSearchType=gene&findMax=y&gene=Aldh1a7&foldChangeMin=1&significance=0.05&ps=2&organ=22&species=House+Mouse&reportsBy=pathways&omicsCategory=tm	https://www.signalingpathways.org/ominer/query.jsf?geneSearchType=gene&findMax=y&gene=Aldh1a7&ps=2&organ=22&species=House+Mouse&reportsBy=pathways&omicsCategory=cistromics&countMax=3000
	8915	Co-nodes	WD repeat proteins	WD repeat domain	Wfdc21	21.6915	4.43906	*		273	97	1.17e-15	3.3e-13	0.866667	15					Wfdc21	Wfdc21	https://www.signalingpathways.org/ominer/query.jsf?geneSearchType=gene&findMax=y&gene=Wfdc21&foldChangeMin=1&significance=0.05&ps=2&organ=22&species=House+Mouse&reportsBy=pathways&omicsCategory=tm	https://www.signalingpathways.org/ominer/query.jsf?geneSearchType=gene&findMax=y&gene=Wfdc21&ps=2&organ=22&species=House+Mouse&reportsBy=pathways&omicsCategory=cistromics&countMax=3000
	374	Receptors	Ligands	Haptoglobin	Hp	27.5021	4.78147	*		274	97	1.17e-15	3.3e-13	0.866667	15					Hp	Hp	https://www.signalingpathways.org/ominer/query.jsf?geneSearchType=gene&findMax=y&gene=Hp&foldChangeMin=1&significance=0.05&ps=2&organ=22&species=House+Mouse&reportsBy=pathways&omicsCategory=tm	https://www.signalingpathways.org/ominer/query.jsf?geneSearchType=gene&findMax=y&gene=Hp&ps=2&organ=22&species=House+Mouse&reportsBy=pathways&omicsCategory=cistromics&countMax=3000
	478	Receptors	Ligands	Resistin	Retn	38.2914	5.25895	*		275	97	1.17e-15	3.3e-13	0.866667	15	▪				Retn	Retn	https://www.signalingpathways.org/ominer/query.jsf?geneSearchType=gene&findMax=y&gene=Retn&foldChangeMin=1&significance=0.05&ps=2&organ=22&species=House+Mouse&reportsBy=pathways&omicsCategory=tm	https://www.signalingpathways.org/ominer/query.jsf?geneSearchType=gene&findMax=y&gene=Retn&ps=2&organ=22&species=House+Mouse&reportsBy=pathways&omicsCategory=cistromics&countMax=3000
	2400	Enzymes	Nucleotidyltransferases	DNA-directed DNA polymerases (POL)	Poln	15.2073	3.92669	*		276	97	1.17e-15	3.3e-13	0.866667	15					Poln	Poln	https://www.signalingpathways.org/ominer/query.jsf?geneSearchType=gene&findMax=y&gene=Poln&foldChangeMin=1&significance=0.05&ps=2&organ=22&species=House+Mouse&reportsBy=pathways&omicsCategory=tm	https://www.signalingpathways.org/ominer/query.jsf?geneSearchType=gene&findMax=y&gene=Poln&ps=2&organ=22&species=House+Mouse&reportsBy=pathways&omicsCategory=cistromics&countMax=3000
	3722	Enzymes	Synthases	Leukotriene C4 synthases	Ltc4s	9.67508	3.27427	*		277	97	1.17e-15	3.3e-13	0.866667	15	▪				Ltc4s	Ltc4s	https://www.signalingpathways.org/ominer/query.jsf?geneSearchType=gene&findMax=y&gene=Ltc4s&foldChangeMin=1&significance=0.05&ps=2&organ=22&species=House+Mouse&reportsBy=pathways&omicsCategory=tm	https://www.signalingpathways.org/ominer/query.jsf?geneSearchType=gene&findMax=y&gene=Ltc4s&ps=2&organ=22&species=House+Mouse&reportsBy=pathways&omicsCategory=cistromics&countMax=3000
	5151	Co-nodes	Cytochromes	Cytochrome b561	Cyb561	9.7132	3.27995	*		278	97	1.17e-15	3.3e-13	0.866667	15					Cyb561	Cyb561	https://www.signalingpathways.org/ominer/query.jsf?geneSearchType=gene&findMax=y&gene=Cyb561&foldChangeMin=1&significance=0.05&ps=2&organ=22&species=House+Mouse&reportsBy=pathways&omicsCategory=tm	https://www.signalingpathways.org/ominer/query.jsf?geneSearchType=gene&findMax=y&gene=Cyb561&ps=2&organ=22&species=House+Mouse&reportsBy=pathways&omicsCategory=cistromics&countMax=3000
	418	Receptors	Ligands	Lipocalin	Lcn2	19.7436	4.30331	*		279	97	1.17e-15	3.3e-13	0.866667	15					Lcn2	Lcn2	https://www.signalingpathways.org/ominer/query.jsf?geneSearchType=gene&findMax=y&gene=Lcn2&foldChangeMin=1&significance=0.05&ps=2&organ=22&species=House+Mouse&reportsBy=pathways&omicsCategory=tm	https://www.signalingpathways.org/ominer/query.jsf?geneSearchType=gene&findMax=y&gene=Lcn2&ps=2&organ=22&species=House+Mouse&reportsBy=pathways&omicsCategory=cistromics&countMax=3000
	204	Receptors	G protein coupled receptors	Melanocortin receptors	Mc2r	9.4835	3.24542	*		280	97	1.17e-15	3.3e-13	0.866667	15					Mc2r	Mc2r	https://www.signalingpathways.org/ominer/query.jsf?geneSearchType=gene&findMax=y&gene=Mc2r&foldChangeMin=1&significance=0.05&ps=2&organ=22&species=House+Mouse&reportsBy=pathways&omicsCategory=tm	https://www.signalingpathways.org/ominer/query.jsf?geneSearchType=gene&findMax=y&gene=Mc2r&ps=2&organ=22&species=House+Mouse&reportsBy=pathways&omicsCategory=cistromics&countMax=3000
	1109	Enzymes	Desaturases	Stearoyl-CoA 9-desaturases (SCD)	Scd1	10.7555	3.42701	*		281	97	1.17e-15	3.3e-13	0.866667	15					Scd1	Scd1	https://www.signalingpathways.org/ominer/query.jsf?geneSearchType=gene&findMax=y&gene=Scd1&foldChangeMin=1&significance=0.05&ps=2&organ=22&species=House+Mouse&reportsBy=pathways&omicsCategory=tm	https://www.signalingpathways.org/ominer/query.jsf?geneSearchType=gene&findMax=y&gene=Scd1&ps=2&organ=22&species=House+Mouse&reportsBy=pathways&omicsCategory=cistromics&countMax=3000
	511	Receptors	Ligands	Thrombospondin	Thbs1	0.350361	-1.51308		*	282	97	1.17e-15	3.3e-13	0.866667	15					Thbs1	Thbs1	https://www.signalingpathways.org/ominer/query.jsf?geneSearchType=gene&findMax=y&gene=Thbs1&foldChangeMin=1&significance=0.05&ps=2&organ=22&species=House+Mouse&reportsBy=pathways&omicsCategory=tm	https://www.signalingpathways.org/ominer/query.jsf?geneSearchType=gene&findMax=y&gene=Thbs1&ps=2&organ=22&species=House+Mouse&reportsBy=pathways&omicsCategory=cistromics&countMax=3000
	7116	Co-nodes	Other co-nodes	N-myc downstream regulated	Ndrg2	5.8059	2.53752	*		283	97	1.17e-15	3.3e-13	0.866667	15					Ndrg2	Ndrg2	https://www.signalingpathways.org/ominer/query.jsf?geneSearchType=gene&findMax=y&gene=Ndrg2&foldChangeMin=1&significance=0.05&ps=2&organ=22&species=House+Mouse&reportsBy=pathways&omicsCategory=tm	https://www.signalingpathways.org/ominer/query.jsf?geneSearchType=gene&findMax=y&gene=Ndrg2&ps=2&organ=22&species=House+Mouse&reportsBy=pathways&omicsCategory=cistromics&countMax=3000
	4530	Co-nodes	Calcium associated	Calponin	Cnn2	0.404701	-1.30507		*	284	97	1.17e-15	3.3e-13	0.866667	15					Cnn2	Cnn2	https://www.signalingpathways.org/ominer/query.jsf?geneSearchType=gene&findMax=y&gene=Cnn2&foldChangeMin=1&significance=0.05&ps=2&organ=22&species=House+Mouse&reportsBy=pathways&omicsCategory=tm	https://www.signalingpathways.org/ominer/query.jsf?geneSearchType=gene&findMax=y&gene=Cnn2&ps=2&organ=22&species=House+Mouse&reportsBy=pathways&omicsCategory=cistromics&countMax=3000
	8397	Co-nodes	Transporters & transport proteins	Annexin	Anxa3	0.401483	-1.31659		*	285	97	1.17e-15	3.3e-13	0.866667	15					Anxa3	Anxa3	https://www.signalingpathways.org/ominer/query.jsf?geneSearchType=gene&findMax=y&gene=Anxa3&foldChangeMin=1&significance=0.05&ps=2&organ=22&species=House+Mouse&reportsBy=pathways&omicsCategory=tm	https://www.signalingpathways.org/ominer/query.jsf?geneSearchType=gene&findMax=y&gene=Anxa3&ps=2&organ=22&species=House+Mouse&reportsBy=pathways&omicsCategory=cistromics&countMax=3000
	797	Enzymes	Acyltransferases	Diacylglycerol O- (DGAT)	Dgat1	4.7521	2.24856	*		286	97	1.17e-15	3.3e-13	0.866667	15	▪				Dgat1	Dgat1	https://www.signalingpathways.org/ominer/query.jsf?geneSearchType=gene&findMax=y&gene=Dgat1&foldChangeMin=1&significance=0.05&ps=2&organ=22&species=House+Mouse&reportsBy=pathways&omicsCategory=tm	https://www.signalingpathways.org/ominer/query.jsf?geneSearchType=gene&findMax=y&gene=Dgat1&ps=2&organ=22&species=House+Mouse&reportsBy=pathways&omicsCategory=cistromics&countMax=3000
	5811	Co-nodes	Glycoproteins	Leucine rich alpha-2-glycoprotein	Lrg1	5.15795	2.3668	*		287	97	1.17e-15	3.3e-13	0.866667	15					Lrg1	Lrg1	https://www.signalingpathways.org/ominer/query.jsf?geneSearchType=gene&findMax=y&gene=Lrg1&foldChangeMin=1&significance=0.05&ps=2&organ=22&species=House+Mouse&reportsBy=pathways&omicsCategory=tm	https://www.signalingpathways.org/ominer/query.jsf?geneSearchType=gene&findMax=y&gene=Lrg1&ps=2&organ=22&species=House+Mouse&reportsBy=pathways&omicsCategory=cistromics&countMax=3000
	4838	Co-nodes	Cell cycle, cell division & DNA repair	Regulator of cell cycle	Rgcc	7.56564	2.91946	*		288	97	1.17e-15	3.3e-13	0.866667	15		▪		57.0491	Rgcc	Rgcc	https://www.signalingpathways.org/ominer/query.jsf?geneSearchType=gene&findMax=y&gene=Rgcc&foldChangeMin=1&significance=0.05&ps=2&organ=22&species=House+Mouse&reportsBy=pathways&omicsCategory=tm	https://www.signalingpathways.org/ominer/query.jsf?geneSearchType=gene&findMax=y&gene=Rgcc&ps=2&organ=22&species=House+Mouse&reportsBy=pathways&omicsCategory=cistromics&countMax=3000
	568	Receptors	Other receptors	Adiponectin receptors	Adipor2	6.10518	2.61003	*		289	97	1.17e-15	3.3e-13	0.866667	15	▪				Adipor2	Adipor2	https://www.signalingpathways.org/ominer/query.jsf?geneSearchType=gene&findMax=y&gene=Adipor2&foldChangeMin=1&significance=0.05&ps=2&organ=22&species=House+Mouse&reportsBy=pathways&omicsCategory=tm	https://www.signalingpathways.org/ominer/query.jsf?geneSearchType=gene&findMax=y&gene=Adipor2&ps=2&organ=22&species=House+Mouse&reportsBy=pathways&omicsCategory=cistromics&countMax=3000
	3951	Transcription factors	C2H2 Zn finger factors	Kruppel-like	Klf5	3.50629	1.80995	*		290	97	1.17e-15	3.3e-13	0.866667	15					Klf5	Klf5	https://www.signalingpathways.org/ominer/query.jsf?geneSearchType=gene&findMax=y&gene=Klf5&foldChangeMin=1&significance=0.05&ps=2&organ=22&species=House+Mouse&reportsBy=pathways&omicsCategory=tm	https://www.signalingpathways.org/ominer/query.jsf?geneSearchType=gene&findMax=y&gene=Klf5&ps=2&organ=22&species=House+Mouse&reportsBy=pathways&omicsCategory=cistromics&countMax=3000
	6301	Co-nodes	Membrane proteins	Peroxisomal membrane protein	Pxmp2	5.48909	2.45657	*		291	97	1.17e-15	3.3e-13	0.866667	15		▪		68.4378	Pxmp2	Pxmp2	https://www.signalingpathways.org/ominer/query.jsf?geneSearchType=gene&findMax=y&gene=Pxmp2&foldChangeMin=1&significance=0.05&ps=2&organ=22&species=House+Mouse&reportsBy=pathways&omicsCategory=tm	https://www.signalingpathways.org/ominer/query.jsf?geneSearchType=gene&findMax=y&gene=Pxmp2&ps=2&organ=22&species=House+Mouse&reportsBy=pathways&omicsCategory=cistromics&countMax=3000
	554	Receptors	Nuclear receptors	Peroxisome proliferator-activated receptors	Pparg	3.89278	1.9608	*		292	97	1.17e-15	3.3e-13	0.866667	15	▪				Pparg	Pparg	https://www.signalingpathways.org/ominer/query.jsf?geneSearchType=gene&findMax=y&gene=Pparg&foldChangeMin=1&significance=0.05&ps=2&organ=22&species=House+Mouse&reportsBy=pathways&omicsCategory=tm	https://www.signalingpathways.org/ominer/query.jsf?geneSearchType=gene&findMax=y&gene=Pparg&ps=2&organ=22&species=House+Mouse&reportsBy=pathways&omicsCategory=cistromics&countMax=3000
	6256	Co-nodes	Membrane proteins	CKLF like MARVEL transmembrane domain containing	Cmtm3	0.483226	-1.04923		*	293	97	1.17e-15	3.3e-13	0.866667	15			▪	74.8865	Cmtm3	Cmtm3	https://www.signalingpathways.org/ominer/query.jsf?geneSearchType=gene&findMax=y&gene=Cmtm3&foldChangeMin=1&significance=0.05&ps=2&organ=22&species=House+Mouse&reportsBy=pathways&omicsCategory=tm	https://www.signalingpathways.org/ominer/query.jsf?geneSearchType=gene&findMax=y&gene=Cmtm3&ps=2&organ=22&species=House+Mouse&reportsBy=pathways&omicsCategory=cistromics&countMax=3000
	2826	Enzymes	Peptidases	Membrane dipeptidases (DPEP)	Dpep1	2.82352	1.4975	*		294	97	1.17e-15	3.3e-13	0.866667	15				95.822	Dpep1	Dpep1	https://www.signalingpathways.org/ominer/query.jsf?geneSearchType=gene&findMax=y&gene=Dpep1&foldChangeMin=1&significance=0.05&ps=2&organ=22&species=House+Mouse&reportsBy=pathways&omicsCategory=tm	https://www.signalingpathways.org/ominer/query.jsf?geneSearchType=gene&findMax=y&gene=Dpep1&ps=2&organ=22&species=House+Mouse&reportsBy=pathways&omicsCategory=cistromics&countMax=3000
	484	Receptors	Ligands	S100 calcium binding protein	S100a8	3.62207	1.85681	*		295	97	1.17e-15	3.3e-13	0.866667	15					S100a8	S100a8	https://www.signalingpathways.org/ominer/query.jsf?geneSearchType=gene&findMax=y&gene=S100a8&foldChangeMin=1&significance=0.05&ps=2&organ=22&species=House+Mouse&reportsBy=pathways&omicsCategory=tm	https://www.signalingpathways.org/ominer/query.jsf?geneSearchType=gene&findMax=y&gene=S100a8&ps=2&organ=22&species=House+Mouse&reportsBy=pathways&omicsCategory=cistromics&countMax=3000
	6210	Co-nodes	Lipid metabolism	Fatty acid binding protein	Fabp5	4.4296	2.14718	*		296	97	1.17e-15	3.3e-13	0.866667	15					Fabp5	Fabp5	https://www.signalingpathways.org/ominer/query.jsf?geneSearchType=gene&findMax=y&gene=Fabp5&foldChangeMin=1&significance=0.05&ps=2&organ=22&species=House+Mouse&reportsBy=pathways&omicsCategory=tm	https://www.signalingpathways.org/ominer/query.jsf?geneSearchType=gene&findMax=y&gene=Fabp5&ps=2&organ=22&species=House+Mouse&reportsBy=pathways&omicsCategory=cistromics&countMax=3000
	6250	Co-nodes	Membrane proteins	Adipocyte plasma membrane associated protein	Apmap	4.62224	2.20859	*		297	97	1.17e-15	3.3e-13	0.866667	15					Apmap	Apmap	https://www.signalingpathways.org/ominer/query.jsf?geneSearchType=gene&findMax=y&gene=Apmap&foldChangeMin=1&significance=0.05&ps=2&organ=22&species=House+Mouse&reportsBy=pathways&omicsCategory=tm	https://www.signalingpathways.org/ominer/query.jsf?geneSearchType=gene&findMax=y&gene=Apmap&ps=2&organ=22&species=House+Mouse&reportsBy=pathways&omicsCategory=cistromics&countMax=3000
	6169	Co-nodes	LIM domain proteins	Four and a half LIM domains	Fhl2	0.453957	-1.13937		*	298	97	1.17e-15	3.3e-13	0.866667	15					Fhl2	Fhl2	https://www.signalingpathways.org/ominer/query.jsf?geneSearchType=gene&findMax=y&gene=Fhl2&foldChangeMin=1&significance=0.05&ps=2&organ=22&species=House+Mouse&reportsBy=pathways&omicsCategory=tm	https://www.signalingpathways.org/ominer/query.jsf?geneSearchType=gene&findMax=y&gene=Fhl2&ps=2&organ=22&species=House+Mouse&reportsBy=pathways&omicsCategory=cistromics&countMax=3000
	24	Receptors	Catalytic receptors	IL1 receptor family	Il1rl1	0.937832	-0.0925987			299	97	1.17e-15	3.3e-13	0.866667	15					Il1rl1	Il1rl1	https://www.signalingpathways.org/ominer/query.jsf?geneSearchType=gene&findMax=y&gene=Il1rl1&foldChangeMin=1&significance=0.05&ps=2&organ=22&species=House+Mouse&reportsBy=pathways&omicsCategory=tm	https://www.signalingpathways.org/ominer/query.jsf?geneSearchType=gene&findMax=y&gene=Il1rl1&ps=2&organ=22&species=House+Mouse&reportsBy=pathways&omicsCategory=cistromics&countMax=3000
	3967	Transcription factors	C2H2 Zn finger factors	Snail-like	Snai2	0.565078	-0.823479			300	97	1.17e-15	3.3e-13	0.866667	15					Snai2	Snai2	https://www.signalingpathways.org/ominer/query.jsf?geneSearchType=gene&findMax=y&gene=Snai2&foldChangeMin=1&significance=0.05&ps=2&organ=22&species=House+Mouse&reportsBy=pathways&omicsCategory=tm	https://www.signalingpathways.org/ominer/query.jsf?geneSearchType=gene&findMax=y&gene=Snai2&ps=2&organ=22&species=House+Mouse&reportsBy=pathways&omicsCategory=cistromics&countMax=3000
	5327	Co-nodes	Cytoskeleton components & regulators	Transgelin	Tagln	0.584946	-0.773624			301	97	1.17e-15	3.3e-13	0.866667	15					Tagln	Tagln	https://www.signalingpathways.org/ominer/query.jsf?geneSearchType=gene&findMax=y&gene=Tagln&foldChangeMin=1&significance=0.05&ps=2&organ=22&species=House+Mouse&reportsBy=pathways&omicsCategory=tm	https://www.signalingpathways.org/ominer/query.jsf?geneSearchType=gene&findMax=y&gene=Tagln&ps=2&organ=22&species=House+Mouse&reportsBy=pathways&omicsCategory=cistromics&countMax=3000
	6279	Co-nodes	Membrane proteins	Erythrocyte membrane protein band like	Epb41l4a	0.533754	-0.905754			302	97	1.17e-15	3.3e-13	0.866667	15					Epb41l4a	Epb41l4a	https://www.signalingpathways.org/ominer/query.jsf?geneSearchType=gene&findMax=y&gene=Epb41l4a&foldChangeMin=1&significance=0.05&ps=2&organ=22&species=House+Mouse&reportsBy=pathways&omicsCategory=tm	https://www.signalingpathways.org/ominer/query.jsf?geneSearchType=gene&findMax=y&gene=Epb41l4a&ps=2&organ=22&species=House+Mouse&reportsBy=pathways&omicsCategory=cistromics&countMax=3000
	7017	Co-nodes	Other co-nodes	Leukocyte specific transcript	Lst1	0.497919	-1.00602		*	303	97	1.17e-15	3.3e-13	0.866667	15					Lst1	Lst1	https://www.signalingpathways.org/ominer/query.jsf?geneSearchType=gene&findMax=y&gene=Lst1&foldChangeMin=1&significance=0.05&ps=2&organ=22&species=House+Mouse&reportsBy=pathways&omicsCategory=tm	https://www.signalingpathways.org/ominer/query.jsf?geneSearchType=gene&findMax=y&gene=Lst1&ps=2&organ=22&species=House+Mouse&reportsBy=pathways&omicsCategory=cistromics&countMax=3000
	7631	Co-nodes	Receptor associated factors	Inositol,4,5-triphosphate receptor associated	Irag1	0.612567	-0.70706			304	97	1.17e-15	3.3e-13	0.866667	15			▪	68.1754	Irag1	Irag1	https://www.signalingpathways.org/ominer/query.jsf?geneSearchType=gene&findMax=y&gene=Irag1&foldChangeMin=1&significance=0.05&ps=2&organ=22&species=House+Mouse&reportsBy=pathways&omicsCategory=tm	https://www.signalingpathways.org/ominer/query.jsf?geneSearchType=gene&findMax=y&gene=Irag1&ps=2&organ=22&species=House+Mouse&reportsBy=pathways&omicsCategory=cistromics&countMax=3000
	961	Enzymes	Decarboxylases	Mevalonate diphosphate decarboxylases	Mvd	2.29788	1.2003	*		305	97	1.17e-15	3.3e-13	0.866667	15					Mvd	Mvd	https://www.signalingpathways.org/ominer/query.jsf?geneSearchType=gene&findMax=y&gene=Mvd&foldChangeMin=1&significance=0.05&ps=2&organ=22&species=House+Mouse&reportsBy=pathways&omicsCategory=tm	https://www.signalingpathways.org/ominer/query.jsf?geneSearchType=gene&findMax=y&gene=Mvd&ps=2&organ=22&species=House+Mouse&reportsBy=pathways&omicsCategory=cistromics&countMax=3000
	433	Receptors	Ligands	Microfibril associated protein	Mfap5	0.795206	-0.330599			306	97	1.17e-15	3.3e-13	0.866667	15					Mfap5	Mfap5	https://www.signalingpathways.org/ominer/query.jsf?geneSearchType=gene&findMax=y&gene=Mfap5&foldChangeMin=1&significance=0.05&ps=2&organ=22&species=House+Mouse&reportsBy=pathways&omicsCategory=tm	https://www.signalingpathways.org/ominer/query.jsf?geneSearchType=gene&findMax=y&gene=Mfap5&ps=2&organ=22&species=House+Mouse&reportsBy=pathways&omicsCategory=cistromics&countMax=3000
	2757	Enzymes	Peptidases	Carboxypeptidase X, M14	Cpxm1	0.542272	-0.882912			307	97	1.17e-15	3.3e-13	0.866667	15			▪	0.00504592	Cpxm1	Cpxm1	https://www.signalingpathways.org/ominer/query.jsf?geneSearchType=gene&findMax=y&gene=Cpxm1&foldChangeMin=1&significance=0.05&ps=2&organ=22&species=House+Mouse&reportsBy=pathways&omicsCategory=tm	https://www.signalingpathways.org/ominer/query.jsf?geneSearchType=gene&findMax=y&gene=Cpxm1&ps=2&organ=22&species=House+Mouse&reportsBy=pathways&omicsCategory=cistromics&countMax=3000
	7028	Co-nodes	Other co-nodes	Lymphocyte specific protein	Lsp1	0.559663	-0.83737			308	97	1.17e-15	3.3e-13	0.866667	15			▪	30.3865	Lsp1	Lsp1	https://www.signalingpathways.org/ominer/query.jsf?geneSearchType=gene&findMax=y&gene=Lsp1&foldChangeMin=1&significance=0.05&ps=2&organ=22&species=House+Mouse&reportsBy=pathways&omicsCategory=tm	https://www.signalingpathways.org/ominer/query.jsf?geneSearchType=gene&findMax=y&gene=Lsp1&ps=2&organ=22&species=House+Mouse&reportsBy=pathways&omicsCategory=cistromics&countMax=3000
	249	Receptors	Ligands	Angiopoietin like	Angptl4	2.85721	1.51461	*		309	97	1.17e-15	3.3e-13	0.866667	15	▪				Angptl4	Angptl4	https://www.signalingpathways.org/ominer/query.jsf?geneSearchType=gene&findMax=y&gene=Angptl4&foldChangeMin=1&significance=0.05&ps=2&organ=22&species=House+Mouse&reportsBy=pathways&omicsCategory=tm	https://www.signalingpathways.org/ominer/query.jsf?geneSearchType=gene&findMax=y&gene=Angptl4&ps=2&organ=22&species=House+Mouse&reportsBy=pathways&omicsCategory=cistromics&countMax=3000
	490	Receptors	Ligands	Semaphorin	Sema3a	0.402564	-1.31271		*	310	97	1.17e-15	3.3e-13	0.866667	15					Sema3a	Sema3a	https://www.signalingpathways.org/ominer/query.jsf?geneSearchType=gene&findMax=y&gene=Sema3a&foldChangeMin=1&significance=0.05&ps=2&organ=22&species=House+Mouse&reportsBy=pathways&omicsCategory=tm	https://www.signalingpathways.org/ominer/query.jsf?geneSearchType=gene&findMax=y&gene=Sema3a&ps=2&organ=22&species=House+Mouse&reportsBy=pathways&omicsCategory=cistromics&countMax=3000
	1057	Enzymes	Dehydrogenases	Malate, oxaloacetate-decarboxylating (ME)	Me1	2.97402	1.57242	*		311	97	1.17e-15	3.3e-13	0.866667	15	▪				Me1	Me1	https://www.signalingpathways.org/ominer/query.jsf?geneSearchType=gene&findMax=y&gene=Me1&foldChangeMin=1&significance=0.05&ps=2&organ=22&species=House+Mouse&reportsBy=pathways&omicsCategory=tm	https://www.signalingpathways.org/ominer/query.jsf?geneSearchType=gene&findMax=y&gene=Me1&ps=2&organ=22&species=House+Mouse&reportsBy=pathways&omicsCategory=cistromics&countMax=3000
	2340	Enzymes	Monooxygenases	Methylsterol monooxygenases	Msmo1	1.7226	0.784586			312	97	1.17e-15	3.3e-13	0.866667	15					Msmo1	Msmo1	https://www.signalingpathways.org/ominer/query.jsf?geneSearchType=gene&findMax=y&gene=Msmo1&foldChangeMin=1&significance=0.05&ps=2&organ=22&species=House+Mouse&reportsBy=pathways&omicsCategory=tm	https://www.signalingpathways.org/ominer/query.jsf?geneSearchType=gene&findMax=y&gene=Msmo1&ps=2&organ=22&species=House+Mouse&reportsBy=pathways&omicsCategory=cistromics&countMax=3000
	390	Receptors	Ligands	Insulin like growth factor binding protein	Igfbp4	2.20038	1.13775	*		313	97	1.17e-15	3.3e-13	0.866667	15					Igfbp4	Igfbp4	https://www.signalingpathways.org/ominer/query.jsf?geneSearchType=gene&findMax=y&gene=Igfbp4&foldChangeMin=1&significance=0.05&ps=2&organ=22&species=House+Mouse&reportsBy=pathways&omicsCategory=tm	https://www.signalingpathways.org/ominer/query.jsf?geneSearchType=gene&findMax=y&gene=Igfbp4&ps=2&organ=22&species=House+Mouse&reportsBy=pathways&omicsCategory=cistromics&countMax=3000
	1379	Enzymes	Esterases	Ectonucleotide pyrophosphatases/phosphodiesterases (ENPP)	Enpp5	1.01118	0.0160379			314	97	1.17e-15	3.3e-13	0.866667	15					Enpp5	Enpp5	https://www.signalingpathways.org/ominer/query.jsf?geneSearchType=gene&findMax=y&gene=Enpp5&foldChangeMin=1&significance=0.05&ps=2&organ=22&species=House+Mouse&reportsBy=pathways&omicsCategory=tm	https://www.signalingpathways.org/ominer/query.jsf?geneSearchType=gene&findMax=y&gene=Enpp5&ps=2&organ=22&species=House+Mouse&reportsBy=pathways&omicsCategory=cistromics&countMax=3000
	6267	Co-nodes	Membrane proteins	Epithelial membrane protein	Emp2	0.442084	-1.17761		*	315	97	1.17e-15	3.3e-13	0.866667	15					Emp2	Emp2	https://www.signalingpathways.org/ominer/query.jsf?geneSearchType=gene&findMax=y&gene=Emp2&foldChangeMin=1&significance=0.05&ps=2&organ=22&species=House+Mouse&reportsBy=pathways&omicsCategory=tm	https://www.signalingpathways.org/ominer/query.jsf?geneSearchType=gene&findMax=y&gene=Emp2&ps=2&organ=22&species=House+Mouse&reportsBy=pathways&omicsCategory=cistromics&countMax=3000
	319	Receptors	Ligands	Colony stimulating factor	Csf1	0.460973	-1.11725		*	316	97	1.17e-15	3.3e-13	0.866667	15					Csf1	Csf1	https://www.signalingpathways.org/ominer/query.jsf?geneSearchType=gene&findMax=y&gene=Csf1&foldChangeMin=1&significance=0.05&ps=2&organ=22&species=House+Mouse&reportsBy=pathways&omicsCategory=tm	https://www.signalingpathways.org/ominer/query.jsf?geneSearchType=gene&findMax=y&gene=Csf1&ps=2&organ=22&species=House+Mouse&reportsBy=pathways&omicsCategory=cistromics&countMax=3000
	2609	Enzymes	Oxidases	Aldehyde oxidases	Aox1	3.30817	1.72603	*		317	97	1.17e-15	3.3e-13	0.866667	15					Aox1	Aox1	https://www.signalingpathways.org/ominer/query.jsf?geneSearchType=gene&findMax=y&gene=Aox1&foldChangeMin=1&significance=0.05&ps=2&organ=22&species=House+Mouse&reportsBy=pathways&omicsCategory=tm	https://www.signalingpathways.org/ominer/query.jsf?geneSearchType=gene&findMax=y&gene=Aox1&ps=2&organ=22&species=House+Mouse&reportsBy=pathways&omicsCategory=cistromics&countMax=3000
	7068	Co-nodes	Other co-nodes	Metallothionein	Mt2	2.46804	1.30337	*		318	97	1.17e-15	3.3e-13	0.866667	15					Mt2	Mt2	https://www.signalingpathways.org/ominer/query.jsf?geneSearchType=gene&findMax=y&gene=Mt2&foldChangeMin=1&significance=0.05&ps=2&organ=22&species=House+Mouse&reportsBy=pathways&omicsCategory=tm	https://www.signalingpathways.org/ominer/query.jsf?geneSearchType=gene&findMax=y&gene=Mt2&ps=2&organ=22&species=House+Mouse&reportsBy=pathways&omicsCategory=cistromics&countMax=3000
	2821	Enzymes	Peptidases	Matrix metalloproteinases (MMP)	Mmp14	0.429481	-1.21933		*	319	97	1.17e-15	3.3e-13	0.866667	15			▪	88.0109	Mmp14	Mmp14	https://www.signalingpathways.org/ominer/query.jsf?geneSearchType=gene&findMax=y&gene=Mmp14&foldChangeMin=1&significance=0.05&ps=2&organ=22&species=House+Mouse&reportsBy=pathways&omicsCategory=tm	https://www.signalingpathways.org/ominer/query.jsf?geneSearchType=gene&findMax=y&gene=Mmp14&ps=2&organ=22&species=House+Mouse&reportsBy=pathways&omicsCategory=cistromics&countMax=3000
	1151	Enzymes	E1 ubiquitin activating enzymes	Ubiquitin like modifier activating enzymes	Uba7	0.582038	-0.780814			320	97	1.17e-15	3.3e-13	0.866667	15					Uba7	Uba7	https://www.signalingpathways.org/ominer/query.jsf?geneSearchType=gene&findMax=y&gene=Uba7&foldChangeMin=1&significance=0.05&ps=2&organ=22&species=House+Mouse&reportsBy=pathways&omicsCategory=tm	https://www.signalingpathways.org/ominer/query.jsf?geneSearchType=gene&findMax=y&gene=Uba7&ps=2&organ=22&species=House+Mouse&reportsBy=pathways&omicsCategory=cistromics&countMax=3000
	5100	Co-nodes	Coiled coil domain	Coiled-coil domain containing	Ccdc80	0.918798	-0.122181			321	97	1.17e-15	3.3e-13	0.866667	15					Ccdc80	Ccdc80	https://www.signalingpathways.org/ominer/query.jsf?geneSearchType=gene&findMax=y&gene=Ccdc80&foldChangeMin=1&significance=0.05&ps=2&organ=22&species=House+Mouse&reportsBy=pathways&omicsCategory=tm	https://www.signalingpathways.org/ominer/query.jsf?geneSearchType=gene&findMax=y&gene=Ccdc80&ps=2&organ=22&species=House+Mouse&reportsBy=pathways&omicsCategory=cistromics&countMax=3000
	3157	Enzymes	Reductases	Carbonyl reductases (CBR)	Cbr3	2.52894	1.33853	*		322	97	1.17e-15	3.3e-13	0.866667	15					Cbr3	Cbr3	https://www.signalingpathways.org/ominer/query.jsf?geneSearchType=gene&findMax=y&gene=Cbr3&foldChangeMin=1&significance=0.05&ps=2&organ=22&species=House+Mouse&reportsBy=pathways&omicsCategory=tm	https://www.signalingpathways.org/ominer/query.jsf?geneSearchType=gene&findMax=y&gene=Cbr3&ps=2&organ=22&species=House+Mouse&reportsBy=pathways&omicsCategory=cistromics&countMax=3000
	2133	Enzymes	Kinases	Tribbles pseudokinases	Trib3	1.55937	0.640967			323	97	1.17e-15	3.3e-13	0.866667	15					Trib3	Trib3	https://www.signalingpathways.org/ominer/query.jsf?geneSearchType=gene&findMax=y&gene=Trib3&foldChangeMin=1&significance=0.05&ps=2&organ=22&species=House+Mouse&reportsBy=pathways&omicsCategory=tm	https://www.signalingpathways.org/ominer/query.jsf?geneSearchType=gene&findMax=y&gene=Trib3&ps=2&organ=22&species=House+Mouse&reportsBy=pathways&omicsCategory=cistromics&countMax=3000
	4141	Transcription factors	Homeo domain	PHTF factor	Phtf2	2.53187	1.3402	*		324	97	1.17e-15	3.3e-13	0.866667	15					Phtf2	Phtf2	https://www.signalingpathways.org/ominer/query.jsf?geneSearchType=gene&findMax=y&gene=Phtf2&foldChangeMin=1&significance=0.05&ps=2&organ=22&species=House+Mouse&reportsBy=pathways&omicsCategory=tm	https://www.signalingpathways.org/ominer/query.jsf?geneSearchType=gene&findMax=y&gene=Phtf2&ps=2&organ=22&species=House+Mouse&reportsBy=pathways&omicsCategory=cistromics&countMax=3000
	2044	Enzymes	Kinases	Polo-like kinases (PLK)	Plk1	1.4411	0.527168			325	97	1.17e-15	3.3e-13	0.866667	15					Plk1	Plk1	https://www.signalingpathways.org/ominer/query.jsf?geneSearchType=gene&findMax=y&gene=Plk1&foldChangeMin=1&significance=0.05&ps=2&organ=22&species=House+Mouse&reportsBy=pathways&omicsCategory=tm	https://www.signalingpathways.org/ominer/query.jsf?geneSearchType=gene&findMax=y&gene=Plk1&ps=2&organ=22&species=House+Mouse&reportsBy=pathways&omicsCategory=cistromics&countMax=3000
	2462	Enzymes	Other enzymes	Acyclases (ACY)	Acy3	1.21301	0.278588			326	97	1.17e-15	3.3e-13	0.866667	15					Acy3	Acy3	https://www.signalingpathways.org/ominer/query.jsf?geneSearchType=gene&findMax=y&gene=Acy3&foldChangeMin=1&significance=0.05&ps=2&organ=22&species=House+Mouse&reportsBy=pathways&omicsCategory=tm	https://www.signalingpathways.org/ominer/query.jsf?geneSearchType=gene&findMax=y&gene=Acy3&ps=2&organ=22&species=House+Mouse&reportsBy=pathways&omicsCategory=cistromics&countMax=3000
	382	Receptors	Ligands	Hyaluronan synthases (HAS)	Has2	1.31768	0.397995			327	97	1.17e-15	3.3e-13	0.866667	15					Has2	Has2	https://www.signalingpathways.org/ominer/query.jsf?geneSearchType=gene&findMax=y&gene=Has2&foldChangeMin=1&significance=0.05&ps=2&organ=22&species=House+Mouse&reportsBy=pathways&omicsCategory=tm	https://www.signalingpathways.org/ominer/query.jsf?geneSearchType=gene&findMax=y&gene=Has2&ps=2&organ=22&species=House+Mouse&reportsBy=pathways&omicsCategory=cistromics&countMax=3000
	2710	Enzymes	Oxidoreductases	Superoxide dismutases (SOD)	Sod2	2.77001	1.46989	*		328	97	1.17e-15	3.3e-13	0.866667	15					Sod2	Sod2	https://www.signalingpathways.org/ominer/query.jsf?geneSearchType=gene&findMax=y&gene=Sod2&foldChangeMin=1&significance=0.05&ps=2&organ=22&species=House+Mouse&reportsBy=pathways&omicsCategory=tm	https://www.signalingpathways.org/ominer/query.jsf?geneSearchType=gene&findMax=y&gene=Sod2&ps=2&organ=22&species=House+Mouse&reportsBy=pathways&omicsCategory=cistromics&countMax=3000
	2754	Enzymes	Peptidases	Calpains (CAPN)	Capn6	0.876515	-0.190149			329	97	1.17e-15	3.3e-13	0.866667	15					Capn6	Capn6	https://www.signalingpathways.org/ominer/query.jsf?geneSearchType=gene&findMax=y&gene=Capn6&foldChangeMin=1&significance=0.05&ps=2&organ=22&species=House+Mouse&reportsBy=pathways&omicsCategory=tm	https://www.signalingpathways.org/ominer/query.jsf?geneSearchType=gene&findMax=y&gene=Capn6&ps=2&organ=22&species=House+Mouse&reportsBy=pathways&omicsCategory=cistromics&countMax=3000
	3364	Enzymes	Regulatory factors	Latexin	Lxn	1.75135	0.808469			330	97	1.17e-15	3.3e-13	0.866667	15					Lxn	Lxn	https://www.signalingpathways.org/ominer/query.jsf?geneSearchType=gene&findMax=y&gene=Lxn&foldChangeMin=1&significance=0.05&ps=2&organ=22&species=House+Mouse&reportsBy=pathways&omicsCategory=tm	https://www.signalingpathways.org/ominer/query.jsf?geneSearchType=gene&findMax=y&gene=Lxn&ps=2&organ=22&species=House+Mouse&reportsBy=pathways&omicsCategory=cistromics&countMax=3000
	7717	Co-nodes	Ribosomes & ribosome biogenesis	Mitochondrial ribosomal protein	Mrpl12	2.27645	1.18678	*		331	97	1.17e-15	3.3e-13	0.866667	15					Mrpl12	Mrpl12	https://www.signalingpathways.org/ominer/query.jsf?geneSearchType=gene&findMax=y&gene=Mrpl12&foldChangeMin=1&significance=0.05&ps=2&organ=22&species=House+Mouse&reportsBy=pathways&omicsCategory=tm	https://www.signalingpathways.org/ominer/query.jsf?geneSearchType=gene&findMax=y&gene=Mrpl12&ps=2&organ=22&species=House+Mouse&reportsBy=pathways&omicsCategory=cistromics&countMax=3000
	8563	Co-nodes	Transporters & transport proteins	Solute carrier superfamily member	Slc25a25	2.18149	1.12532	*		332	97	1.17e-15	3.3e-13	0.866667	15					Slc25a25	Slc25a25	https://www.signalingpathways.org/ominer/query.jsf?geneSearchType=gene&findMax=y&gene=Slc25a25&foldChangeMin=1&significance=0.05&ps=2&organ=22&species=House+Mouse&reportsBy=pathways&omicsCategory=tm	https://www.signalingpathways.org/ominer/query.jsf?geneSearchType=gene&findMax=y&gene=Slc25a25&ps=2&organ=22&species=House+Mouse&reportsBy=pathways&omicsCategory=cistromics&countMax=3000
	7255	Co-nodes	Other co-nodes	RNA terminal phosphate cyclase like	Rcl1	1.95798	0.969369			333	97	1.17e-15	3.3e-13	0.866667	15					Rcl1	Rcl1	https://www.signalingpathways.org/ominer/query.jsf?geneSearchType=gene&findMax=y&gene=Rcl1&foldChangeMin=1&significance=0.05&ps=2&organ=22&species=House+Mouse&reportsBy=pathways&omicsCategory=tm	https://www.signalingpathways.org/ominer/query.jsf?geneSearchType=gene&findMax=y&gene=Rcl1&ps=2&organ=22&species=House+Mouse&reportsBy=pathways&omicsCategory=cistromics&countMax=3000
	3633	Enzymes	Regulatory factors	Suppressor of cytokine signaling	Socs3	0.69993	-0.514717			334	97	1.17e-15	3.3e-13	0.866667	15					Socs3	Socs3	https://www.signalingpathways.org/ominer/query.jsf?geneSearchType=gene&findMax=y&gene=Socs3&foldChangeMin=1&significance=0.05&ps=2&organ=22&species=House+Mouse&reportsBy=pathways&omicsCategory=tm	https://www.signalingpathways.org/ominer/query.jsf?geneSearchType=gene&findMax=y&gene=Socs3&ps=2&organ=22&species=House+Mouse&reportsBy=pathways&omicsCategory=cistromics&countMax=3000
	1776	Enzymes	Isomerases	Lanosterol synthases	Lss	2.04473	1.03191	*		335	97	1.17e-15	3.3e-13	0.866667	15					Lss	Lss	https://www.signalingpathways.org/ominer/query.jsf?geneSearchType=gene&findMax=y&gene=Lss&foldChangeMin=1&significance=0.05&ps=2&organ=22&species=House+Mouse&reportsBy=pathways&omicsCategory=tm	https://www.signalingpathways.org/ominer/query.jsf?geneSearchType=gene&findMax=y&gene=Lss&ps=2&organ=22&species=House+Mouse&reportsBy=pathways&omicsCategory=cistromics&countMax=3000
	4834	Co-nodes	Cell cycle, cell division & DNA repair	Protein regulator of cytokinesis	Prc1	1.51149	0.595975			336	97	1.17e-15	3.3e-13	0.866667	15					Prc1	Prc1	https://www.signalingpathways.org/ominer/query.jsf?geneSearchType=gene&findMax=y&gene=Prc1&foldChangeMin=1&significance=0.05&ps=2&organ=22&species=House+Mouse&reportsBy=pathways&omicsCategory=tm	https://www.signalingpathways.org/ominer/query.jsf?geneSearchType=gene&findMax=y&gene=Prc1&ps=2&organ=22&species=House+Mouse&reportsBy=pathways&omicsCategory=cistromics&countMax=3000
	1929	Enzymes	Kinases	Inositol-trisphosphate kinases (ITPK)	Itpk1	2.09198	1.06487	*		337	97	1.17e-15	3.3e-13	0.866667	15					Itpk1	Itpk1	https://www.signalingpathways.org/ominer/query.jsf?geneSearchType=gene&findMax=y&gene=Itpk1&foldChangeMin=1&significance=0.05&ps=2&organ=22&species=House+Mouse&reportsBy=pathways&omicsCategory=tm	https://www.signalingpathways.org/ominer/query.jsf?geneSearchType=gene&findMax=y&gene=Itpk1&ps=2&organ=22&species=House+Mouse&reportsBy=pathways&omicsCategory=cistromics&countMax=3000
	792	Enzymes	Acyltransferases	Carnitine O-palmitoyltransferases (CPT)	Cpt2	2.28051	1.18935	*		338	97	1.17e-15	3.3e-13	0.866667	15	▪				Cpt2	Cpt2	https://www.signalingpathways.org/ominer/query.jsf?geneSearchType=gene&findMax=y&gene=Cpt2&foldChangeMin=1&significance=0.05&ps=2&organ=22&species=House+Mouse&reportsBy=pathways&omicsCategory=tm	https://www.signalingpathways.org/ominer/query.jsf?geneSearchType=gene&findMax=y&gene=Cpt2&ps=2&organ=22&species=House+Mouse&reportsBy=pathways&omicsCategory=cistromics&countMax=3000
	8558	Co-nodes	Transporters & transport proteins	Solute carrier superfamily member	Slc25a19	2.65945	1.41113	*		339	97	1.17e-15	3.3e-13	0.866667	15					Slc25a19	Slc25a19	https://www.signalingpathways.org/ominer/query.jsf?geneSearchType=gene&findMax=y&gene=Slc25a19&foldChangeMin=1&significance=0.05&ps=2&organ=22&species=House+Mouse&reportsBy=pathways&omicsCategory=tm	https://www.signalingpathways.org/ominer/query.jsf?geneSearchType=gene&findMax=y&gene=Slc25a19&ps=2&organ=22&species=House+Mouse&reportsBy=pathways&omicsCategory=cistromics&countMax=3000
	3903	Transcription factors	BZIP factors	PAR factor	Nfil3	1.95036	0.96374			340	97	1.17e-15	3.3e-13	0.866667	15					Nfil3	Nfil3	https://www.signalingpathways.org/ominer/query.jsf?geneSearchType=gene&findMax=y&gene=Nfil3&foldChangeMin=1&significance=0.05&ps=2&organ=22&species=House+Mouse&reportsBy=pathways&omicsCategory=tm	https://www.signalingpathways.org/ominer/query.jsf?geneSearchType=gene&findMax=y&gene=Nfil3&ps=2&organ=22&species=House+Mouse&reportsBy=pathways&omicsCategory=cistromics&countMax=3000
	2201	Enzymes	Lyases	Enoyl-CoA hydratase, short chain	Echs1	2.11239	1.07887	*		341	97	1.17e-15	3.3e-13	0.866667	15	▪				Echs1	Echs1	https://www.signalingpathways.org/ominer/query.jsf?geneSearchType=gene&findMax=y&gene=Echs1&foldChangeMin=1&significance=0.05&ps=2&organ=22&species=House+Mouse&reportsBy=pathways&omicsCategory=tm	https://www.signalingpathways.org/ominer/query.jsf?geneSearchType=gene&findMax=y&gene=Echs1&ps=2&organ=22&species=House+Mouse&reportsBy=pathways&omicsCategory=cistromics&countMax=3000
	2719	Enzymes	Peptidases	ADAM metallopeptidase domain (ADAM)	Adam8	1.78145	0.833052			342	97	1.17e-15	3.3e-13	0.866667	15					Adam8	Adam8	https://www.signalingpathways.org/ominer/query.jsf?geneSearchType=gene&findMax=y&gene=Adam8&foldChangeMin=1&significance=0.05&ps=2&organ=22&species=House+Mouse&reportsBy=pathways&omicsCategory=tm	https://www.signalingpathways.org/ominer/query.jsf?geneSearchType=gene&findMax=y&gene=Adam8&ps=2&organ=22&species=House+Mouse&reportsBy=pathways&omicsCategory=cistromics&countMax=3000
	4903	Co-nodes	Cell surface proteins	Cluster of differentiation	Cd276	0.631828	-0.662396			343	97	1.17e-15	3.3e-13	0.866667	15			▪	93.1022	Cd276	Cd276	https://www.signalingpathways.org/ominer/query.jsf?geneSearchType=gene&findMax=y&gene=Cd276&foldChangeMin=1&significance=0.05&ps=2&organ=22&species=House+Mouse&reportsBy=pathways&omicsCategory=tm	https://www.signalingpathways.org/ominer/query.jsf?geneSearchType=gene&findMax=y&gene=Cd276&ps=2&organ=22&species=House+Mouse&reportsBy=pathways&omicsCategory=cistromics&countMax=3000
	3766	Enzymes	Transferases	Farnesyl diphosphate synthases	Fdps	1.44419	0.530262			344	97	1.17e-15	3.3e-13	0.866667	15					Fdps	Fdps	https://www.signalingpathways.org/ominer/query.jsf?geneSearchType=gene&findMax=y&gene=Fdps&foldChangeMin=1&significance=0.05&ps=2&organ=22&species=House+Mouse&reportsBy=pathways&omicsCategory=tm	https://www.signalingpathways.org/ominer/query.jsf?geneSearchType=gene&findMax=y&gene=Fdps&ps=2&organ=22&species=House+Mouse&reportsBy=pathways&omicsCategory=cistromics&countMax=3000
	5814	Co-nodes	Glycoproteins	Trophoblast glycoprotein	Tpbg	0.531909	-0.910748			345	97	1.17e-15	3.3e-13	0.866667	15					Tpbg	Tpbg	https://www.signalingpathways.org/ominer/query.jsf?geneSearchType=gene&findMax=y&gene=Tpbg&foldChangeMin=1&significance=0.05&ps=2&organ=22&species=House+Mouse&reportsBy=pathways&omicsCategory=tm	https://www.signalingpathways.org/ominer/query.jsf?geneSearchType=gene&findMax=y&gene=Tpbg&ps=2&organ=22&species=House+Mouse&reportsBy=pathways&omicsCategory=cistromics&countMax=3000
	4635	Co-nodes	Cell cycle, cell division & DNA repair	Cell division cycle associated	Cdca5	1.52209	0.606052			346	97	1.17e-15	3.3e-13	0.866667	15					Cdca5	Cdca5	https://www.signalingpathways.org/ominer/query.jsf?geneSearchType=gene&findMax=y&gene=Cdca5&foldChangeMin=1&significance=0.05&ps=2&organ=22&species=House+Mouse&reportsBy=pathways&omicsCategory=tm	https://www.signalingpathways.org/ominer/query.jsf?geneSearchType=gene&findMax=y&gene=Cdca5&ps=2&organ=22&species=House+Mouse&reportsBy=pathways&omicsCategory=cistromics&countMax=3000
	2871	Enzymes	Peptidases	Proteasome 20S subunit	Psmb9	0.798047	-0.325455			347	97	1.17e-15	3.3e-13	0.866667	15					Psmb9	Psmb9	https://www.signalingpathways.org/ominer/query.jsf?geneSearchType=gene&findMax=y&gene=Psmb9&foldChangeMin=1&significance=0.05&ps=2&organ=22&species=House+Mouse&reportsBy=pathways&omicsCategory=tm	https://www.signalingpathways.org/ominer/query.jsf?geneSearchType=gene&findMax=y&gene=Psmb9&ps=2&organ=22&species=House+Mouse&reportsBy=pathways&omicsCategory=cistromics&countMax=3000
	1420	Enzymes	Glutathione transferases	Microsomal glutathione S-transferases (MGST)	Mgst3	2.21397	1.14663	*		348	97	1.17e-15	3.3e-13	0.866667	15	▪	▪		35.2558	Mgst3	Mgst3	https://www.signalingpathways.org/ominer/query.jsf?geneSearchType=gene&findMax=y&gene=Mgst3&foldChangeMin=1&significance=0.05&ps=2&organ=22&species=House+Mouse&reportsBy=pathways&omicsCategory=tm	https://www.signalingpathways.org/ominer/query.jsf?geneSearchType=gene&findMax=y&gene=Mgst3&ps=2&organ=22&species=House+Mouse&reportsBy=pathways&omicsCategory=cistromics&countMax=3000
	164	Receptors	G protein coupled receptors	G protein subunit	Gnb5	2.19334	1.13313	*		349	97	1.17e-15	3.3e-13	0.866667	15					Gnb5	Gnb5	https://www.signalingpathways.org/ominer/query.jsf?geneSearchType=gene&findMax=y&gene=Gnb5&foldChangeMin=1&significance=0.05&ps=2&organ=22&species=House+Mouse&reportsBy=pathways&omicsCategory=tm	https://www.signalingpathways.org/ominer/query.jsf?geneSearchType=gene&findMax=y&gene=Gnb5&ps=2&organ=22&species=House+Mouse&reportsBy=pathways&omicsCategory=cistromics&countMax=3000
	8645	Co-nodes	Transporters & transport proteins	Solute carrier superfamily member	Slc48a1	1.52891	0.6125			350	97	1.17e-15	3.3e-13	0.866667	15					Slc48a1	Slc48a1	https://www.signalingpathways.org/ominer/query.jsf?geneSearchType=gene&findMax=y&gene=Slc48a1&foldChangeMin=1&significance=0.05&ps=2&organ=22&species=House+Mouse&reportsBy=pathways&omicsCategory=tm	https://www.signalingpathways.org/ominer/query.jsf?geneSearchType=gene&findMax=y&gene=Slc48a1&ps=2&organ=22&species=House+Mouse&reportsBy=pathways&omicsCategory=cistromics&countMax=3000
	668	Ion channels	Other ion channels	Aquaporin	Aqp1	0.791725	-0.33693			351	97	1.17e-15	3.3e-13	0.866667	15					Aqp1	Aqp1	https://www.signalingpathways.org/ominer/query.jsf?geneSearchType=gene&findMax=y&gene=Aqp1&foldChangeMin=1&significance=0.05&ps=2&organ=22&species=House+Mouse&reportsBy=pathways&omicsCategory=tm	https://www.signalingpathways.org/ominer/query.jsf?geneSearchType=gene&findMax=y&gene=Aqp1&ps=2&organ=22&species=House+Mouse&reportsBy=pathways&omicsCategory=cistromics&countMax=3000
	994	Enzymes	Dehydrogenases	3-methyl-2-oxobutanoate (BCKDH)	Bckdha	2.14051	1.09795	*		352	97	1.17e-15	3.3e-13	0.866667	15	▪				Bckdha	Bckdha	https://www.signalingpathways.org/ominer/query.jsf?geneSearchType=gene&findMax=y&gene=Bckdha&foldChangeMin=1&significance=0.05&ps=2&organ=22&species=House+Mouse&reportsBy=pathways&omicsCategory=tm	https://www.signalingpathways.org/ominer/query.jsf?geneSearchType=gene&findMax=y&gene=Bckdha&ps=2&organ=22&species=House+Mouse&reportsBy=pathways&omicsCategory=cistromics&countMax=3000
	3246	Enzymes	Regulatory factors	ArfGAP with SH3 domain, ankyrin repeat and PH domain	Asap1	0.567763	-0.816639			353	97	1.17e-15	3.3e-13	0.866667	15					Asap1	Asap1	https://www.signalingpathways.org/ominer/query.jsf?geneSearchType=gene&findMax=y&gene=Asap1&foldChangeMin=1&significance=0.05&ps=2&organ=22&species=House+Mouse&reportsBy=pathways&omicsCategory=tm	https://www.signalingpathways.org/ominer/query.jsf?geneSearchType=gene&findMax=y&gene=Asap1&ps=2&organ=22&species=House+Mouse&reportsBy=pathways&omicsCategory=cistromics&countMax=3000
	2380	Enzymes	Nucleotidyltransferases	3'-phosphoadenosine 5'-phosphosulfate synthases (PAPSS)	Papss2	0.740696	-0.433047			354	97	1.17e-15	3.3e-13	0.866667	15					Papss2	Papss2	https://www.signalingpathways.org/ominer/query.jsf?geneSearchType=gene&findMax=y&gene=Papss2&foldChangeMin=1&significance=0.05&ps=2&organ=22&species=House+Mouse&reportsBy=pathways&omicsCategory=tm	https://www.signalingpathways.org/ominer/query.jsf?geneSearchType=gene&findMax=y&gene=Papss2&ps=2&organ=22&species=House+Mouse&reportsBy=pathways&omicsCategory=cistromics&countMax=3000
	1774	Enzymes	Isomerases	Inositol-3-phosphate synthases	Isyna1	1.10361	0.142227			355	97	1.17e-15	3.3e-13	0.866667	15					Isyna1	Isyna1	https://www.signalingpathways.org/ominer/query.jsf?geneSearchType=gene&findMax=y&gene=Isyna1&foldChangeMin=1&significance=0.05&ps=2&organ=22&species=House+Mouse&reportsBy=pathways&omicsCategory=tm	https://www.signalingpathways.org/ominer/query.jsf?geneSearchType=gene&findMax=y&gene=Isyna1&ps=2&organ=22&species=House+Mouse&reportsBy=pathways&omicsCategory=cistromics&countMax=3000
	4019	Transcription factors	C2H2 Zn finger factors	ZNF37A-like	Zfp57	0.601011	-0.734538			356	97	1.17e-15	3.3e-13	0.866667	15					Zfp57	Zfp57	https://www.signalingpathways.org/ominer/query.jsf?geneSearchType=gene&findMax=y&gene=Zfp57&foldChangeMin=1&significance=0.05&ps=2&organ=22&species=House+Mouse&reportsBy=pathways&omicsCategory=tm	https://www.signalingpathways.org/ominer/query.jsf?geneSearchType=gene&findMax=y&gene=Zfp57&ps=2&organ=22&species=House+Mouse&reportsBy=pathways&omicsCategory=cistromics&countMax=3000
	5888	Co-nodes	Immune system components	Interferon induced transmembrane protein	Ifitm3	0.786533	-0.346421			357	97	1.17e-15	3.3e-13	0.866667	15					Ifitm3	Ifitm3	https://www.signalingpathways.org/ominer/query.jsf?geneSearchType=gene&findMax=y&gene=Ifitm3&foldChangeMin=1&significance=0.05&ps=2&organ=22&species=House+Mouse&reportsBy=pathways&omicsCategory=tm	https://www.signalingpathways.org/ominer/query.jsf?geneSearchType=gene&findMax=y&gene=Ifitm3&ps=2&organ=22&species=House+Mouse&reportsBy=pathways&omicsCategory=cistromics&countMax=3000
	4645	Co-nodes	Cell cycle, cell division & DNA repair	Centromere protein	Cenpa	1.43763	0.523694			358	97	1.17e-15	3.3e-13	0.866667	15					Cenpa	Cenpa	https://www.signalingpathways.org/ominer/query.jsf?geneSearchType=gene&findMax=y&gene=Cenpa&foldChangeMin=1&significance=0.05&ps=2&organ=22&species=House+Mouse&reportsBy=pathways&omicsCategory=tm	https://www.signalingpathways.org/ominer/query.jsf?geneSearchType=gene&findMax=y&gene=Cenpa&ps=2&organ=22&species=House+Mouse&reportsBy=pathways&omicsCategory=cistromics&countMax=3000
	5124	Co-nodes	Coiled coil domain	Spindle apparatus coiled-coil protein	Spdl1	1.40483	0.490392			359	97	1.17e-15	3.3e-13	0.866667	15					Spdl1	Spdl1	https://www.signalingpathways.org/ominer/query.jsf?geneSearchType=gene&findMax=y&gene=Spdl1&foldChangeMin=1&significance=0.05&ps=2&organ=22&species=House+Mouse&reportsBy=pathways&omicsCategory=tm	https://www.signalingpathways.org/ominer/query.jsf?geneSearchType=gene&findMax=y&gene=Spdl1&ps=2&organ=22&species=House+Mouse&reportsBy=pathways&omicsCategory=cistromics&countMax=3000
	7477	Co-nodes	PHD domain proteins	Jade PHD finger	Jade1	2.24098	1.16413	*		360	97	1.17e-15	3.3e-13	0.866667	15					Jade1	Jade1	https://www.signalingpathways.org/ominer/query.jsf?geneSearchType=gene&findMax=y&gene=Jade1&foldChangeMin=1&significance=0.05&ps=2&organ=22&species=House+Mouse&reportsBy=pathways&omicsCategory=tm	https://www.signalingpathways.org/ominer/query.jsf?geneSearchType=gene&findMax=y&gene=Jade1&ps=2&organ=22&species=House+Mouse&reportsBy=pathways&omicsCategory=cistromics&countMax=3000
	6229	Co-nodes	Lipid metabolism	Perilipin	Plin2	1.53115	0.614612			361	97	1.17e-15	3.3e-13	0.866667	15	▪				Plin2	Plin2	https://www.signalingpathways.org/ominer/query.jsf?geneSearchType=gene&findMax=y&gene=Plin2&foldChangeMin=1&significance=0.05&ps=2&organ=22&species=House+Mouse&reportsBy=pathways&omicsCategory=tm	https://www.signalingpathways.org/ominer/query.jsf?geneSearchType=gene&findMax=y&gene=Plin2&ps=2&organ=22&species=House+Mouse&reportsBy=pathways&omicsCategory=cistromics&countMax=3000
	2190	Enzymes	Lyases	Aconitate hydratases (ACO)	Aco2	2.14871	1.10347	*		362	97	1.17e-15	3.3e-13	0.866667	15	▪				Aco2	Aco2	https://www.signalingpathways.org/ominer/query.jsf?geneSearchType=gene&findMax=y&gene=Aco2&foldChangeMin=1&significance=0.05&ps=2&organ=22&species=House+Mouse&reportsBy=pathways&omicsCategory=tm	https://www.signalingpathways.org/ominer/query.jsf?geneSearchType=gene&findMax=y&gene=Aco2&ps=2&organ=22&species=House+Mouse&reportsBy=pathways&omicsCategory=cistromics&countMax=3000
	6273	Co-nodes	Membrane proteins	ER membrane protein complex subunit	Emc6	2.27841	1.18802	*		363	97	1.17e-15	3.3e-13	0.866667	15					Emc6	Emc6	https://www.signalingpathways.org/ominer/query.jsf?geneSearchType=gene&findMax=y&gene=Emc6&foldChangeMin=1&significance=0.05&ps=2&organ=22&species=House+Mouse&reportsBy=pathways&omicsCategory=tm	https://www.signalingpathways.org/ominer/query.jsf?geneSearchType=gene&findMax=y&gene=Emc6&ps=2&organ=22&species=House+Mouse&reportsBy=pathways&omicsCategory=cistromics&countMax=3000
	3752	Enzymes	Transferases	Choline phosphotransferases	Chpt1	2.56259	1.3576	*		364	97	1.17e-15	3.3e-13	0.866667	15					Chpt1	Chpt1	https://www.signalingpathways.org/ominer/query.jsf?geneSearchType=gene&findMax=y&gene=Chpt1&foldChangeMin=1&significance=0.05&ps=2&organ=22&species=House+Mouse&reportsBy=pathways&omicsCategory=tm	https://www.signalingpathways.org/ominer/query.jsf?geneSearchType=gene&findMax=y&gene=Chpt1&ps=2&organ=22&species=House+Mouse&reportsBy=pathways&omicsCategory=cistromics&countMax=3000
	8724	Co-nodes	Uncharacterized transcripts	Riken genes	1110008P14Rik	1.9594	0.970413			365	97	1.17e-15	3.3e-13	0.866667	15					1110008P14Rik	1110008P14Rik	https://www.signalingpathways.org/ominer/query.jsf?geneSearchType=gene&findMax=y&gene=1110008P14Rik&foldChangeMin=1&significance=0.05&ps=2&organ=22&species=House+Mouse&reportsBy=pathways&omicsCategory=tm	https://www.signalingpathways.org/ominer/query.jsf?geneSearchType=gene&findMax=y&gene=1110008P14Rik&ps=2&organ=22&species=House+Mouse&reportsBy=pathways&omicsCategory=cistromics&countMax=3000
	6247	Co-nodes	MAGE domain	MAGED	Maged2	0.704958	-0.504391			366	97	1.17e-15	3.3e-13	0.866667	15					Maged2	Maged2	https://www.signalingpathways.org/ominer/query.jsf?geneSearchType=gene&findMax=y&gene=Maged2&foldChangeMin=1&significance=0.05&ps=2&organ=22&species=House+Mouse&reportsBy=pathways&omicsCategory=tm	https://www.signalingpathways.org/ominer/query.jsf?geneSearchType=gene&findMax=y&gene=Maged2&ps=2&organ=22&species=House+Mouse&reportsBy=pathways&omicsCategory=cistromics&countMax=3000
	8772	Co-nodes	Uncharacterized transcripts	Riken genes	2610020H08Rik	2.30597	1.20538	*		367	97	1.17e-15	3.3e-13	0.866667	15					2610020H08Rik	2610020H08Rik	https://www.signalingpathways.org/ominer/query.jsf?geneSearchType=gene&findMax=y&gene=2610020H08Rik&foldChangeMin=1&significance=0.05&ps=2&organ=22&species=House+Mouse&reportsBy=pathways&omicsCategory=tm	https://www.signalingpathways.org/ominer/query.jsf?geneSearchType=gene&findMax=y&gene=2610020H08Rik&ps=2&organ=22&species=House+Mouse&reportsBy=pathways&omicsCategory=cistromics&countMax=3000
	439	Receptors	Ligands	Neural cell adhesion molecule	Ncam1	0.564117	-0.825934			368	97	1.17e-15	3.3e-13	0.866667	15					Ncam1	Ncam1	https://www.signalingpathways.org/ominer/query.jsf?geneSearchType=gene&findMax=y&gene=Ncam1&foldChangeMin=1&significance=0.05&ps=2&organ=22&species=House+Mouse&reportsBy=pathways&omicsCategory=tm	https://www.signalingpathways.org/ominer/query.jsf?geneSearchType=gene&findMax=y&gene=Ncam1&ps=2&organ=22&species=House+Mouse&reportsBy=pathways&omicsCategory=cistromics&countMax=3000
	1986	Enzymes	Kinases	Mitogen-activated protein kinase kinases (MAP2K)	Map2k6	0.787379	-0.344869			369	97	1.17e-15	3.3e-13	0.866667	15			▪	50.5853	Map2k6	Map2k6	https://www.signalingpathways.org/ominer/query.jsf?geneSearchType=gene&findMax=y&gene=Map2k6&foldChangeMin=1&significance=0.05&ps=2&organ=22&species=House+Mouse&reportsBy=pathways&omicsCategory=tm	https://www.signalingpathways.org/ominer/query.jsf?geneSearchType=gene&findMax=y&gene=Map2k6&ps=2&organ=22&species=House+Mouse&reportsBy=pathways&omicsCategory=cistromics&countMax=3000
	3133	Enzymes	Prostaglandin synthases	Prostaglandin synthases	Ptges2	1.8809	0.911426			370	97	1.17e-15	3.3e-13	0.866667	15					Ptges2	Ptges2	https://www.signalingpathways.org/ominer/query.jsf?geneSearchType=gene&findMax=y&gene=Ptges2&foldChangeMin=1&significance=0.05&ps=2&organ=22&species=House+Mouse&reportsBy=pathways&omicsCategory=tm	https://www.signalingpathways.org/ominer/query.jsf?geneSearchType=gene&findMax=y&gene=Ptges2&ps=2&organ=22&species=House+Mouse&reportsBy=pathways&omicsCategory=cistromics&countMax=3000
	1032	Enzymes	Dehydrogenases	Electron transfer flavoprotein dehydrogenases	Etfdh	2.04184	1.02987	*		371	97	1.17e-15	3.3e-13	0.866667	15					Etfdh	Etfdh	https://www.signalingpathways.org/ominer/query.jsf?geneSearchType=gene&findMax=y&gene=Etfdh&foldChangeMin=1&significance=0.05&ps=2&organ=22&species=House+Mouse&reportsBy=pathways&omicsCategory=tm	https://www.signalingpathways.org/ominer/query.jsf?geneSearchType=gene&findMax=y&gene=Etfdh&ps=2&organ=22&species=House+Mouse&reportsBy=pathways&omicsCategory=cistromics&countMax=3000
	7553	Co-nodes	Polycomb group (PcG) proteins	Polycomb group ring finger	Pcgf5	1.26495	0.33908			372	97	1.17e-15	3.3e-13	0.866667	15					Pcgf5	Pcgf5	https://www.signalingpathways.org/ominer/query.jsf?geneSearchType=gene&findMax=y&gene=Pcgf5&foldChangeMin=1&significance=0.05&ps=2&organ=22&species=House+Mouse&reportsBy=pathways&omicsCategory=tm	https://www.signalingpathways.org/ominer/query.jsf?geneSearchType=gene&findMax=y&gene=Pcgf5&ps=2&organ=22&species=House+Mouse&reportsBy=pathways&omicsCategory=cistromics&countMax=3000
	4124	Transcription factors	Homeo domain	MEIS	Meis1	0.586518	-0.769752			373	97	1.17e-15	3.3e-13	0.866667	15					Meis1	Meis1	https://www.signalingpathways.org/ominer/query.jsf?geneSearchType=gene&findMax=y&gene=Meis1&foldChangeMin=1&significance=0.05&ps=2&organ=22&species=House+Mouse&reportsBy=pathways&omicsCategory=tm	https://www.signalingpathways.org/ominer/query.jsf?geneSearchType=gene&findMax=y&gene=Meis1&ps=2&organ=22&species=House+Mouse&reportsBy=pathways&omicsCategory=cistromics&countMax=3000
	1786	Enzymes	Isomerases	Ribose-phosphate isomerase A	Rpia	1.79469	0.843733			374	97	1.17e-15	3.3e-13	0.866667	15					Rpia	Rpia	https://www.signalingpathways.org/ominer/query.jsf?geneSearchType=gene&findMax=y&gene=Rpia&foldChangeMin=1&significance=0.05&ps=2&organ=22&species=House+Mouse&reportsBy=pathways&omicsCategory=tm	https://www.signalingpathways.org/ominer/query.jsf?geneSearchType=gene&findMax=y&gene=Rpia&ps=2&organ=22&species=House+Mouse&reportsBy=pathways&omicsCategory=cistromics&countMax=3000
	4688	Co-nodes	Cell cycle, cell division & DNA repair	Chromatin licensing and DNA replication factor	Cdt1	1.21249	0.277975			375	97	1.17e-15	3.3e-13	0.866667	15					Cdt1	Cdt1	https://www.signalingpathways.org/ominer/query.jsf?geneSearchType=gene&findMax=y&gene=Cdt1&foldChangeMin=1&significance=0.05&ps=2&organ=22&species=House+Mouse&reportsBy=pathways&omicsCategory=tm	https://www.signalingpathways.org/ominer/query.jsf?geneSearchType=gene&findMax=y&gene=Cdt1&ps=2&organ=22&species=House+Mouse&reportsBy=pathways&omicsCategory=cistromics&countMax=3000
	6540	Co-nodes	Mitochondrial components	Mitochondrial pyruvate carrier	Mpc2	1.77862	0.830762			376	97	1.17e-15	3.3e-13	0.866667	15					Mpc2	Mpc2	https://www.signalingpathways.org/ominer/query.jsf?geneSearchType=gene&findMax=y&gene=Mpc2&foldChangeMin=1&significance=0.05&ps=2&organ=22&species=House+Mouse&reportsBy=pathways&omicsCategory=tm	https://www.signalingpathways.org/ominer/query.jsf?geneSearchType=gene&findMax=y&gene=Mpc2&ps=2&organ=22&species=House+Mouse&reportsBy=pathways&omicsCategory=cistromics&countMax=3000
	530	Receptors	Ligands	Vascular endothelial growth factor	Vegfb	1.02602	0.037063			377	97	1.17e-15	3.3e-13	0.866667	15	▪				Vegfb	Vegfb	https://www.signalingpathways.org/ominer/query.jsf?geneSearchType=gene&findMax=y&gene=Vegfb&foldChangeMin=1&significance=0.05&ps=2&organ=22&species=House+Mouse&reportsBy=pathways&omicsCategory=tm	https://www.signalingpathways.org/ominer/query.jsf?geneSearchType=gene&findMax=y&gene=Vegfb&ps=2&organ=22&species=House+Mouse&reportsBy=pathways&omicsCategory=cistromics&countMax=3000
	6994	Co-nodes	Other co-nodes	Inner centromere protein	Incenp	1.43965	0.525714			378	97	1.17e-15	3.3e-13	0.866667	15					Incenp	Incenp	https://www.signalingpathways.org/ominer/query.jsf?geneSearchType=gene&findMax=y&gene=Incenp&foldChangeMin=1&significance=0.05&ps=2&organ=22&species=House+Mouse&reportsBy=pathways&omicsCategory=tm	https://www.signalingpathways.org/ominer/query.jsf?geneSearchType=gene&findMax=y&gene=Incenp&ps=2&organ=22&species=House+Mouse&reportsBy=pathways&omicsCategory=cistromics&countMax=3000
	2957	Enzymes	Peroxidases	Glutathione peroxidases (GPX)	Gpx7	0.62866	-0.669647			379	97	1.17e-15	3.3e-13	0.866667	15					Gpx7	Gpx7	https://www.signalingpathways.org/ominer/query.jsf?geneSearchType=gene&findMax=y&gene=Gpx7&foldChangeMin=1&significance=0.05&ps=2&organ=22&species=House+Mouse&reportsBy=pathways&omicsCategory=tm	https://www.signalingpathways.org/ominer/query.jsf?geneSearchType=gene&findMax=y&gene=Gpx7&ps=2&organ=22&species=House+Mouse&reportsBy=pathways&omicsCategory=cistromics&countMax=3000
	233	Receptors	Inactive genes	PTK7/CCK4 family	Ptk7	0.633506	-0.658569			380	97	1.17e-15	3.3e-13	0.866667	15					Ptk7	Ptk7	https://www.signalingpathways.org/ominer/query.jsf?geneSearchType=gene&findMax=y&gene=Ptk7&foldChangeMin=1&significance=0.05&ps=2&organ=22&species=House+Mouse&reportsBy=pathways&omicsCategory=tm	https://www.signalingpathways.org/ominer/query.jsf?geneSearchType=gene&findMax=y&gene=Ptk7&ps=2&organ=22&species=House+Mouse&reportsBy=pathways&omicsCategory=cistromics&countMax=3000
	5150	Co-nodes	Cytochromes	Cytochrome b5	Cyb5b	2.09938	1.06996	*		381	97	1.17e-15	3.3e-13	0.866667	15					Cyb5b	Cyb5b	https://www.signalingpathways.org/ominer/query.jsf?geneSearchType=gene&findMax=y&gene=Cyb5b&foldChangeMin=1&significance=0.05&ps=2&organ=22&species=House+Mouse&reportsBy=pathways&omicsCategory=tm	https://www.signalingpathways.org/ominer/query.jsf?geneSearchType=gene&findMax=y&gene=Cyb5b&ps=2&organ=22&species=House+Mouse&reportsBy=pathways&omicsCategory=cistromics&countMax=3000
	2053	Enzymes	Kinases	Protein kinase C (PKC)	Prkca	0.644444	-0.633874			382	97	1.17e-15	3.3e-13	0.866667	15					Prkca	Prkca	https://www.signalingpathways.org/ominer/query.jsf?geneSearchType=gene&findMax=y&gene=Prkca&foldChangeMin=1&significance=0.05&ps=2&organ=22&species=House+Mouse&reportsBy=pathways&omicsCategory=tm	https://www.signalingpathways.org/ominer/query.jsf?geneSearchType=gene&findMax=y&gene=Prkca&ps=2&organ=22&species=House+Mouse&reportsBy=pathways&omicsCategory=cistromics&countMax=3000
	633	Receptors	Other receptors	Sigma receptors	Sigmar1	1.83375	0.874795			383	97	1.17e-15	3.3e-13	0.866667	15					Sigmar1	Sigmar1	https://www.signalingpathways.org/ominer/query.jsf?geneSearchType=gene&findMax=y&gene=Sigmar1&foldChangeMin=1&significance=0.05&ps=2&organ=22&species=House+Mouse&reportsBy=pathways&omicsCategory=tm	https://www.signalingpathways.org/ominer/query.jsf?geneSearchType=gene&findMax=y&gene=Sigmar1&ps=2&organ=22&species=House+Mouse&reportsBy=pathways&omicsCategory=cistromics&countMax=3000
	8399	Co-nodes	Transporters & transport proteins	Annexin	Anxa5	0.641686	-0.64006			384	97	1.17e-15	3.3e-13	0.866667	15					Anxa5	Anxa5	https://www.signalingpathways.org/ominer/query.jsf?geneSearchType=gene&findMax=y&gene=Anxa5&foldChangeMin=1&significance=0.05&ps=2&organ=22&species=House+Mouse&reportsBy=pathways&omicsCategory=tm	https://www.signalingpathways.org/ominer/query.jsf?geneSearchType=gene&findMax=y&gene=Anxa5&ps=2&organ=22&species=House+Mouse&reportsBy=pathways&omicsCategory=cistromics&countMax=3000
	4096	Transcription factors	Homeo domain	Engrailed-like factors (EN)	En1	0.672561	-0.572262			385	97	1.17e-15	3.3e-13	0.866667	15					En1	En1	https://www.signalingpathways.org/ominer/query.jsf?geneSearchType=gene&findMax=y&gene=En1&foldChangeMin=1&significance=0.05&ps=2&organ=22&species=House+Mouse&reportsBy=pathways&omicsCategory=tm	https://www.signalingpathways.org/ominer/query.jsf?geneSearchType=gene&findMax=y&gene=En1&ps=2&organ=22&species=House+Mouse&reportsBy=pathways&omicsCategory=cistromics&countMax=3000
	1770	Enzymes	Isomerases	Enoyl-CoA delta isomerases (ECI)	Eci1	1.6747	0.743901			386	97	1.17e-15	3.3e-13	0.866667	15				36.9563	Eci1	Eci1	https://www.signalingpathways.org/ominer/query.jsf?geneSearchType=gene&findMax=y&gene=Eci1&foldChangeMin=1&significance=0.05&ps=2&organ=22&species=House+Mouse&reportsBy=pathways&omicsCategory=tm	https://www.signalingpathways.org/ominer/query.jsf?geneSearchType=gene&findMax=y&gene=Eci1&ps=2&organ=22&species=House+Mouse&reportsBy=pathways&omicsCategory=cistromics&countMax=3000
	8267	Co-nodes	Transcriptional coregulators	Groucho/TLE/Grg	Tle1	1.6871	0.754546			387	97	1.17e-15	3.3e-13	0.866667	15					Tle1	Tle1	https://www.signalingpathways.org/ominer/query.jsf?geneSearchType=gene&findMax=y&gene=Tle1&foldChangeMin=1&significance=0.05&ps=2&organ=22&species=House+Mouse&reportsBy=pathways&omicsCategory=tm	https://www.signalingpathways.org/ominer/query.jsf?geneSearchType=gene&findMax=y&gene=Tle1&ps=2&organ=22&species=House+Mouse&reportsBy=pathways&omicsCategory=cistromics&countMax=3000
	48	Receptors	Catalytic receptors	Interferon receptor family	Ifngr1	1.64834	0.721011			388	97	1.17e-15	3.3e-13	0.866667	15	▪				Ifngr1	Ifngr1	https://www.signalingpathways.org/ominer/query.jsf?geneSearchType=gene&findMax=y&gene=Ifngr1&foldChangeMin=1&significance=0.05&ps=2&organ=22&species=House+Mouse&reportsBy=pathways&omicsCategory=tm	https://www.signalingpathways.org/ominer/query.jsf?geneSearchType=gene&findMax=y&gene=Ifngr1&ps=2&organ=22&species=House+Mouse&reportsBy=pathways&omicsCategory=cistromics&countMax=3000
	1613	Enzymes	GTPases	RAB, member RAS oncogene	Rab31	0.656784	-0.606508			389	97	1.17e-15	3.3e-13	0.866667	15			▪	80.2957	Rab31	Rab31	https://www.signalingpathways.org/ominer/query.jsf?geneSearchType=gene&findMax=y&gene=Rab31&foldChangeMin=1&significance=0.05&ps=2&organ=22&species=House+Mouse&reportsBy=pathways&omicsCategory=tm	https://www.signalingpathways.org/ominer/query.jsf?geneSearchType=gene&findMax=y&gene=Rab31&ps=2&organ=22&species=House+Mouse&reportsBy=pathways&omicsCategory=cistromics&countMax=3000
	8581	Co-nodes	Transporters & transport proteins	Solute carrier superfamily member	Slc25a5	2.33929	1.22607	*		390	97	1.17e-15	3.3e-13	0.866667	15					Slc25a5	Slc25a5	https://www.signalingpathways.org/ominer/query.jsf?geneSearchType=gene&findMax=y&gene=Slc25a5&foldChangeMin=1&significance=0.05&ps=2&organ=22&species=House+Mouse&reportsBy=pathways&omicsCategory=tm	https://www.signalingpathways.org/ominer/query.jsf?geneSearchType=gene&findMax=y&gene=Slc25a5&ps=2&organ=22&species=House+Mouse&reportsBy=pathways&omicsCategory=cistromics&countMax=3000
	545	Receptors	Nuclear receptors	Estrogen-related receptors	Esrra	1.66354	0.734257			391	97	1.17e-15	3.3e-13	0.866667	15	▪				Esrra	Esrra	https://www.signalingpathways.org/ominer/query.jsf?geneSearchType=gene&findMax=y&gene=Esrra&foldChangeMin=1&significance=0.05&ps=2&organ=22&species=House+Mouse&reportsBy=pathways&omicsCategory=tm	https://www.signalingpathways.org/ominer/query.jsf?geneSearchType=gene&findMax=y&gene=Esrra&ps=2&organ=22&species=House+Mouse&reportsBy=pathways&omicsCategory=cistromics&countMax=3000
	1046	Enzymes	Dehydrogenases	Isocitrate (IDH)	Idh1	1.67612	0.745124			392	97	1.17e-15	3.3e-13	0.866667	15	▪				Idh1	Idh1	https://www.signalingpathways.org/ominer/query.jsf?geneSearchType=gene&findMax=y&gene=Idh1&foldChangeMin=1&significance=0.05&ps=2&organ=22&species=House+Mouse&reportsBy=pathways&omicsCategory=tm	https://www.signalingpathways.org/ominer/query.jsf?geneSearchType=gene&findMax=y&gene=Idh1&ps=2&organ=22&species=House+Mouse&reportsBy=pathways&omicsCategory=cistromics&countMax=3000
	2560	Enzymes	Other enzymes	Phosphoglycolate phosphatases	Pgp	1.82136	0.86502			393	97	1.17e-15	3.3e-13	0.866667	15					Pgp	Pgp	https://www.signalingpathways.org/ominer/query.jsf?geneSearchType=gene&findMax=y&gene=Pgp&foldChangeMin=1&significance=0.05&ps=2&organ=22&species=House+Mouse&reportsBy=pathways&omicsCategory=tm	https://www.signalingpathways.org/ominer/query.jsf?geneSearchType=gene&findMax=y&gene=Pgp&ps=2&organ=22&species=House+Mouse&reportsBy=pathways&omicsCategory=cistromics&countMax=3000
	1445	Enzymes	Glycosidases	Mannosidases (MAN)	Man2a1	0.940399	-0.0886552			394	97	1.17e-15	3.3e-13	0.866667	15					Man2a1	Man2a1	https://www.signalingpathways.org/ominer/query.jsf?geneSearchType=gene&findMax=y&gene=Man2a1&foldChangeMin=1&significance=0.05&ps=2&organ=22&species=House+Mouse&reportsBy=pathways&omicsCategory=tm	https://www.signalingpathways.org/ominer/query.jsf?geneSearchType=gene&findMax=y&gene=Man2a1&ps=2&organ=22&species=House+Mouse&reportsBy=pathways&omicsCategory=cistromics&countMax=3000
	2696	Enzymes	Oxidoreductases	NADH-ubiquinone reductases (NUDFV)	Ndufv1	2.12222	1.08557	*		395	97	1.17e-15	3.3e-13	0.866667	15					Ndufv1	Ndufv1	https://www.signalingpathways.org/ominer/query.jsf?geneSearchType=gene&findMax=y&gene=Ndufv1&foldChangeMin=1&significance=0.05&ps=2&organ=22&species=House+Mouse&reportsBy=pathways&omicsCategory=tm	https://www.signalingpathways.org/ominer/query.jsf?geneSearchType=gene&findMax=y&gene=Ndufv1&ps=2&organ=22&species=House+Mouse&reportsBy=pathways&omicsCategory=cistromics&countMax=3000
	5398	Co-nodes	DNA binding	Single stranded DNA binding protein	Ssbp2	0.673614	-0.570006			396	97	1.17e-15	3.3e-13	0.866667	15					Ssbp2	Ssbp2	https://www.signalingpathways.org/ominer/query.jsf?geneSearchType=gene&findMax=y&gene=Ssbp2&foldChangeMin=1&significance=0.05&ps=2&organ=22&species=House+Mouse&reportsBy=pathways&omicsCategory=tm	https://www.signalingpathways.org/ominer/query.jsf?geneSearchType=gene&findMax=y&gene=Ssbp2&ps=2&organ=22&species=House+Mouse&reportsBy=pathways&omicsCategory=cistromics&countMax=3000
	1034	Enzymes	Dehydrogenases	Glutamate (GLUD)	Glud1	1.72814	0.789224			397	97	1.17e-15	3.3e-13	0.866667	15					Glud1	Glud1	https://www.signalingpathways.org/ominer/query.jsf?geneSearchType=gene&findMax=y&gene=Glud1&foldChangeMin=1&significance=0.05&ps=2&organ=22&species=House+Mouse&reportsBy=pathways&omicsCategory=tm	https://www.signalingpathways.org/ominer/query.jsf?geneSearchType=gene&findMax=y&gene=Glud1&ps=2&organ=22&species=House+Mouse&reportsBy=pathways&omicsCategory=cistromics&countMax=3000
	474	Receptors	Ligands	Quinoid dihydropteridine reductase	Qdpr	1.54482	0.627437			398	97	1.17e-15	3.3e-13	0.866667	15	▪				Qdpr	Qdpr	https://www.signalingpathways.org/ominer/query.jsf?geneSearchType=gene&findMax=y&gene=Qdpr&foldChangeMin=1&significance=0.05&ps=2&organ=22&species=House+Mouse&reportsBy=pathways&omicsCategory=tm	https://www.signalingpathways.org/ominer/query.jsf?geneSearchType=gene&findMax=y&gene=Qdpr&ps=2&organ=22&species=House+Mouse&reportsBy=pathways&omicsCategory=cistromics&countMax=3000
	3198	Enzymes	Reductases	Ubiquinol-cytochrome c reductase core proteins	Uqcrc2	1.66491	0.73544			399	97	1.17e-15	3.3e-13	0.866667	15					Uqcrc2	Uqcrc2	https://www.signalingpathways.org/ominer/query.jsf?geneSearchType=gene&findMax=y&gene=Uqcrc2&foldChangeMin=1&significance=0.05&ps=2&organ=22&species=House+Mouse&reportsBy=pathways&omicsCategory=tm	https://www.signalingpathways.org/ominer/query.jsf?geneSearchType=gene&findMax=y&gene=Uqcrc2&ps=2&organ=22&species=House+Mouse&reportsBy=pathways&omicsCategory=cistromics&countMax=3000
	8886	Co-nodes	WD repeat proteins	WD repeat domain	Wdr1	0.64227	-0.638749			400	97	1.17e-15	3.3e-13	0.866667	15					Wdr1	Wdr1	https://www.signalingpathways.org/ominer/query.jsf?geneSearchType=gene&findMax=y&gene=Wdr1&foldChangeMin=1&significance=0.05&ps=2&organ=22&species=House+Mouse&reportsBy=pathways&omicsCategory=tm	https://www.signalingpathways.org/ominer/query.jsf?geneSearchType=gene&findMax=y&gene=Wdr1&ps=2&organ=22&species=House+Mouse&reportsBy=pathways&omicsCategory=cistromics&countMax=3000
	6549	Co-nodes	Mitochondrial components	Nipsnap homolog	Nipsnap1	1.35558	0.438908			401	97	1.17e-15	3.3e-13	0.866667	15					Nipsnap1	Nipsnap1	https://www.signalingpathways.org/ominer/query.jsf?geneSearchType=gene&findMax=y&gene=Nipsnap1&foldChangeMin=1&significance=0.05&ps=2&organ=22&species=House+Mouse&reportsBy=pathways&omicsCategory=tm	https://www.signalingpathways.org/ominer/query.jsf?geneSearchType=gene&findMax=y&gene=Nipsnap1&ps=2&organ=22&species=House+Mouse&reportsBy=pathways&omicsCategory=cistromics&countMax=3000
	6699	Co-nodes	Other co-nodes	B9 domain containing	B9d1	0.709926	-0.49426			402	97	1.17e-15	3.3e-13	0.866667	15					B9d1	B9d1	https://www.signalingpathways.org/ominer/query.jsf?geneSearchType=gene&findMax=y&gene=B9d1&foldChangeMin=1&significance=0.05&ps=2&organ=22&species=House+Mouse&reportsBy=pathways&omicsCategory=tm	https://www.signalingpathways.org/ominer/query.jsf?geneSearchType=gene&findMax=y&gene=B9d1&ps=2&organ=22&species=House+Mouse&reportsBy=pathways&omicsCategory=cistromics&countMax=3000
	8489	Co-nodes	Transporters & transport proteins	Major facilitator superfamily domain containing	Mfsd1	0.714301	-0.485397			403	97	1.17e-15	3.3e-13	0.866667	15					Mfsd1	Mfsd1	https://www.signalingpathways.org/ominer/query.jsf?geneSearchType=gene&findMax=y&gene=Mfsd1&foldChangeMin=1&significance=0.05&ps=2&organ=22&species=House+Mouse&reportsBy=pathways&omicsCategory=tm	https://www.signalingpathways.org/ominer/query.jsf?geneSearchType=gene&findMax=y&gene=Mfsd1&ps=2&organ=22&species=House+Mouse&reportsBy=pathways&omicsCategory=cistromics&countMax=3000
	7978	Co-nodes	RNA binding & RB motif proteins	Pumilio RNA binding	Pum3	1.29544	0.373444			404	97	1.17e-15	3.3e-13	0.866667	15					Pum3	Pum3	https://www.signalingpathways.org/ominer/query.jsf?geneSearchType=gene&findMax=y&gene=Pum3&foldChangeMin=1&significance=0.05&ps=2&organ=22&species=House+Mouse&reportsBy=pathways&omicsCategory=tm	https://www.signalingpathways.org/ominer/query.jsf?geneSearchType=gene&findMax=y&gene=Pum3&ps=2&organ=22&species=House+Mouse&reportsBy=pathways&omicsCategory=cistromics&countMax=3000
	8008	Co-nodes	RNA binding & RB motif proteins	RNA binding motif single stranded interacting protein	Rbms1	0.671248	-0.575083			405	97	1.17e-15	3.3e-13	0.866667	15					Rbms1	Rbms1	https://www.signalingpathways.org/ominer/query.jsf?geneSearchType=gene&findMax=y&gene=Rbms1&foldChangeMin=1&significance=0.05&ps=2&organ=22&species=House+Mouse&reportsBy=pathways&omicsCategory=tm	https://www.signalingpathways.org/ominer/query.jsf?geneSearchType=gene&findMax=y&gene=Rbms1&ps=2&organ=22&species=House+Mouse&reportsBy=pathways&omicsCategory=cistromics&countMax=3000
	3268	Enzymes	Regulatory factors	Cyclin dependent kinase associated proteins	Cdk2ap2	1.57945	0.659425			406	97	1.17e-15	3.3e-13	0.866667	15					Cdk2ap2	Cdk2ap2	https://www.signalingpathways.org/ominer/query.jsf?geneSearchType=gene&findMax=y&gene=Cdk2ap2&foldChangeMin=1&significance=0.05&ps=2&organ=22&species=House+Mouse&reportsBy=pathways&omicsCategory=tm	https://www.signalingpathways.org/ominer/query.jsf?geneSearchType=gene&findMax=y&gene=Cdk2ap2&ps=2&organ=22&species=House+Mouse&reportsBy=pathways&omicsCategory=cistromics&countMax=3000
	4638	Co-nodes	Cell cycle, cell division & DNA repair	Cell division cycle associated like	Cdca7l	1.52229	0.606244			407	97	1.17e-15	3.3e-13	0.866667	15					Cdca7l	Cdca7l	https://www.signalingpathways.org/ominer/query.jsf?geneSearchType=gene&findMax=y&gene=Cdca7l&foldChangeMin=1&significance=0.05&ps=2&organ=22&species=House+Mouse&reportsBy=pathways&omicsCategory=tm	https://www.signalingpathways.org/ominer/query.jsf?geneSearchType=gene&findMax=y&gene=Cdca7l&ps=2&organ=22&species=House+Mouse&reportsBy=pathways&omicsCategory=cistromics&countMax=3000
	5452	Co-nodes	Endosomal, lysosomal, ER & Golgi proteins	Golgi associated, gamma adaptin ear containing, ARF binding protein	Gga2	0.713395	-0.487227			408	97	1.17e-15	3.3e-13	0.866667	15					Gga2	Gga2	https://www.signalingpathways.org/ominer/query.jsf?geneSearchType=gene&findMax=y&gene=Gga2&foldChangeMin=1&significance=0.05&ps=2&organ=22&species=House+Mouse&reportsBy=pathways&omicsCategory=tm	https://www.signalingpathways.org/ominer/query.jsf?geneSearchType=gene&findMax=y&gene=Gga2&ps=2&organ=22&species=House+Mouse&reportsBy=pathways&omicsCategory=cistromics&countMax=3000
	2660	Enzymes	Oxidoreductases	NADH:ubiquinone oxidoreductase complex assembly factors	Ndufaf1	1.5364	0.619556			409	97	1.17e-15	3.3e-13	0.866667	15					Ndufaf1	Ndufaf1	https://www.signalingpathways.org/ominer/query.jsf?geneSearchType=gene&findMax=y&gene=Ndufaf1&foldChangeMin=1&significance=0.05&ps=2&organ=22&species=House+Mouse&reportsBy=pathways&omicsCategory=tm	https://www.signalingpathways.org/ominer/query.jsf?geneSearchType=gene&findMax=y&gene=Ndufaf1&ps=2&organ=22&species=House+Mouse&reportsBy=pathways&omicsCategory=cistromics&countMax=3000
	6404	Co-nodes	Membrane proteins	Transmembrane protein	Tmem134	1.56338	0.644665			410	97	1.17e-15	3.3e-13	0.866667	15					Tmem134	Tmem134	https://www.signalingpathways.org/ominer/query.jsf?geneSearchType=gene&findMax=y&gene=Tmem134&foldChangeMin=1&significance=0.05&ps=2&organ=22&species=House+Mouse&reportsBy=pathways&omicsCategory=tm	https://www.signalingpathways.org/ominer/query.jsf?geneSearchType=gene&findMax=y&gene=Tmem134&ps=2&organ=22&species=House+Mouse&reportsBy=pathways&omicsCategory=cistromics&countMax=3000
	1041	Enzymes	Dehydrogenases	Hexose-6-phosphate dehydrogenase/glucose-dehydrogenases	H6pd	1.45236	0.538399			411	97	1.17e-15	3.3e-13	0.866667	15					H6pd	H6pd	https://www.signalingpathways.org/ominer/query.jsf?geneSearchType=gene&findMax=y&gene=H6pd&foldChangeMin=1&significance=0.05&ps=2&organ=22&species=House+Mouse&reportsBy=pathways&omicsCategory=tm	https://www.signalingpathways.org/ominer/query.jsf?geneSearchType=gene&findMax=y&gene=H6pd&ps=2&organ=22&species=House+Mouse&reportsBy=pathways&omicsCategory=cistromics&countMax=3000
	8788	Co-nodes	Uncharacterized transcripts	Riken genes	2810428I15Rik	0.691297	-0.532621			412	97	1.17e-15	3.3e-13	0.866667	15					2810428I15Rik	2810428I15Rik	https://www.signalingpathways.org/ominer/query.jsf?geneSearchType=gene&findMax=y&gene=2810428I15Rik&foldChangeMin=1&significance=0.05&ps=2&organ=22&species=House+Mouse&reportsBy=pathways&omicsCategory=tm	https://www.signalingpathways.org/ominer/query.jsf?geneSearchType=gene&findMax=y&gene=2810428I15Rik&ps=2&organ=22&species=House+Mouse&reportsBy=pathways&omicsCategory=cistromics&countMax=3000
	7720	Co-nodes	Ribosomes & ribosome biogenesis	Mitochondrial ribosomal protein	Mrpl16	1.46476	0.550664			413	97	1.17e-15	3.3e-13	0.866667	15					Mrpl16	Mrpl16	https://www.signalingpathways.org/ominer/query.jsf?geneSearchType=gene&findMax=y&gene=Mrpl16&foldChangeMin=1&significance=0.05&ps=2&organ=22&species=House+Mouse&reportsBy=pathways&omicsCategory=tm	https://www.signalingpathways.org/ominer/query.jsf?geneSearchType=gene&findMax=y&gene=Mrpl16&ps=2&organ=22&species=House+Mouse&reportsBy=pathways&omicsCategory=cistromics&countMax=3000
	5253	Co-nodes	Cytoskeleton components & regulators	Lamin	Lmna	0.730356	-0.453328			414	97	1.17e-15	3.3e-13	0.866667	15					Lmna	Lmna	https://www.signalingpathways.org/ominer/query.jsf?geneSearchType=gene&findMax=y&gene=Lmna&foldChangeMin=1&significance=0.05&ps=2&organ=22&species=House+Mouse&reportsBy=pathways&omicsCategory=tm	https://www.signalingpathways.org/ominer/query.jsf?geneSearchType=gene&findMax=y&gene=Lmna&ps=2&organ=22&species=House+Mouse&reportsBy=pathways&omicsCategory=cistromics&countMax=3000
	6274	Co-nodes	Membrane proteins	ER membrane protein complex subunit	Emc8	1.53121	0.614671			415	97	1.17e-15	3.3e-13	0.866667	15					Emc8	Emc8	https://www.signalingpathways.org/ominer/query.jsf?geneSearchType=gene&findMax=y&gene=Emc8&foldChangeMin=1&significance=0.05&ps=2&organ=22&species=House+Mouse&reportsBy=pathways&omicsCategory=tm	https://www.signalingpathways.org/ominer/query.jsf?geneSearchType=gene&findMax=y&gene=Emc8&ps=2&organ=22&species=House+Mouse&reportsBy=pathways&omicsCategory=cistromics&countMax=3000
	8400	Co-nodes	Transporters & transport proteins	Annexin	Anxa6	0.854783	-0.226369			416	97	1.17e-15	3.3e-13	0.866667	15					Anxa6	Anxa6	https://www.signalingpathways.org/ominer/query.jsf?geneSearchType=gene&findMax=y&gene=Anxa6&foldChangeMin=1&significance=0.05&ps=2&organ=22&species=House+Mouse&reportsBy=pathways&omicsCategory=tm	https://www.signalingpathways.org/ominer/query.jsf?geneSearchType=gene&findMax=y&gene=Anxa6&ps=2&organ=22&species=House+Mouse&reportsBy=pathways&omicsCategory=cistromics&countMax=3000
	3842	Transcription factors	BHLH factors	E2A-related factor	Tcf12	0.663663	-0.591478			417	97	1.17e-15	3.3e-13	0.866667	15					Tcf12	Tcf12	https://www.signalingpathways.org/ominer/query.jsf?geneSearchType=gene&findMax=y&gene=Tcf12&foldChangeMin=1&significance=0.05&ps=2&organ=22&species=House+Mouse&reportsBy=pathways&omicsCategory=tm	https://www.signalingpathways.org/ominer/query.jsf?geneSearchType=gene&findMax=y&gene=Tcf12&ps=2&organ=22&species=House+Mouse&reportsBy=pathways&omicsCategory=cistromics&countMax=3000
	2241	Enzymes	Methyltransferases	Fibrillarin	Fbl	1.24635	0.317715			418	97	1.17e-15	3.3e-13	0.866667	15					Fbl	Fbl	https://www.signalingpathways.org/ominer/query.jsf?geneSearchType=gene&findMax=y&gene=Fbl&foldChangeMin=1&significance=0.05&ps=2&organ=22&species=House+Mouse&reportsBy=pathways&omicsCategory=tm	https://www.signalingpathways.org/ominer/query.jsf?geneSearchType=gene&findMax=y&gene=Fbl&ps=2&organ=22&species=House+Mouse&reportsBy=pathways&omicsCategory=cistromics&countMax=3000
	2205	Enzymes	Lyases	Gamma-glutamyl carboxylases	Ggcx	0.701047	-0.512417			419	97	1.17e-15	3.3e-13	0.866667	15					Ggcx	Ggcx	https://www.signalingpathways.org/ominer/query.jsf?geneSearchType=gene&findMax=y&gene=Ggcx&foldChangeMin=1&significance=0.05&ps=2&organ=22&species=House+Mouse&reportsBy=pathways&omicsCategory=tm	https://www.signalingpathways.org/ominer/query.jsf?geneSearchType=gene&findMax=y&gene=Ggcx&ps=2&organ=22&species=House+Mouse&reportsBy=pathways&omicsCategory=cistromics&countMax=3000
	2279	Enzymes	Methyltransferases	Protein arginine methyltransferases (PRMT)	Prmt1	1.01388	0.0198931			420	97	1.17e-15	3.3e-13	0.866667	15					Prmt1	Prmt1	https://www.signalingpathways.org/ominer/query.jsf?geneSearchType=gene&findMax=y&gene=Prmt1&foldChangeMin=1&significance=0.05&ps=2&organ=22&species=House+Mouse&reportsBy=pathways&omicsCategory=tm	https://www.signalingpathways.org/ominer/query.jsf?geneSearchType=gene&findMax=y&gene=Prmt1&ps=2&organ=22&species=House+Mouse&reportsBy=pathways&omicsCategory=cistromics&countMax=3000
	2639	Enzymes	Oxidases	Quiescin Q6-like (QSOX)	Qsox1	1.51011	0.594658			421	97	1.17e-15	3.3e-13	0.866667	15					Qsox1	Qsox1	https://www.signalingpathways.org/ominer/query.jsf?geneSearchType=gene&findMax=y&gene=Qsox1&foldChangeMin=1&significance=0.05&ps=2&organ=22&species=House+Mouse&reportsBy=pathways&omicsCategory=tm	https://www.signalingpathways.org/ominer/query.jsf?geneSearchType=gene&findMax=y&gene=Qsox1&ps=2&organ=22&species=House+Mouse&reportsBy=pathways&omicsCategory=cistromics&countMax=3000
	7096	Co-nodes	Other co-nodes	Necdin, MAGE	Ndn	0.681883	-0.552405			422	97	1.17e-15	3.3e-13	0.866667	15					Ndn	Ndn	https://www.signalingpathways.org/ominer/query.jsf?geneSearchType=gene&findMax=y&gene=Ndn&foldChangeMin=1&significance=0.05&ps=2&organ=22&species=House+Mouse&reportsBy=pathways&omicsCategory=tm	https://www.signalingpathways.org/ominer/query.jsf?geneSearchType=gene&findMax=y&gene=Ndn&ps=2&organ=22&species=House+Mouse&reportsBy=pathways&omicsCategory=cistromics&countMax=3000
	4496	Co-nodes	BTB domain containing	Ectodermal-neural cortex	Enc1	1.20278	0.266373			423	97	1.17e-15	3.3e-13	0.866667	15					Enc1	Enc1	https://www.signalingpathways.org/ominer/query.jsf?geneSearchType=gene&findMax=y&gene=Enc1&foldChangeMin=1&significance=0.05&ps=2&organ=22&species=House+Mouse&reportsBy=pathways&omicsCategory=tm	https://www.signalingpathways.org/ominer/query.jsf?geneSearchType=gene&findMax=y&gene=Enc1&ps=2&organ=22&species=House+Mouse&reportsBy=pathways&omicsCategory=cistromics&countMax=3000
	7948	Co-nodes	RNA binding & RB motif proteins	Myelin expression factor	Myef2	1.01546	0.0221334			424	97	1.17e-15	3.3e-13	0.866667	15					Myef2	Myef2	https://www.signalingpathways.org/ominer/query.jsf?geneSearchType=gene&findMax=y&gene=Myef2&foldChangeMin=1&significance=0.05&ps=2&organ=22&species=House+Mouse&reportsBy=pathways&omicsCategory=tm	https://www.signalingpathways.org/ominer/query.jsf?geneSearchType=gene&findMax=y&gene=Myef2&ps=2&organ=22&species=House+Mouse&reportsBy=pathways&omicsCategory=cistromics&countMax=3000
	6575	Co-nodes	Motility	Intraflagellar transport	Ift81	0.763285	-0.389707			425	97	1.17e-15	3.3e-13	0.866667	15					Ift81	Ift81	https://www.signalingpathways.org/ominer/query.jsf?geneSearchType=gene&findMax=y&gene=Ift81&foldChangeMin=1&significance=0.05&ps=2&organ=22&species=House+Mouse&reportsBy=pathways&omicsCategory=tm	https://www.signalingpathways.org/ominer/query.jsf?geneSearchType=gene&findMax=y&gene=Ift81&ps=2&organ=22&species=House+Mouse&reportsBy=pathways&omicsCategory=cistromics&countMax=3000
	4579	Co-nodes	Calcium associated	Sorcin	Sri	0.728731	-0.456541			426	97	1.17e-15	3.3e-13	0.866667	15					Sri	Sri	https://www.signalingpathways.org/ominer/query.jsf?geneSearchType=gene&findMax=y&gene=Sri&foldChangeMin=1&significance=0.05&ps=2&organ=22&species=House+Mouse&reportsBy=pathways&omicsCategory=tm	https://www.signalingpathways.org/ominer/query.jsf?geneSearchType=gene&findMax=y&gene=Sri&ps=2&organ=22&species=House+Mouse&reportsBy=pathways&omicsCategory=cistromics&countMax=3000
	1067	Enzymes	Dehydrogenases	Pyruvate (PDH)	Pdha1	1.54857	0.630932			427	97	1.17e-15	3.3e-13	0.866667	15					Pdha1	Pdha1	https://www.signalingpathways.org/ominer/query.jsf?geneSearchType=gene&findMax=y&gene=Pdha1&foldChangeMin=1&significance=0.05&ps=2&organ=22&species=House+Mouse&reportsBy=pathways&omicsCategory=tm	https://www.signalingpathways.org/ominer/query.jsf?geneSearchType=gene&findMax=y&gene=Pdha1&ps=2&organ=22&species=House+Mouse&reportsBy=pathways&omicsCategory=cistromics&countMax=3000
	3679	Enzymes	Ribonucleases	Ribonuclease H (RNaseH)	Rnaseh2b	0.774626	-0.368428			428	97	1.17e-15	3.3e-13	0.866667	15					Rnaseh2b	Rnaseh2b	https://www.signalingpathways.org/ominer/query.jsf?geneSearchType=gene&findMax=y&gene=Rnaseh2b&foldChangeMin=1&significance=0.05&ps=2&organ=22&species=House+Mouse&reportsBy=pathways&omicsCategory=tm	https://www.signalingpathways.org/ominer/query.jsf?geneSearchType=gene&findMax=y&gene=Rnaseh2b&ps=2&organ=22&species=House+Mouse&reportsBy=pathways&omicsCategory=cistromics&countMax=3000
	2615	Enzymes	Oxidases	Cytochrome c oxidase subunit	Cox6a1	1.44402	0.530086			429	97	1.17e-15	3.3e-13	0.866667	15	▪				Cox6a1	Cox6a1	https://www.signalingpathways.org/ominer/query.jsf?geneSearchType=gene&findMax=y&gene=Cox6a1&foldChangeMin=1&significance=0.05&ps=2&organ=22&species=House+Mouse&reportsBy=pathways&omicsCategory=tm	https://www.signalingpathways.org/ominer/query.jsf?geneSearchType=gene&findMax=y&gene=Cox6a1&ps=2&organ=22&species=House+Mouse&reportsBy=pathways&omicsCategory=cistromics&countMax=3000
	5260	Co-nodes	Cytoskeleton components & regulators	Microtubule associated protein	Map1lc3a	0.971893	-0.0411307			430	97	1.17e-15	3.3e-13	0.866667	15					Map1lc3a	Map1lc3a	https://www.signalingpathways.org/ominer/query.jsf?geneSearchType=gene&findMax=y&gene=Map1lc3a&foldChangeMin=1&significance=0.05&ps=2&organ=22&species=House+Mouse&reportsBy=pathways&omicsCategory=tm	https://www.signalingpathways.org/ominer/query.jsf?geneSearchType=gene&findMax=y&gene=Map1lc3a&ps=2&organ=22&species=House+Mouse&reportsBy=pathways&omicsCategory=cistromics&countMax=3000
	8107	Co-nodes	Splicing factors	Serine and arginine rich splicing factor	Srsf6	1.08203	0.113736			431	97	1.17e-15	3.3e-13	0.866667	15					Srsf6	Srsf6	https://www.signalingpathways.org/ominer/query.jsf?geneSearchType=gene&findMax=y&gene=Srsf6&foldChangeMin=1&significance=0.05&ps=2&organ=22&species=House+Mouse&reportsBy=pathways&omicsCategory=tm	https://www.signalingpathways.org/ominer/query.jsf?geneSearchType=gene&findMax=y&gene=Srsf6&ps=2&organ=22&species=House+Mouse&reportsBy=pathways&omicsCategory=cistromics&countMax=3000
	8885	Co-nodes	WD repeat proteins	WD repeat and SOCS box containing	Wsb2	0.751883	-0.41142			432	97	1.17e-15	3.3e-13	0.866667	15					Wsb2	Wsb2	https://www.signalingpathways.org/ominer/query.jsf?geneSearchType=gene&findMax=y&gene=Wsb2&foldChangeMin=1&significance=0.05&ps=2&organ=22&species=House+Mouse&reportsBy=pathways&omicsCategory=tm	https://www.signalingpathways.org/ominer/query.jsf?geneSearchType=gene&findMax=y&gene=Wsb2&ps=2&organ=22&species=House+Mouse&reportsBy=pathways&omicsCategory=cistromics&countMax=3000
	2070	Enzymes	Kinases	Pyruvate dehydrogenases kinases (PDK)	Pdk3	0.767331	-0.382079			433	97	1.17e-15	3.3e-13	0.866667	15					Pdk3	Pdk3	https://www.signalingpathways.org/ominer/query.jsf?geneSearchType=gene&findMax=y&gene=Pdk3&foldChangeMin=1&significance=0.05&ps=2&organ=22&species=House+Mouse&reportsBy=pathways&omicsCategory=tm	https://www.signalingpathways.org/ominer/query.jsf?geneSearchType=gene&findMax=y&gene=Pdk3&ps=2&organ=22&species=House+Mouse&reportsBy=pathways&omicsCategory=cistromics&countMax=3000
	2614	Enzymes	Oxidases	Cytochrome c oxidase subunit	Cox5b	1.56826	0.649162			434	97	1.17e-15	3.3e-13	0.866667	15					Cox5b	Cox5b	https://www.signalingpathways.org/ominer/query.jsf?geneSearchType=gene&findMax=y&gene=Cox5b&foldChangeMin=1&significance=0.05&ps=2&organ=22&species=House+Mouse&reportsBy=pathways&omicsCategory=tm	https://www.signalingpathways.org/ominer/query.jsf?geneSearchType=gene&findMax=y&gene=Cox5b&ps=2&organ=22&species=House+Mouse&reportsBy=pathways&omicsCategory=cistromics&countMax=3000
	4914	Co-nodes	Cell surface proteins	Cluster of differentiation	Cd81	0.762579	-0.391042			435	97	1.17e-15	3.3e-13	0.866667	15					Cd81	Cd81	https://www.signalingpathways.org/ominer/query.jsf?geneSearchType=gene&findMax=y&gene=Cd81&foldChangeMin=1&significance=0.05&ps=2&organ=22&species=House+Mouse&reportsBy=pathways&omicsCategory=tm	https://www.signalingpathways.org/ominer/query.jsf?geneSearchType=gene&findMax=y&gene=Cd81&ps=2&organ=22&species=House+Mouse&reportsBy=pathways&omicsCategory=cistromics&countMax=3000
	6752	Co-nodes	Other co-nodes	Canopy FGF signaling regulator	Cnpy2	0.731212	-0.451638			436	97	1.17e-15	3.3e-13	0.866667	15					Cnpy2	Cnpy2	https://www.signalingpathways.org/ominer/query.jsf?geneSearchType=gene&findMax=y&gene=Cnpy2&foldChangeMin=1&significance=0.05&ps=2&organ=22&species=House+Mouse&reportsBy=pathways&omicsCategory=tm	https://www.signalingpathways.org/ominer/query.jsf?geneSearchType=gene&findMax=y&gene=Cnpy2&ps=2&organ=22&species=House+Mouse&reportsBy=pathways&omicsCategory=cistromics&countMax=3000
	2945	Enzymes	Peptidylprolyl isomerases	Peptidyl-prolyl cis-trans isomerases (PPI)	Ppib	0.737218	-0.439837			437	97	1.17e-15	3.3e-13	0.866667	15					Ppib	Ppib	https://www.signalingpathways.org/ominer/query.jsf?geneSearchType=gene&findMax=y&gene=Ppib&foldChangeMin=1&significance=0.05&ps=2&organ=22&species=House+Mouse&reportsBy=pathways&omicsCategory=tm	https://www.signalingpathways.org/ominer/query.jsf?geneSearchType=gene&findMax=y&gene=Ppib&ps=2&organ=22&species=House+Mouse&reportsBy=pathways&omicsCategory=cistromics&countMax=3000
	4363	Co-nodes	Ankyrin repeat domain containing	Ankyrin	Ank	0.920994	-0.118737			438	97	1.17e-15	3.3e-13	0.866667	15					Ank	Ank	https://www.signalingpathways.org/ominer/query.jsf?geneSearchType=gene&findMax=y&gene=Ank&foldChangeMin=1&significance=0.05&ps=2&organ=22&species=House+Mouse&reportsBy=pathways&omicsCategory=tm	https://www.signalingpathways.org/ominer/query.jsf?geneSearchType=gene&findMax=y&gene=Ank&ps=2&organ=22&species=House+Mouse&reportsBy=pathways&omicsCategory=cistromics&countMax=3000
	5436	Co-nodes	Endosomal, lysosomal, ER & Golgi proteins	COPI coat complex subunit	Copa	0.766371	-0.383885			439	97	1.17e-15	3.3e-13	0.866667	15					Copa	Copa	https://www.signalingpathways.org/ominer/query.jsf?geneSearchType=gene&findMax=y&gene=Copa&foldChangeMin=1&significance=0.05&ps=2&organ=22&species=House+Mouse&reportsBy=pathways&omicsCategory=tm	https://www.signalingpathways.org/ominer/query.jsf?geneSearchType=gene&findMax=y&gene=Copa&ps=2&organ=22&species=House+Mouse&reportsBy=pathways&omicsCategory=cistromics&countMax=3000
	830	Enzymes	Acyltransferases	Zinc finger DHHC domain-containing (ZDHHC)	Zdhhc9	0.757022	-0.401592			440	97	1.17e-15	3.3e-13	0.866667	15					Zdhhc9	Zdhhc9	https://www.signalingpathways.org/ominer/query.jsf?geneSearchType=gene&findMax=y&gene=Zdhhc9&foldChangeMin=1&significance=0.05&ps=2&organ=22&species=House+Mouse&reportsBy=pathways&omicsCategory=tm	https://www.signalingpathways.org/ominer/query.jsf?geneSearchType=gene&findMax=y&gene=Zdhhc9&ps=2&organ=22&species=House+Mouse&reportsBy=pathways&omicsCategory=cistromics&countMax=3000
	9056	Co-nodes	Zinc finger proteins	ZNF zinc finger protein	Zfp46	0.797247	-0.326901			441	97	1.17e-15	3.3e-13	0.866667	15					Zfp46	Zfp46	https://www.signalingpathways.org/ominer/query.jsf?geneSearchType=gene&findMax=y&gene=Zfp46&foldChangeMin=1&significance=0.05&ps=2&organ=22&species=House+Mouse&reportsBy=pathways&omicsCategory=tm	https://www.signalingpathways.org/ominer/query.jsf?geneSearchType=gene&findMax=y&gene=Zfp46&ps=2&organ=22&species=House+Mouse&reportsBy=pathways&omicsCategory=cistromics&countMax=3000
	904	Enzymes	ATPases	Torsin 1 (TOR1)	Tor1b	1.05753	0.0806949			442	97	1.17e-15	3.3e-13	0.866667	15					Tor1b	Tor1b	https://www.signalingpathways.org/ominer/query.jsf?geneSearchType=gene&findMax=y&gene=Tor1b&foldChangeMin=1&significance=0.05&ps=2&organ=22&species=House+Mouse&reportsBy=pathways&omicsCategory=tm	https://www.signalingpathways.org/ominer/query.jsf?geneSearchType=gene&findMax=y&gene=Tor1b&ps=2&organ=22&species=House+Mouse&reportsBy=pathways&omicsCategory=cistromics&countMax=3000
	8495	Co-nodes	Transporters & transport proteins	Major facilitator superfamily domain containing	Mfsd5	0.809739	-0.304471			443	97	1.17e-15	3.3e-13	0.866667	15					Mfsd5	Mfsd5	https://www.signalingpathways.org/ominer/query.jsf?geneSearchType=gene&findMax=y&gene=Mfsd5&foldChangeMin=1&significance=0.05&ps=2&organ=22&species=House+Mouse&reportsBy=pathways&omicsCategory=tm	https://www.signalingpathways.org/ominer/query.jsf?geneSearchType=gene&findMax=y&gene=Mfsd5&ps=2&organ=22&species=House+Mouse&reportsBy=pathways&omicsCategory=cistromics&countMax=3000
	6547	Co-nodes	Mitochondrial components	Mitoguardin	Miga2	3.77273	1.91561	*		444	96	3.03e-15	8.55e-13	0.923077	13	▪				Miga2	Miga2	https://www.signalingpathways.org/ominer/query.jsf?geneSearchType=gene&findMax=y&gene=Miga2&foldChangeMin=1&significance=0.05&ps=2&organ=22&species=House+Mouse&reportsBy=pathways&omicsCategory=tm	https://www.signalingpathways.org/ominer/query.jsf?geneSearchType=gene&findMax=y&gene=Miga2&ps=2&organ=22&species=House+Mouse&reportsBy=pathways&omicsCategory=cistromics&countMax=3000
	798	Enzymes	Acyltransferases	Diacylglycerol O- (DGAT)	Dgat2	26.6353	4.73527	*		445	95	5.59e-14	1.2e-11	0.916667	12					Dgat2	Dgat2	https://www.signalingpathways.org/ominer/query.jsf?geneSearchType=gene&findMax=y&gene=Dgat2&foldChangeMin=1&significance=0.05&ps=2&organ=22&species=House+Mouse&reportsBy=pathways&omicsCategory=tm	https://www.signalingpathways.org/ominer/query.jsf?geneSearchType=gene&findMax=y&gene=Dgat2&ps=2&organ=22&species=House+Mouse&reportsBy=pathways&omicsCategory=cistromics&countMax=3000
	8299	Co-nodes	Transcriptional coregulators	MAPK regulated corepressor interacting protein	Fam195a	8.45041	3.07902	*		446	95	5.59e-14	1.2e-11	0.916667	12					Fam195a	Fam195a	https://www.signalingpathways.org/ominer/query.jsf?geneSearchType=gene&findMax=y&gene=Fam195a&foldChangeMin=1&significance=0.05&ps=2&organ=22&species=House+Mouse&reportsBy=pathways&omicsCategory=tm	https://www.signalingpathways.org/ominer/query.jsf?geneSearchType=gene&findMax=y&gene=Fam195a&ps=2&organ=22&species=House+Mouse&reportsBy=pathways&omicsCategory=cistromics&countMax=3000
	182	Receptors	G protein coupled receptors	G protein-coupled receptor	Gpr176	0.306641	-1.70538		*	447	95	5.59e-14	1.2e-11	0.916667	12			▪	72.3484	Gpr176	Gpr176	https://www.signalingpathways.org/ominer/query.jsf?geneSearchType=gene&findMax=y&gene=Gpr176&foldChangeMin=1&significance=0.05&ps=2&organ=22&species=House+Mouse&reportsBy=pathways&omicsCategory=tm	https://www.signalingpathways.org/ominer/query.jsf?geneSearchType=gene&findMax=y&gene=Gpr176&ps=2&organ=22&species=House+Mouse&reportsBy=pathways&omicsCategory=cistromics&countMax=3000
	7966	Co-nodes	RNA binding & RB motif proteins	PPARG coactivator 1	Ppargc1b	7.33233	2.87427	*		448	95	5.59e-14	1.2e-11	0.916667	12					Ppargc1b	Ppargc1b	https://www.signalingpathways.org/ominer/query.jsf?geneSearchType=gene&findMax=y&gene=Ppargc1b&foldChangeMin=1&significance=0.05&ps=2&organ=22&species=House+Mouse&reportsBy=pathways&omicsCategory=tm	https://www.signalingpathways.org/ominer/query.jsf?geneSearchType=gene&findMax=y&gene=Ppargc1b&ps=2&organ=22&species=House+Mouse&reportsBy=pathways&omicsCategory=cistromics&countMax=3000
	8065	Co-nodes	SH2 domain containing	SH2B adaptor protein	Sh2b2	8.03199	3.00576	*		449	95	5.59e-14	1.2e-11	0.916667	12					Sh2b2	Sh2b2	https://www.signalingpathways.org/ominer/query.jsf?geneSearchType=gene&findMax=y&gene=Sh2b2&foldChangeMin=1&significance=0.05&ps=2&organ=22&species=House+Mouse&reportsBy=pathways&omicsCategory=tm	https://www.signalingpathways.org/ominer/query.jsf?geneSearchType=gene&findMax=y&gene=Sh2b2&ps=2&organ=22&species=House+Mouse&reportsBy=pathways&omicsCategory=cistromics&countMax=3000
	1132	Enzymes	Dioxygenases	HIF prolyl hydroxylases (PHD/EGLN)	Egln3	9.99629	3.32139	*		450	95	5.59e-14	1.2e-11	0.916667	12					Egln3	Egln3	https://www.signalingpathways.org/ominer/query.jsf?geneSearchType=gene&findMax=y&gene=Egln3&foldChangeMin=1&significance=0.05&ps=2&organ=22&species=House+Mouse&reportsBy=pathways&omicsCategory=tm	https://www.signalingpathways.org/ominer/query.jsf?geneSearchType=gene&findMax=y&gene=Egln3&ps=2&organ=22&species=House+Mouse&reportsBy=pathways&omicsCategory=cistromics&countMax=3000
	6997	Co-nodes	Other co-nodes	Integrin subunit like	Itgbl1	1.249	0.320772			451	95	5.59e-14	1.2e-11	0.916667	12			▪		Itgbl1	Itgbl1	https://www.signalingpathways.org/ominer/query.jsf?geneSearchType=gene&findMax=y&gene=Itgbl1&foldChangeMin=1&significance=0.05&ps=2&organ=22&species=House+Mouse&reportsBy=pathways&omicsCategory=tm	https://www.signalingpathways.org/ominer/query.jsf?geneSearchType=gene&findMax=y&gene=Itgbl1&ps=2&organ=22&species=House+Mouse&reportsBy=pathways&omicsCategory=cistromics&countMax=3000
	1314	Enzymes	E3 ubiquitin ligases	Tripartite motif-containing (TRIM)	Trim29	4.48163	2.16402	*		452	95	5.59e-14	1.2e-11	0.916667	12					Trim29	Trim29	https://www.signalingpathways.org/ominer/query.jsf?geneSearchType=gene&findMax=y&gene=Trim29&foldChangeMin=1&significance=0.05&ps=2&organ=22&species=House+Mouse&reportsBy=pathways&omicsCategory=tm	https://www.signalingpathways.org/ominer/query.jsf?geneSearchType=gene&findMax=y&gene=Trim29&ps=2&organ=22&species=House+Mouse&reportsBy=pathways&omicsCategory=cistromics&countMax=3000
	95	Receptors	Catalytic receptors	Toll-like receptors	Tlr2	0.515147	-0.956944			453	95	5.59e-14	1.2e-11	0.916667	12					Tlr2	Tlr2	https://www.signalingpathways.org/ominer/query.jsf?geneSearchType=gene&findMax=y&gene=Tlr2&foldChangeMin=1&significance=0.05&ps=2&organ=22&species=House+Mouse&reportsBy=pathways&omicsCategory=tm	https://www.signalingpathways.org/ominer/query.jsf?geneSearchType=gene&findMax=y&gene=Tlr2&ps=2&organ=22&species=House+Mouse&reportsBy=pathways&omicsCategory=cistromics&countMax=3000
	6373	Co-nodes	Membrane proteins	Transmembrane and coiled-coil domain	Tmcc3	10.4737	3.3887	*		454	95	5.59e-14	1.2e-11	0.916667	12					Tmcc3	Tmcc3	https://www.signalingpathways.org/ominer/query.jsf?geneSearchType=gene&findMax=y&gene=Tmcc3&foldChangeMin=1&significance=0.05&ps=2&organ=22&species=House+Mouse&reportsBy=pathways&omicsCategory=tm	https://www.signalingpathways.org/ominer/query.jsf?geneSearchType=gene&findMax=y&gene=Tmcc3&ps=2&organ=22&species=House+Mouse&reportsBy=pathways&omicsCategory=cistromics&countMax=3000
	508	Receptors	Ligands	Spondin	Spon2	1.96667	0.975756			455	95	5.59e-14	1.2e-11	0.916667	12					Spon2	Spon2	https://www.signalingpathways.org/ominer/query.jsf?geneSearchType=gene&findMax=y&gene=Spon2&foldChangeMin=1&significance=0.05&ps=2&organ=22&species=House+Mouse&reportsBy=pathways&omicsCategory=tm	https://www.signalingpathways.org/ominer/query.jsf?geneSearchType=gene&findMax=y&gene=Spon2&ps=2&organ=22&species=House+Mouse&reportsBy=pathways&omicsCategory=cistromics&countMax=3000
	6395	Co-nodes	Membrane proteins	Transmembrane protein	Tmem120a	4.00578	2.00208	*		456	95	5.59e-14	1.2e-11	0.916667	12					Tmem120a	Tmem120a	https://www.signalingpathways.org/ominer/query.jsf?geneSearchType=gene&findMax=y&gene=Tmem120a&foldChangeMin=1&significance=0.05&ps=2&organ=22&species=House+Mouse&reportsBy=pathways&omicsCategory=tm	https://www.signalingpathways.org/ominer/query.jsf?geneSearchType=gene&findMax=y&gene=Tmem120a&ps=2&organ=22&species=House+Mouse&reportsBy=pathways&omicsCategory=cistromics&countMax=3000
	5008	Co-nodes	CNS proteins	Cortexin	Ctxn1	0.470156	-1.08879		*	457	95	5.59e-14	1.2e-11	0.916667	12					Ctxn1	Ctxn1	https://www.signalingpathways.org/ominer/query.jsf?geneSearchType=gene&findMax=y&gene=Ctxn1&foldChangeMin=1&significance=0.05&ps=2&organ=22&species=House+Mouse&reportsBy=pathways&omicsCategory=tm	https://www.signalingpathways.org/ominer/query.jsf?geneSearchType=gene&findMax=y&gene=Ctxn1&ps=2&organ=22&species=House+Mouse&reportsBy=pathways&omicsCategory=cistromics&countMax=3000
	4982	Co-nodes	Chromatin associated/remodellers	SWI/SNF related, matrix associated, actin dependent regulator of chromatin	Smarca1	0.458693	-1.1244		*	458	95	5.59e-14	1.2e-11	0.916667	12					Smarca1	Smarca1	https://www.signalingpathways.org/ominer/query.jsf?geneSearchType=gene&findMax=y&gene=Smarca1&foldChangeMin=1&significance=0.05&ps=2&organ=22&species=House+Mouse&reportsBy=pathways&omicsCategory=tm	https://www.signalingpathways.org/ominer/query.jsf?geneSearchType=gene&findMax=y&gene=Smarca1&ps=2&organ=22&species=House+Mouse&reportsBy=pathways&omicsCategory=cistromics&countMax=3000
	1019	Enzymes	Dehydrogenases	Aldehyde dehydrogenases (ALDH)	Aldh6a1	3.87918	1.95575	*		459	95	5.59e-14	1.2e-11	0.916667	12					Aldh6a1	Aldh6a1	https://www.signalingpathways.org/ominer/query.jsf?geneSearchType=gene&findMax=y&gene=Aldh6a1&foldChangeMin=1&significance=0.05&ps=2&organ=22&species=House+Mouse&reportsBy=pathways&omicsCategory=tm	https://www.signalingpathways.org/ominer/query.jsf?geneSearchType=gene&findMax=y&gene=Aldh6a1&ps=2&organ=22&species=House+Mouse&reportsBy=pathways&omicsCategory=cistromics&countMax=3000
	6214	Co-nodes	Lipid metabolism	GRAM domain containing	Gramd1b	3.63226	1.86087	*		460	95	5.59e-14	1.2e-11	0.916667	12					Gramd1b	Gramd1b	https://www.signalingpathways.org/ominer/query.jsf?geneSearchType=gene&findMax=y&gene=Gramd1b&foldChangeMin=1&significance=0.05&ps=2&organ=22&species=House+Mouse&reportsBy=pathways&omicsCategory=tm	https://www.signalingpathways.org/ominer/query.jsf?geneSearchType=gene&findMax=y&gene=Gramd1b&ps=2&organ=22&species=House+Mouse&reportsBy=pathways&omicsCategory=cistromics&countMax=3000
	4429	Co-nodes	Apoptosis & apoptosis regulators	Eva-1 homolog, regulator of programmed cell death	Eva1a	0.451595	-1.1469		*	461	95	5.59e-14	1.2e-11	0.916667	12					Eva1a	Eva1a	https://www.signalingpathways.org/ominer/query.jsf?geneSearchType=gene&findMax=y&gene=Eva1a&foldChangeMin=1&significance=0.05&ps=2&organ=22&species=House+Mouse&reportsBy=pathways&omicsCategory=tm	https://www.signalingpathways.org/ominer/query.jsf?geneSearchType=gene&findMax=y&gene=Eva1a&ps=2&organ=22&species=House+Mouse&reportsBy=pathways&omicsCategory=cistromics&countMax=3000
	464	Receptors	Ligands	Programmed cell death	Cd274	4.32174	2.11161	*		462	95	5.59e-14	1.2e-11	0.916667	12					Cd274	Cd274	https://www.signalingpathways.org/ominer/query.jsf?geneSearchType=gene&findMax=y&gene=Cd274&foldChangeMin=1&significance=0.05&ps=2&organ=22&species=House+Mouse&reportsBy=pathways&omicsCategory=tm	https://www.signalingpathways.org/ominer/query.jsf?geneSearchType=gene&findMax=y&gene=Cd274&ps=2&organ=22&species=House+Mouse&reportsBy=pathways&omicsCategory=cistromics&countMax=3000
	6618	Co-nodes	Nuclear proteins	Musculoskeletal, embryonic nuclear protein	Mustn1	1.33068	0.412162			463	95	5.59e-14	1.2e-11	0.916667	12					Mustn1	Mustn1	https://www.signalingpathways.org/ominer/query.jsf?geneSearchType=gene&findMax=y&gene=Mustn1&foldChangeMin=1&significance=0.05&ps=2&organ=22&species=House+Mouse&reportsBy=pathways&omicsCategory=tm	https://www.signalingpathways.org/ominer/query.jsf?geneSearchType=gene&findMax=y&gene=Mustn1&ps=2&organ=22&species=House+Mouse&reportsBy=pathways&omicsCategory=cistromics&countMax=3000
	834	Enzymes	ADP ribosyltransferases	Poly [ADP-ribose] polymerases (PARP)	Parp14	0.462693	-1.11187		*	464	95	5.59e-14	1.2e-11	0.916667	12			▪	52.3211	Parp14	Parp14	https://www.signalingpathways.org/ominer/query.jsf?geneSearchType=gene&findMax=y&gene=Parp14&foldChangeMin=1&significance=0.05&ps=2&organ=22&species=House+Mouse&reportsBy=pathways&omicsCategory=tm	https://www.signalingpathways.org/ominer/query.jsf?geneSearchType=gene&findMax=y&gene=Parp14&ps=2&organ=22&species=House+Mouse&reportsBy=pathways&omicsCategory=cistromics&countMax=3000
	8731	Co-nodes	Uncharacterized transcripts	Riken genes	1190005I06Rik	3.85159	1.94546	*		465	95	5.59e-14	1.2e-11	0.916667	12		▪		73.1709	1190005I06Rik	1190005I06Rik	https://www.signalingpathways.org/ominer/query.jsf?geneSearchType=gene&findMax=y&gene=1190005I06Rik&foldChangeMin=1&significance=0.05&ps=2&organ=22&species=House+Mouse&reportsBy=pathways&omicsCategory=tm	https://www.signalingpathways.org/ominer/query.jsf?geneSearchType=gene&findMax=y&gene=1190005I06Rik&ps=2&organ=22&species=House+Mouse&reportsBy=pathways&omicsCategory=cistromics&countMax=3000
	7433	Co-nodes	Other co-nodes	Vasohibin	Vash2	0.469246	-1.09158		*	466	95	5.59e-14	1.2e-11	0.916667	12					Vash2	Vash2	https://www.signalingpathways.org/ominer/query.jsf?geneSearchType=gene&findMax=y&gene=Vash2&foldChangeMin=1&significance=0.05&ps=2&organ=22&species=House+Mouse&reportsBy=pathways&omicsCategory=tm	https://www.signalingpathways.org/ominer/query.jsf?geneSearchType=gene&findMax=y&gene=Vash2&ps=2&organ=22&species=House+Mouse&reportsBy=pathways&omicsCategory=cistromics&countMax=3000
	6062	Co-nodes	Junction proteins	Claudin	Cldn15	3.09625	1.63052	*		467	95	5.59e-14	1.2e-11	0.916667	12					Cldn15	Cldn15	https://www.signalingpathways.org/ominer/query.jsf?geneSearchType=gene&findMax=y&gene=Cldn15&foldChangeMin=1&significance=0.05&ps=2&organ=22&species=House+Mouse&reportsBy=pathways&omicsCategory=tm	https://www.signalingpathways.org/ominer/query.jsf?geneSearchType=gene&findMax=y&gene=Cldn15&ps=2&organ=22&species=House+Mouse&reportsBy=pathways&omicsCategory=cistromics&countMax=3000
	643	Receptors	Other receptors	Taste 2 receptors	Paqr4	3.15663	1.65839	*		468	95	5.59e-14	1.2e-11	0.916667	12					Paqr4	Paqr4	https://www.signalingpathways.org/ominer/query.jsf?geneSearchType=gene&findMax=y&gene=Paqr4&foldChangeMin=1&significance=0.05&ps=2&organ=22&species=House+Mouse&reportsBy=pathways&omicsCategory=tm	https://www.signalingpathways.org/ominer/query.jsf?geneSearchType=gene&findMax=y&gene=Paqr4&ps=2&organ=22&species=House+Mouse&reportsBy=pathways&omicsCategory=cistromics&countMax=3000
	4063	Transcription factors	Grainyhead domain factors	GRH-like protein	Grhl1	3.08469	1.62513	*		469	95	5.59e-14	1.2e-11	0.916667	12					Grhl1	Grhl1	https://www.signalingpathways.org/ominer/query.jsf?geneSearchType=gene&findMax=y&gene=Grhl1&foldChangeMin=1&significance=0.05&ps=2&organ=22&species=House+Mouse&reportsBy=pathways&omicsCategory=tm	https://www.signalingpathways.org/ominer/query.jsf?geneSearchType=gene&findMax=y&gene=Grhl1&ps=2&organ=22&species=House+Mouse&reportsBy=pathways&omicsCategory=cistromics&countMax=3000
	4399	Co-nodes	Ankyrin repeat domain containing	KN motif and ankyrin repeat domains	Kank1	3.27204	1.71019	*		470	95	5.59e-14	1.2e-11	0.916667	12					Kank1	Kank1	https://www.signalingpathways.org/ominer/query.jsf?geneSearchType=gene&findMax=y&gene=Kank1&foldChangeMin=1&significance=0.05&ps=2&organ=22&species=House+Mouse&reportsBy=pathways&omicsCategory=tm	https://www.signalingpathways.org/ominer/query.jsf?geneSearchType=gene&findMax=y&gene=Kank1&ps=2&organ=22&species=House+Mouse&reportsBy=pathways&omicsCategory=cistromics&countMax=3000
	5215	Co-nodes	Cytoskeleton components & regulators	FERM domain containing	Frmd4a	0.478649	-1.06296		*	471	95	5.59e-14	1.2e-11	0.916667	12			▪	94.5403	Frmd4a	Frmd4a	https://www.signalingpathways.org/ominer/query.jsf?geneSearchType=gene&findMax=y&gene=Frmd4a&foldChangeMin=1&significance=0.05&ps=2&organ=22&species=House+Mouse&reportsBy=pathways&omicsCategory=tm	https://www.signalingpathways.org/ominer/query.jsf?geneSearchType=gene&findMax=y&gene=Frmd4a&ps=2&organ=22&species=House+Mouse&reportsBy=pathways&omicsCategory=cistromics&countMax=3000
	8752	Co-nodes	Uncharacterized transcripts	Riken genes	1810011O10Rik	3.80764	1.9289	*		472	95	5.59e-14	1.2e-11	0.916667	12					1810011O10Rik	1810011O10Rik	https://www.signalingpathways.org/ominer/query.jsf?geneSearchType=gene&findMax=y&gene=1810011O10Rik&foldChangeMin=1&significance=0.05&ps=2&organ=22&species=House+Mouse&reportsBy=pathways&omicsCategory=tm	https://www.signalingpathways.org/ominer/query.jsf?geneSearchType=gene&findMax=y&gene=1810011O10Rik&ps=2&organ=22&species=House+Mouse&reportsBy=pathways&omicsCategory=cistromics&countMax=3000
	2326	Enzymes	Monooxygenases	Cytochrome P450 (CYP)	Cyp2j9	0.579816	-0.786332			473	95	5.59e-14	1.2e-11	0.916667	12					Cyp2j9	Cyp2j9	https://www.signalingpathways.org/ominer/query.jsf?geneSearchType=gene&findMax=y&gene=Cyp2j9&foldChangeMin=1&significance=0.05&ps=2&organ=22&species=House+Mouse&reportsBy=pathways&omicsCategory=tm	https://www.signalingpathways.org/ominer/query.jsf?geneSearchType=gene&findMax=y&gene=Cyp2j9&ps=2&organ=22&species=House+Mouse&reportsBy=pathways&omicsCategory=cistromics&countMax=3000
	3971	Transcription factors	C2H2 Zn finger factors	Unclassified	Osr2	0.564002	-0.826229			474	95	5.59e-14	1.2e-11	0.916667	12					Osr2	Osr2	https://www.signalingpathways.org/ominer/query.jsf?geneSearchType=gene&findMax=y&gene=Osr2&foldChangeMin=1&significance=0.05&ps=2&organ=22&species=House+Mouse&reportsBy=pathways&omicsCategory=tm	https://www.signalingpathways.org/ominer/query.jsf?geneSearchType=gene&findMax=y&gene=Osr2&ps=2&organ=22&species=House+Mouse&reportsBy=pathways&omicsCategory=cistromics&countMax=3000
	8745	Co-nodes	Uncharacterized transcripts	Riken genes	1700029I15Rik	2.49445	1.31872	*		475	95	5.59e-14	1.2e-11	0.916667	12					1700029I15Rik	1700029I15Rik	https://www.signalingpathways.org/ominer/query.jsf?geneSearchType=gene&findMax=y&gene=1700029I15Rik&foldChangeMin=1&significance=0.05&ps=2&organ=22&species=House+Mouse&reportsBy=pathways&omicsCategory=tm	https://www.signalingpathways.org/ominer/query.jsf?geneSearchType=gene&findMax=y&gene=1700029I15Rik&ps=2&organ=22&species=House+Mouse&reportsBy=pathways&omicsCategory=cistromics&countMax=3000
	6511	Co-nodes	Mitochondrial components	Coiled-coil-helix-coiled-coil-helix domain containing	Chchd4	2.60319	1.38028	*		476	95	5.59e-14	1.2e-11	0.916667	12					Chchd4	Chchd4	https://www.signalingpathways.org/ominer/query.jsf?geneSearchType=gene&findMax=y&gene=Chchd4&foldChangeMin=1&significance=0.05&ps=2&organ=22&species=House+Mouse&reportsBy=pathways&omicsCategory=tm	https://www.signalingpathways.org/ominer/query.jsf?geneSearchType=gene&findMax=y&gene=Chchd4&ps=2&organ=22&species=House+Mouse&reportsBy=pathways&omicsCategory=cistromics&countMax=3000
	304	Receptors	Ligands	Collagen chain	Col27a1	1.62976	0.704664			477	95	5.59e-14	1.2e-11	0.916667	12					Col27a1	Col27a1	https://www.signalingpathways.org/ominer/query.jsf?geneSearchType=gene&findMax=y&gene=Col27a1&foldChangeMin=1&significance=0.05&ps=2&organ=22&species=House+Mouse&reportsBy=pathways&omicsCategory=tm	https://www.signalingpathways.org/ominer/query.jsf?geneSearchType=gene&findMax=y&gene=Col27a1&ps=2&organ=22&species=House+Mouse&reportsBy=pathways&omicsCategory=cistromics&countMax=3000
	9066	Co-nodes	Zinc finger proteins	ZNF zinc finger protein	Zfp521	0.572209	-0.805386			478	95	5.59e-14	1.2e-11	0.916667	12					Zfp521	Zfp521	https://www.signalingpathways.org/ominer/query.jsf?geneSearchType=gene&findMax=y&gene=Zfp521&foldChangeMin=1&significance=0.05&ps=2&organ=22&species=House+Mouse&reportsBy=pathways&omicsCategory=tm	https://www.signalingpathways.org/ominer/query.jsf?geneSearchType=gene&findMax=y&gene=Zfp521&ps=2&organ=22&species=House+Mouse&reportsBy=pathways&omicsCategory=cistromics&countMax=3000
	663	Ion channels	Ligand gated ion channels	Purinergic receptor P2X	P2rx3	1.05977	0.0837467			479	95	5.59e-14	1.2e-11	0.916667	12					P2rx3	P2rx3	https://www.signalingpathways.org/ominer/query.jsf?geneSearchType=gene&findMax=y&gene=P2rx3&foldChangeMin=1&significance=0.05&ps=2&organ=22&species=House+Mouse&reportsBy=pathways&omicsCategory=tm	https://www.signalingpathways.org/ominer/query.jsf?geneSearchType=gene&findMax=y&gene=P2rx3&ps=2&organ=22&species=House+Mouse&reportsBy=pathways&omicsCategory=cistromics&countMax=3000
	3537	Enzymes	Regulatory factors	Rho GTPase activating proteins	Arhgap28	0.411552	-1.28085		*	480	95	5.59e-14	1.2e-11	0.916667	12					Arhgap28	Arhgap28	https://www.signalingpathways.org/ominer/query.jsf?geneSearchType=gene&findMax=y&gene=Arhgap28&foldChangeMin=1&significance=0.05&ps=2&organ=22&species=House+Mouse&reportsBy=pathways&omicsCategory=tm	https://www.signalingpathways.org/ominer/query.jsf?geneSearchType=gene&findMax=y&gene=Arhgap28&ps=2&organ=22&species=House+Mouse&reportsBy=pathways&omicsCategory=cistromics&countMax=3000
	297	Receptors	Ligands	Collagen chain	Col16a1	0.530773	-0.913832			481	95	5.59e-14	1.2e-11	0.916667	12					Col16a1	Col16a1	https://www.signalingpathways.org/ominer/query.jsf?geneSearchType=gene&findMax=y&gene=Col16a1&foldChangeMin=1&significance=0.05&ps=2&organ=22&species=House+Mouse&reportsBy=pathways&omicsCategory=tm	https://www.signalingpathways.org/ominer/query.jsf?geneSearchType=gene&findMax=y&gene=Col16a1&ps=2&organ=22&species=House+Mouse&reportsBy=pathways&omicsCategory=cistromics&countMax=3000
	8010	Co-nodes	RNA binding & RB motif proteins	RNA binding motif single stranded interacting protein	Rbms3	0.383425	-1.38298		*	482	95	5.59e-14	1.2e-11	0.916667	12					Rbms3	Rbms3	https://www.signalingpathways.org/ominer/query.jsf?geneSearchType=gene&findMax=y&gene=Rbms3&foldChangeMin=1&significance=0.05&ps=2&organ=22&species=House+Mouse&reportsBy=pathways&omicsCategory=tm	https://www.signalingpathways.org/ominer/query.jsf?geneSearchType=gene&findMax=y&gene=Rbms3&ps=2&organ=22&species=House+Mouse&reportsBy=pathways&omicsCategory=cistromics&countMax=3000
	387	Receptors	Ligands	Insulin like	Insl6	2.21024	1.1442	*		483	95	5.59e-14	1.2e-11	0.916667	12					Insl6	Insl6	https://www.signalingpathways.org/ominer/query.jsf?geneSearchType=gene&findMax=y&gene=Insl6&foldChangeMin=1&significance=0.05&ps=2&organ=22&species=House+Mouse&reportsBy=pathways&omicsCategory=tm	https://www.signalingpathways.org/ominer/query.jsf?geneSearchType=gene&findMax=y&gene=Insl6&ps=2&organ=22&species=House+Mouse&reportsBy=pathways&omicsCategory=cistromics&countMax=3000
	6901	Co-nodes	Other co-nodes	Enoyl-CoA hydratase domain containing	Echdc2	2.22807	1.1558	*		484	95	5.59e-14	1.2e-11	0.916667	12					Echdc2	Echdc2	https://www.signalingpathways.org/ominer/query.jsf?geneSearchType=gene&findMax=y&gene=Echdc2&foldChangeMin=1&significance=0.05&ps=2&organ=22&species=House+Mouse&reportsBy=pathways&omicsCategory=tm	https://www.signalingpathways.org/ominer/query.jsf?geneSearchType=gene&findMax=y&gene=Echdc2&ps=2&organ=22&species=House+Mouse&reportsBy=pathways&omicsCategory=cistromics&countMax=3000
	3580	Enzymes	Regulatory factors	Rho guanine nucleotide exchange factors	Plekhg2	0.548384	-0.866743			485	95	5.59e-14	1.2e-11	0.916667	12					Plekhg2	Plekhg2	https://www.signalingpathways.org/ominer/query.jsf?geneSearchType=gene&findMax=y&gene=Plekhg2&foldChangeMin=1&significance=0.05&ps=2&organ=22&species=House+Mouse&reportsBy=pathways&omicsCategory=tm	https://www.signalingpathways.org/ominer/query.jsf?geneSearchType=gene&findMax=y&gene=Plekhg2&ps=2&organ=22&species=House+Mouse&reportsBy=pathways&omicsCategory=cistromics&countMax=3000
	1199	Enzymes	E3 ubiquitin ligases	Deltex (DTX)	Dtx3l	0.557493	-0.842974			486	95	5.59e-14	1.2e-11	0.916667	12					Dtx3l	Dtx3l	https://www.signalingpathways.org/ominer/query.jsf?geneSearchType=gene&findMax=y&gene=Dtx3l&foldChangeMin=1&significance=0.05&ps=2&organ=22&species=House+Mouse&reportsBy=pathways&omicsCategory=tm	https://www.signalingpathways.org/ominer/query.jsf?geneSearchType=gene&findMax=y&gene=Dtx3l&ps=2&organ=22&species=House+Mouse&reportsBy=pathways&omicsCategory=cistromics&countMax=3000
	8560	Co-nodes	Transporters & transport proteins	Solute carrier superfamily member	Slc25a22	2.31829	1.21306	*		487	95	5.59e-14	1.2e-11	0.916667	12					Slc25a22	Slc25a22	https://www.signalingpathways.org/ominer/query.jsf?geneSearchType=gene&findMax=y&gene=Slc25a22&foldChangeMin=1&significance=0.05&ps=2&organ=22&species=House+Mouse&reportsBy=pathways&omicsCategory=tm	https://www.signalingpathways.org/ominer/query.jsf?geneSearchType=gene&findMax=y&gene=Slc25a22&ps=2&organ=22&species=House+Mouse&reportsBy=pathways&omicsCategory=cistromics&countMax=3000
	8409	Co-nodes	Transporters & transport proteins	ATP binding cassette	Abca9	0.613689	-0.70442			488	95	5.59e-14	1.2e-11	0.916667	12			▪	86.7343	Abca9	Abca9	https://www.signalingpathways.org/ominer/query.jsf?geneSearchType=gene&findMax=y&gene=Abca9&foldChangeMin=1&significance=0.05&ps=2&organ=22&species=House+Mouse&reportsBy=pathways&omicsCategory=tm	https://www.signalingpathways.org/ominer/query.jsf?geneSearchType=gene&findMax=y&gene=Abca9&ps=2&organ=22&species=House+Mouse&reportsBy=pathways&omicsCategory=cistromics&countMax=3000
	2572	Enzymes	Other enzymes	RNA pseudouridine synthase domain containing	Rpusd3	2.3513	1.23346	*		489	95	5.59e-14	1.2e-11	0.916667	12					Rpusd3	Rpusd3	https://www.signalingpathways.org/ominer/query.jsf?geneSearchType=gene&findMax=y&gene=Rpusd3&foldChangeMin=1&significance=0.05&ps=2&organ=22&species=House+Mouse&reportsBy=pathways&omicsCategory=tm	https://www.signalingpathways.org/ominer/query.jsf?geneSearchType=gene&findMax=y&gene=Rpusd3&ps=2&organ=22&species=House+Mouse&reportsBy=pathways&omicsCategory=cistromics&countMax=3000
	4315	Co-nodes	Adhesion molecules	ANTXR cell adhesion molecule	Antxr1	0.571713	-0.806638			490	95	5.59e-14	1.2e-11	0.916667	12			▪	85.8412	Antxr1	Antxr1	https://www.signalingpathways.org/ominer/query.jsf?geneSearchType=gene&findMax=y&gene=Antxr1&foldChangeMin=1&significance=0.05&ps=2&organ=22&species=House+Mouse&reportsBy=pathways&omicsCategory=tm	https://www.signalingpathways.org/ominer/query.jsf?geneSearchType=gene&findMax=y&gene=Antxr1&ps=2&organ=22&species=House+Mouse&reportsBy=pathways&omicsCategory=cistromics&countMax=3000
	1448	Enzymes	Glycosidases	Mannosidases (MAN)	Man2b2	0.519453	-0.944934			491	95	5.59e-14	1.2e-11	0.916667	12					Man2b2	Man2b2	https://www.signalingpathways.org/ominer/query.jsf?geneSearchType=gene&findMax=y&gene=Man2b2&foldChangeMin=1&significance=0.05&ps=2&organ=22&species=House+Mouse&reportsBy=pathways&omicsCategory=tm	https://www.signalingpathways.org/ominer/query.jsf?geneSearchType=gene&findMax=y&gene=Man2b2&ps=2&organ=22&species=House+Mouse&reportsBy=pathways&omicsCategory=cistromics&countMax=3000
	7434	Co-nodes	Other co-nodes	Vasorin	Vasn	0.515041	-0.95724			492	95	5.59e-14	1.2e-11	0.916667	12					Vasn	Vasn	https://www.signalingpathways.org/ominer/query.jsf?geneSearchType=gene&findMax=y&gene=Vasn&foldChangeMin=1&significance=0.05&ps=2&organ=22&species=House+Mouse&reportsBy=pathways&omicsCategory=tm	https://www.signalingpathways.org/ominer/query.jsf?geneSearchType=gene&findMax=y&gene=Vasn&ps=2&organ=22&species=House+Mouse&reportsBy=pathways&omicsCategory=cistromics&countMax=3000
	4760	Co-nodes	Cell cycle, cell division & DNA repair	Kinesin	Kif18b	1.34885	0.431734			493	95	5.59e-14	1.2e-11	0.916667	12					Kif18b	Kif18b	https://www.signalingpathways.org/ominer/query.jsf?geneSearchType=gene&findMax=y&gene=Kif18b&foldChangeMin=1&significance=0.05&ps=2&organ=22&species=House+Mouse&reportsBy=pathways&omicsCategory=tm	https://www.signalingpathways.org/ominer/query.jsf?geneSearchType=gene&findMax=y&gene=Kif18b&ps=2&organ=22&species=House+Mouse&reportsBy=pathways&omicsCategory=cistromics&countMax=3000
	4236	Transcription factors	Tryptophan cluster	Elk-like	Etv5	0.55675	-0.844897			494	95	5.59e-14	1.2e-11	0.916667	12					Etv5	Etv5	https://www.signalingpathways.org/ominer/query.jsf?geneSearchType=gene&findMax=y&gene=Etv5&foldChangeMin=1&significance=0.05&ps=2&organ=22&species=House+Mouse&reportsBy=pathways&omicsCategory=tm	https://www.signalingpathways.org/ominer/query.jsf?geneSearchType=gene&findMax=y&gene=Etv5&ps=2&organ=22&species=House+Mouse&reportsBy=pathways&omicsCategory=cistromics&countMax=3000
	735	Enzymes	Acetyltransferases	Acyltransferases (ACAT)	Acat1	2.14541	1.10125	*		495	95	5.59e-14	1.2e-11	0.916667	12					Acat1	Acat1	https://www.signalingpathways.org/ominer/query.jsf?geneSearchType=gene&findMax=y&gene=Acat1&foldChangeMin=1&significance=0.05&ps=2&organ=22&species=House+Mouse&reportsBy=pathways&omicsCategory=tm	https://www.signalingpathways.org/ominer/query.jsf?geneSearchType=gene&findMax=y&gene=Acat1&ps=2&organ=22&species=House+Mouse&reportsBy=pathways&omicsCategory=cistromics&countMax=3000
	833	Enzymes	ADP ribosyltransferases	Poly [ADP-ribose] polymerases (PARP)	Parp12	0.551186	-0.85939			496	95	5.59e-14	1.2e-11	0.916667	12					Parp12	Parp12	https://www.signalingpathways.org/ominer/query.jsf?geneSearchType=gene&findMax=y&gene=Parp12&foldChangeMin=1&significance=0.05&ps=2&organ=22&species=House+Mouse&reportsBy=pathways&omicsCategory=tm	https://www.signalingpathways.org/ominer/query.jsf?geneSearchType=gene&findMax=y&gene=Parp12&ps=2&organ=22&species=House+Mouse&reportsBy=pathways&omicsCategory=cistromics&countMax=3000
	6609	Co-nodes	Nuclear proteins	Cysteine and serine rich nuclear protein	Csrnp1	2.1175	1.08237	*		497	95	5.59e-14	1.2e-11	0.916667	12					Csrnp1	Csrnp1	https://www.signalingpathways.org/ominer/query.jsf?geneSearchType=gene&findMax=y&gene=Csrnp1&foldChangeMin=1&significance=0.05&ps=2&organ=22&species=House+Mouse&reportsBy=pathways&omicsCategory=tm	https://www.signalingpathways.org/ominer/query.jsf?geneSearchType=gene&findMax=y&gene=Csrnp1&ps=2&organ=22&species=House+Mouse&reportsBy=pathways&omicsCategory=cistromics&countMax=3000
	2465	Enzymes	Other enzymes	Adenosylhomocysteinases (AHCY)	Ahcyl2	2.06092	1.04329	*		498	95	5.59e-14	1.2e-11	0.916667	12					Ahcyl2	Ahcyl2	https://www.signalingpathways.org/ominer/query.jsf?geneSearchType=gene&findMax=y&gene=Ahcyl2&foldChangeMin=1&significance=0.05&ps=2&organ=22&species=House+Mouse&reportsBy=pathways&omicsCategory=tm	https://www.signalingpathways.org/ominer/query.jsf?geneSearchType=gene&findMax=y&gene=Ahcyl2&ps=2&organ=22&species=House+Mouse&reportsBy=pathways&omicsCategory=cistromics&countMax=3000
	6196	Co-nodes	Lipid metabolism	Apolipoprotein	Apol7a	0.589925	-0.761397			499	95	5.59e-14	1.2e-11	0.916667	12					Apol7a	Apol7a	https://www.signalingpathways.org/ominer/query.jsf?geneSearchType=gene&findMax=y&gene=Apol7a&foldChangeMin=1&significance=0.05&ps=2&organ=22&species=House+Mouse&reportsBy=pathways&omicsCategory=tm	https://www.signalingpathways.org/ominer/query.jsf?geneSearchType=gene&findMax=y&gene=Apol7a&ps=2&organ=22&species=House+Mouse&reportsBy=pathways&omicsCategory=cistromics&countMax=3000
	8591	Co-nodes	Transporters & transport proteins	Solute carrier superfamily member	Slc2a10	0.503686	-0.989404			500	95	5.59e-14	1.2e-11	0.916667	12					Slc2a10	Slc2a10	https://www.signalingpathways.org/ominer/query.jsf?geneSearchType=gene&findMax=y&gene=Slc2a10&foldChangeMin=1&significance=0.05&ps=2&organ=22&species=House+Mouse&reportsBy=pathways&omicsCategory=tm	https://www.signalingpathways.org/ominer/query.jsf?geneSearchType=gene&findMax=y&gene=Slc2a10&ps=2&organ=22&species=House+Mouse&reportsBy=pathways&omicsCategory=cistromics&countMax=3000
	6651	Co-nodes	Open reading frame genes	Uncharacterized	Chtf18	1.68153	0.749774			501	95	5.59e-14	1.2e-11	0.916667	12					Chtf18	Chtf18	https://www.signalingpathways.org/ominer/query.jsf?geneSearchType=gene&findMax=y&gene=Chtf18&foldChangeMin=1&significance=0.05&ps=2&organ=22&species=House+Mouse&reportsBy=pathways&omicsCategory=tm	https://www.signalingpathways.org/ominer/query.jsf?geneSearchType=gene&findMax=y&gene=Chtf18&ps=2&organ=22&species=House+Mouse&reportsBy=pathways&omicsCategory=cistromics&countMax=3000
	4655	Co-nodes	Cell cycle, cell division & DNA repair	Centromere protein	Cenpn	1.31255	0.392372			502	95	5.59e-14	1.2e-11	0.916667	12					Cenpn	Cenpn	https://www.signalingpathways.org/ominer/query.jsf?geneSearchType=gene&findMax=y&gene=Cenpn&foldChangeMin=1&significance=0.05&ps=2&organ=22&species=House+Mouse&reportsBy=pathways&omicsCategory=tm	https://www.signalingpathways.org/ominer/query.jsf?geneSearchType=gene&findMax=y&gene=Cenpn&ps=2&organ=22&species=House+Mouse&reportsBy=pathways&omicsCategory=cistromics&countMax=3000
	8084	Co-nodes	SH3 domain	SH3 domain containing GRB2 like, endophilin	Sh3glb2	2.14126	1.09846	*		503	95	5.59e-14	1.2e-11	0.916667	12					Sh3glb2	Sh3glb2	https://www.signalingpathways.org/ominer/query.jsf?geneSearchType=gene&findMax=y&gene=Sh3glb2&foldChangeMin=1&significance=0.05&ps=2&organ=22&species=House+Mouse&reportsBy=pathways&omicsCategory=tm	https://www.signalingpathways.org/ominer/query.jsf?geneSearchType=gene&findMax=y&gene=Sh3glb2&ps=2&organ=22&species=House+Mouse&reportsBy=pathways&omicsCategory=cistromics&countMax=3000
	8420	Co-nodes	Transporters & transport proteins	ATP binding cassette	Abcc4	2.14554	1.10134	*		504	95	5.59e-14	1.2e-11	0.916667	12					Abcc4	Abcc4	https://www.signalingpathways.org/ominer/query.jsf?geneSearchType=gene&findMax=y&gene=Abcc4&foldChangeMin=1&significance=0.05&ps=2&organ=22&species=House+Mouse&reportsBy=pathways&omicsCategory=tm	https://www.signalingpathways.org/ominer/query.jsf?geneSearchType=gene&findMax=y&gene=Abcc4&ps=2&organ=22&species=House+Mouse&reportsBy=pathways&omicsCategory=cistromics&countMax=3000
	5993	Co-nodes	Interacting proteins	Reticulon interacting protein	Rtn4ip1	2.08012	1.05666	*		505	95	5.59e-14	1.2e-11	0.916667	12					Rtn4ip1	Rtn4ip1	https://www.signalingpathways.org/ominer/query.jsf?geneSearchType=gene&findMax=y&gene=Rtn4ip1&foldChangeMin=1&significance=0.05&ps=2&organ=22&species=House+Mouse&reportsBy=pathways&omicsCategory=tm	https://www.signalingpathways.org/ominer/query.jsf?geneSearchType=gene&findMax=y&gene=Rtn4ip1&ps=2&organ=22&species=House+Mouse&reportsBy=pathways&omicsCategory=cistromics&countMax=3000
	3131	Enzymes	Prostaglandin synthases	Prostaglandin E synthase like	Ptges3l	0.572355	-0.805018			506	95	5.59e-14	1.2e-11	0.916667	12					Ptges3l	Ptges3l	https://www.signalingpathways.org/ominer/query.jsf?geneSearchType=gene&findMax=y&gene=Ptges3l&foldChangeMin=1&significance=0.05&ps=2&organ=22&species=House+Mouse&reportsBy=pathways&omicsCategory=tm	https://www.signalingpathways.org/ominer/query.jsf?geneSearchType=gene&findMax=y&gene=Ptges3l&ps=2&organ=22&species=House+Mouse&reportsBy=pathways&omicsCategory=cistromics&countMax=3000
	5066	Co-nodes	Coiled coil domain	Coiled-coil domain containing	Ccdc120	0.560694	-0.834714			507	95	5.59e-14	1.2e-11	0.916667	12					Ccdc120	Ccdc120	https://www.signalingpathways.org/ominer/query.jsf?geneSearchType=gene&findMax=y&gene=Ccdc120&foldChangeMin=1&significance=0.05&ps=2&organ=22&species=House+Mouse&reportsBy=pathways&omicsCategory=tm	https://www.signalingpathways.org/ominer/query.jsf?geneSearchType=gene&findMax=y&gene=Ccdc120&ps=2&organ=22&species=House+Mouse&reportsBy=pathways&omicsCategory=cistromics&countMax=3000
	5917	Co-nodes	Inactive genes	Ubiquitin fold modifier	Ufsp1	2.29015	1.19544	*		508	95	5.59e-14	1.2e-11	0.916667	12					Ufsp1	Ufsp1	https://www.signalingpathways.org/ominer/query.jsf?geneSearchType=gene&findMax=y&gene=Ufsp1&foldChangeMin=1&significance=0.05&ps=2&organ=22&species=House+Mouse&reportsBy=pathways&omicsCategory=tm	https://www.signalingpathways.org/ominer/query.jsf?geneSearchType=gene&findMax=y&gene=Ufsp1&ps=2&organ=22&species=House+Mouse&reportsBy=pathways&omicsCategory=cistromics&countMax=3000
	7060	Co-nodes	Other co-nodes	Meiosis specific with OB-fold	Meiob	0.794329	-0.332191			509	95	5.59e-14	1.2e-11	0.916667	12					Meiob	Meiob	https://www.signalingpathways.org/ominer/query.jsf?geneSearchType=gene&findMax=y&gene=Meiob&foldChangeMin=1&significance=0.05&ps=2&organ=22&species=House+Mouse&reportsBy=pathways&omicsCategory=tm	https://www.signalingpathways.org/ominer/query.jsf?geneSearchType=gene&findMax=y&gene=Meiob&ps=2&organ=22&species=House+Mouse&reportsBy=pathways&omicsCategory=cistromics&countMax=3000
	3535	Enzymes	Regulatory factors	Rho GTPase activating proteins	Arhgap24	1.89411	0.921523			510	95	5.59e-14	1.2e-11	0.916667	12					Arhgap24	Arhgap24	https://www.signalingpathways.org/ominer/query.jsf?geneSearchType=gene&findMax=y&gene=Arhgap24&foldChangeMin=1&significance=0.05&ps=2&organ=22&species=House+Mouse&reportsBy=pathways&omicsCategory=tm	https://www.signalingpathways.org/ominer/query.jsf?geneSearchType=gene&findMax=y&gene=Arhgap24&ps=2&organ=22&species=House+Mouse&reportsBy=pathways&omicsCategory=cistromics&countMax=3000
	2435	Enzymes	Nucleotidyltransferases	Nicotinamide-nucleotide adenylyltransferases (NMNAT)	Nmnat2	0.786966	-0.345626			511	95	5.59e-14	1.2e-11	0.916667	12					Nmnat2	Nmnat2	https://www.signalingpathways.org/ominer/query.jsf?geneSearchType=gene&findMax=y&gene=Nmnat2&foldChangeMin=1&significance=0.05&ps=2&organ=22&species=House+Mouse&reportsBy=pathways&omicsCategory=tm	https://www.signalingpathways.org/ominer/query.jsf?geneSearchType=gene&findMax=y&gene=Nmnat2&ps=2&organ=22&species=House+Mouse&reportsBy=pathways&omicsCategory=cistromics&countMax=3000
	3334	Enzymes	Regulatory factors	DEP domain containing	Depdc1b	1.47262	0.558385			512	95	5.59e-14	1.2e-11	0.916667	12					Depdc1b	Depdc1b	https://www.signalingpathways.org/ominer/query.jsf?geneSearchType=gene&findMax=y&gene=Depdc1b&foldChangeMin=1&significance=0.05&ps=2&organ=22&species=House+Mouse&reportsBy=pathways&omicsCategory=tm	https://www.signalingpathways.org/ominer/query.jsf?geneSearchType=gene&findMax=y&gene=Depdc1b&ps=2&organ=22&species=House+Mouse&reportsBy=pathways&omicsCategory=cistromics&countMax=3000
	7391	Co-nodes	Other co-nodes	TLC domain containing	Tlcd1	2.38118	1.25168	*		513	95	5.59e-14	1.2e-11	0.916667	12					Tlcd1	Tlcd1	https://www.signalingpathways.org/ominer/query.jsf?geneSearchType=gene&findMax=y&gene=Tlcd1&foldChangeMin=1&significance=0.05&ps=2&organ=22&species=House+Mouse&reportsBy=pathways&omicsCategory=tm	https://www.signalingpathways.org/ominer/query.jsf?geneSearchType=gene&findMax=y&gene=Tlcd1&ps=2&organ=22&species=House+Mouse&reportsBy=pathways&omicsCategory=cistromics&countMax=3000
	1381	Enzymes	Esterases	Glycerophosphodiester phosphodiesterase domain containing	Gdpd1	1.0047	0.00676255			514	95	5.59e-14	1.2e-11	0.916667	12					Gdpd1	Gdpd1	https://www.signalingpathways.org/ominer/query.jsf?geneSearchType=gene&findMax=y&gene=Gdpd1&foldChangeMin=1&significance=0.05&ps=2&organ=22&species=House+Mouse&reportsBy=pathways&omicsCategory=tm	https://www.signalingpathways.org/ominer/query.jsf?geneSearchType=gene&findMax=y&gene=Gdpd1&ps=2&organ=22&species=House+Mouse&reportsBy=pathways&omicsCategory=cistromics&countMax=3000
	949	Enzymes	Deaminases	Apolipoprotein B mRNA-editing (APOBEC)	Apobec3	0.717058	-0.479839			515	95	5.59e-14	1.2e-11	0.916667	12					Apobec3	Apobec3	https://www.signalingpathways.org/ominer/query.jsf?geneSearchType=gene&findMax=y&gene=Apobec3&foldChangeMin=1&significance=0.05&ps=2&organ=22&species=House+Mouse&reportsBy=pathways&omicsCategory=tm	https://www.signalingpathways.org/ominer/query.jsf?geneSearchType=gene&findMax=y&gene=Apobec3&ps=2&organ=22&species=House+Mouse&reportsBy=pathways&omicsCategory=cistromics&countMax=3000
	8616	Co-nodes	Transporters & transport proteins	Solute carrier superfamily member	Slc36a1	0.577963	-0.790951			516	95	5.59e-14	1.2e-11	0.916667	12					Slc36a1	Slc36a1	https://www.signalingpathways.org/ominer/query.jsf?geneSearchType=gene&findMax=y&gene=Slc36a1&foldChangeMin=1&significance=0.05&ps=2&organ=22&species=House+Mouse&reportsBy=pathways&omicsCategory=tm	https://www.signalingpathways.org/ominer/query.jsf?geneSearchType=gene&findMax=y&gene=Slc36a1&ps=2&organ=22&species=House+Mouse&reportsBy=pathways&omicsCategory=cistromics&countMax=3000
	629	Receptors	Other receptors	Scavenger receptors	Scarf2	0.562531	-0.829997			517	95	5.59e-14	1.2e-11	0.916667	12					Scarf2	Scarf2	https://www.signalingpathways.org/ominer/query.jsf?geneSearchType=gene&findMax=y&gene=Scarf2&foldChangeMin=1&significance=0.05&ps=2&organ=22&species=House+Mouse&reportsBy=pathways&omicsCategory=tm	https://www.signalingpathways.org/ominer/query.jsf?geneSearchType=gene&findMax=y&gene=Scarf2&ps=2&organ=22&species=House+Mouse&reportsBy=pathways&omicsCategory=cistromics&countMax=3000
	8271	Co-nodes	Transcriptional coregulators	Groucho/TLE/Grg	Tle6	0.592032	-0.756252			518	95	5.59e-14	1.2e-11	0.916667	12					Tle6	Tle6	https://www.signalingpathways.org/ominer/query.jsf?geneSearchType=gene&findMax=y&gene=Tle6&foldChangeMin=1&significance=0.05&ps=2&organ=22&species=House+Mouse&reportsBy=pathways&omicsCategory=tm	https://www.signalingpathways.org/ominer/query.jsf?geneSearchType=gene&findMax=y&gene=Tle6&ps=2&organ=22&species=House+Mouse&reportsBy=pathways&omicsCategory=cistromics&countMax=3000
	3202	Enzymes	Reductases	Vitamin-K-epoxide (VKORC)	Vkorc1l1	2.15301	1.10636	*		519	95	5.59e-14	1.2e-11	0.916667	12					Vkorc1l1	Vkorc1l1	https://www.signalingpathways.org/ominer/query.jsf?geneSearchType=gene&findMax=y&gene=Vkorc1l1&foldChangeMin=1&significance=0.05&ps=2&organ=22&species=House+Mouse&reportsBy=pathways&omicsCategory=tm	https://www.signalingpathways.org/ominer/query.jsf?geneSearchType=gene&findMax=y&gene=Vkorc1l1&ps=2&organ=22&species=House+Mouse&reportsBy=pathways&omicsCategory=cistromics&countMax=3000
	5228	Co-nodes	Cytoskeleton components & regulators	Formin binding protein like	Fnbp1l	0.919074	-0.121747			520	95	5.59e-14	1.2e-11	0.916667	12					Fnbp1l	Fnbp1l	https://www.signalingpathways.org/ominer/query.jsf?geneSearchType=gene&findMax=y&gene=Fnbp1l&foldChangeMin=1&significance=0.05&ps=2&organ=22&species=House+Mouse&reportsBy=pathways&omicsCategory=tm	https://www.signalingpathways.org/ominer/query.jsf?geneSearchType=gene&findMax=y&gene=Fnbp1l&ps=2&organ=22&species=House+Mouse&reportsBy=pathways&omicsCategory=cistromics&countMax=3000
	6902	Co-nodes	Other co-nodes	Enoyl-CoA hydratase domain containing	Echdc3	1.54273	0.625487			521	95	5.59e-14	1.2e-11	0.916667	12					Echdc3	Echdc3	https://www.signalingpathways.org/ominer/query.jsf?geneSearchType=gene&findMax=y&gene=Echdc3&foldChangeMin=1&significance=0.05&ps=2&organ=22&species=House+Mouse&reportsBy=pathways&omicsCategory=tm	https://www.signalingpathways.org/ominer/query.jsf?geneSearchType=gene&findMax=y&gene=Echdc3&ps=2&organ=22&species=House+Mouse&reportsBy=pathways&omicsCategory=cistromics&countMax=3000
	2052	Enzymes	Kinases	Protein kinase B/Akt kinases (AKT)	Akt3	0.611514	-0.709542			522	95	5.59e-14	1.2e-11	0.916667	12			▪	27.031	Akt3	Akt3	https://www.signalingpathways.org/ominer/query.jsf?geneSearchType=gene&findMax=y&gene=Akt3&foldChangeMin=1&significance=0.05&ps=2&organ=22&species=House+Mouse&reportsBy=pathways&omicsCategory=tm	https://www.signalingpathways.org/ominer/query.jsf?geneSearchType=gene&findMax=y&gene=Akt3&ps=2&organ=22&species=House+Mouse&reportsBy=pathways&omicsCategory=cistromics&countMax=3000
	2316	Enzymes	Monooxygenases	Coenzyme Q	Coq6	1.80368	0.850946			523	95	5.59e-14	1.2e-11	0.916667	12					Coq6	Coq6	https://www.signalingpathways.org/ominer/query.jsf?geneSearchType=gene&findMax=y&gene=Coq6&foldChangeMin=1&significance=0.05&ps=2&organ=22&species=House+Mouse&reportsBy=pathways&omicsCategory=tm	https://www.signalingpathways.org/ominer/query.jsf?geneSearchType=gene&findMax=y&gene=Coq6&ps=2&organ=22&species=House+Mouse&reportsBy=pathways&omicsCategory=cistromics&countMax=3000
	7243	Co-nodes	Other co-nodes	Retrotransposon Gag like	Cxx1c	0.584202	-0.775461			524	95	5.59e-14	1.2e-11	0.916667	12					Cxx1c	Cxx1c	https://www.signalingpathways.org/ominer/query.jsf?geneSearchType=gene&findMax=y&gene=Cxx1c&foldChangeMin=1&significance=0.05&ps=2&organ=22&species=House+Mouse&reportsBy=pathways&omicsCategory=tm	https://www.signalingpathways.org/ominer/query.jsf?geneSearchType=gene&findMax=y&gene=Cxx1c&ps=2&organ=22&species=House+Mouse&reportsBy=pathways&omicsCategory=cistromics&countMax=3000
	6302	Co-nodes	Membrane proteins	Peroxisomal membrane protein	Pxmp4	2.06814	1.04833	*		525	95	5.59e-14	1.2e-11	0.916667	12					Pxmp4	Pxmp4	https://www.signalingpathways.org/ominer/query.jsf?geneSearchType=gene&findMax=y&gene=Pxmp4&foldChangeMin=1&significance=0.05&ps=2&organ=22&species=House+Mouse&reportsBy=pathways&omicsCategory=tm	https://www.signalingpathways.org/ominer/query.jsf?geneSearchType=gene&findMax=y&gene=Pxmp4&ps=2&organ=22&species=House+Mouse&reportsBy=pathways&omicsCategory=cistromics&countMax=3000
	3554	Enzymes	Regulatory factors	Rho guanine nucleotide exchange factors	Arhgef10	0.618019	-0.694277			526	95	5.59e-14	1.2e-11	0.916667	12					Arhgef10	Arhgef10	https://www.signalingpathways.org/ominer/query.jsf?geneSearchType=gene&findMax=y&gene=Arhgef10&foldChangeMin=1&significance=0.05&ps=2&organ=22&species=House+Mouse&reportsBy=pathways&omicsCategory=tm	https://www.signalingpathways.org/ominer/query.jsf?geneSearchType=gene&findMax=y&gene=Arhgef10&ps=2&organ=22&species=House+Mouse&reportsBy=pathways&omicsCategory=cistromics&countMax=3000
	4427	Co-nodes	Apoptosis & apoptosis regulators	Death effector domain containing	Dedd2	1.60524	0.682785			527	95	5.59e-14	1.2e-11	0.916667	12					Dedd2	Dedd2	https://www.signalingpathways.org/ominer/query.jsf?geneSearchType=gene&findMax=y&gene=Dedd2&foldChangeMin=1&significance=0.05&ps=2&organ=22&species=House+Mouse&reportsBy=pathways&omicsCategory=tm	https://www.signalingpathways.org/ominer/query.jsf?geneSearchType=gene&findMax=y&gene=Dedd2&ps=2&organ=22&species=House+Mouse&reportsBy=pathways&omicsCategory=cistromics&countMax=3000
	6340	Co-nodes	Membrane proteins	Sorting nexin	Snx33	0.618626	-0.692861			528	95	5.59e-14	1.2e-11	0.916667	12					Snx33	Snx33	https://www.signalingpathways.org/ominer/query.jsf?geneSearchType=gene&findMax=y&gene=Snx33&foldChangeMin=1&significance=0.05&ps=2&organ=22&species=House+Mouse&reportsBy=pathways&omicsCategory=tm	https://www.signalingpathways.org/ominer/query.jsf?geneSearchType=gene&findMax=y&gene=Snx33&ps=2&organ=22&species=House+Mouse&reportsBy=pathways&omicsCategory=cistromics&countMax=3000
	8869	Co-nodes	Vitamin & trace element proteins and metabolism	Iron-sulfur cluster assembly factor IBA57	Iba57	1.90565	0.93028			529	95	5.59e-14	1.2e-11	0.916667	12					Iba57	Iba57	https://www.signalingpathways.org/ominer/query.jsf?geneSearchType=gene&findMax=y&gene=Iba57&foldChangeMin=1&significance=0.05&ps=2&organ=22&species=House+Mouse&reportsBy=pathways&omicsCategory=tm	https://www.signalingpathways.org/ominer/query.jsf?geneSearchType=gene&findMax=y&gene=Iba57&ps=2&organ=22&species=House+Mouse&reportsBy=pathways&omicsCategory=cistromics&countMax=3000
	1884	Enzymes	Kinases	Dolichol kinases	Dolk	1.76519	0.819823			530	95	5.59e-14	1.2e-11	0.916667	12					Dolk	Dolk	https://www.signalingpathways.org/ominer/query.jsf?geneSearchType=gene&findMax=y&gene=Dolk&foldChangeMin=1&significance=0.05&ps=2&organ=22&species=House+Mouse&reportsBy=pathways&omicsCategory=tm	https://www.signalingpathways.org/ominer/query.jsf?geneSearchType=gene&findMax=y&gene=Dolk&ps=2&organ=22&species=House+Mouse&reportsBy=pathways&omicsCategory=cistromics&countMax=3000
	4058	Transcription factors	E2F/FOX	FOXS	Foxs1	0.62748	-0.672359			531	95	5.59e-14	1.2e-11	0.916667	12					Foxs1	Foxs1	https://www.signalingpathways.org/ominer/query.jsf?geneSearchType=gene&findMax=y&gene=Foxs1&foldChangeMin=1&significance=0.05&ps=2&organ=22&species=House+Mouse&reportsBy=pathways&omicsCategory=tm	https://www.signalingpathways.org/ominer/query.jsf?geneSearchType=gene&findMax=y&gene=Foxs1&ps=2&organ=22&species=House+Mouse&reportsBy=pathways&omicsCategory=cistromics&countMax=3000
	2530	Enzymes	Other enzymes	Holocarboxylase synthetases	Hlcs	1.70546	0.770165			532	95	5.59e-14	1.2e-11	0.916667	12					Hlcs	Hlcs	https://www.signalingpathways.org/ominer/query.jsf?geneSearchType=gene&findMax=y&gene=Hlcs&foldChangeMin=1&significance=0.05&ps=2&organ=22&species=House+Mouse&reportsBy=pathways&omicsCategory=tm	https://www.signalingpathways.org/ominer/query.jsf?geneSearchType=gene&findMax=y&gene=Hlcs&ps=2&organ=22&species=House+Mouse&reportsBy=pathways&omicsCategory=cistromics&countMax=3000
	3307	Enzymes	Regulatory factors	Cytochrome c oxidase assembly homolog	Cox15	2.16001	1.11104	*		533	95	5.59e-14	1.2e-11	0.916667	12					Cox15	Cox15	https://www.signalingpathways.org/ominer/query.jsf?geneSearchType=gene&findMax=y&gene=Cox15&foldChangeMin=1&significance=0.05&ps=2&organ=22&species=House+Mouse&reportsBy=pathways&omicsCategory=tm	https://www.signalingpathways.org/ominer/query.jsf?geneSearchType=gene&findMax=y&gene=Cox15&ps=2&organ=22&species=House+Mouse&reportsBy=pathways&omicsCategory=cistromics&countMax=3000
	2836	Enzymes	Peptidases	OMA1 zinc metallopeptidases	Oma1	1.75704	0.81315			534	95	5.59e-14	1.2e-11	0.916667	12					Oma1	Oma1	https://www.signalingpathways.org/ominer/query.jsf?geneSearchType=gene&findMax=y&gene=Oma1&foldChangeMin=1&significance=0.05&ps=2&organ=22&species=House+Mouse&reportsBy=pathways&omicsCategory=tm	https://www.signalingpathways.org/ominer/query.jsf?geneSearchType=gene&findMax=y&gene=Oma1&ps=2&organ=22&species=House+Mouse&reportsBy=pathways&omicsCategory=cistromics&countMax=3000
	8192	Co-nodes	Stress response factors	Zinc finger CCCH-type containing, antiviral	Zc3hav1	0.664458	-0.58975			535	95	5.59e-14	1.2e-11	0.916667	12					Zc3hav1	Zc3hav1	https://www.signalingpathways.org/ominer/query.jsf?geneSearchType=gene&findMax=y&gene=Zc3hav1&foldChangeMin=1&significance=0.05&ps=2&organ=22&species=House+Mouse&reportsBy=pathways&omicsCategory=tm	https://www.signalingpathways.org/ominer/query.jsf?geneSearchType=gene&findMax=y&gene=Zc3hav1&ps=2&organ=22&species=House+Mouse&reportsBy=pathways&omicsCategory=cistromics&countMax=3000
	3516	Enzymes	Regulatory factors	Regulator of G protein signaling	Rgs17	1.76131	0.81665			536	95	5.59e-14	1.2e-11	0.916667	12					Rgs17	Rgs17	https://www.signalingpathways.org/ominer/query.jsf?geneSearchType=gene&findMax=y&gene=Rgs17&foldChangeMin=1&significance=0.05&ps=2&organ=22&species=House+Mouse&reportsBy=pathways&omicsCategory=tm	https://www.signalingpathways.org/ominer/query.jsf?geneSearchType=gene&findMax=y&gene=Rgs17&ps=2&organ=22&species=House+Mouse&reportsBy=pathways&omicsCategory=cistromics&countMax=3000
	1416	Enzymes	Glutathione transferases	Glutathione S-transferases (GST)	Gstt3	0.87698	-0.189385			537	95	5.59e-14	1.2e-11	0.916667	12					Gstt3	Gstt3	https://www.signalingpathways.org/ominer/query.jsf?geneSearchType=gene&findMax=y&gene=Gstt3&foldChangeMin=1&significance=0.05&ps=2&organ=22&species=House+Mouse&reportsBy=pathways&omicsCategory=tm	https://www.signalingpathways.org/ominer/query.jsf?geneSearchType=gene&findMax=y&gene=Gstt3&ps=2&organ=22&species=House+Mouse&reportsBy=pathways&omicsCategory=cistromics&countMax=3000
	2156	Enzymes	Lipases	N-acyl phosphatidylethanolamine phospholipase D	Napepld	1.64318	0.716492			538	95	5.59e-14	1.2e-11	0.916667	12					Napepld	Napepld	https://www.signalingpathways.org/ominer/query.jsf?geneSearchType=gene&findMax=y&gene=Napepld&foldChangeMin=1&significance=0.05&ps=2&organ=22&species=House+Mouse&reportsBy=pathways&omicsCategory=tm	https://www.signalingpathways.org/ominer/query.jsf?geneSearchType=gene&findMax=y&gene=Napepld&ps=2&organ=22&species=House+Mouse&reportsBy=pathways&omicsCategory=cistromics&countMax=3000
	6574	Co-nodes	Motility	Intraflagellar transport	Ift80	0.740968	-0.432518			539	95	5.59e-14	1.2e-11	0.916667	12					Ift80	Ift80	https://www.signalingpathways.org/ominer/query.jsf?geneSearchType=gene&findMax=y&gene=Ift80&foldChangeMin=1&significance=0.05&ps=2&organ=22&species=House+Mouse&reportsBy=pathways&omicsCategory=tm	https://www.signalingpathways.org/ominer/query.jsf?geneSearchType=gene&findMax=y&gene=Ift80&ps=2&organ=22&species=House+Mouse&reportsBy=pathways&omicsCategory=cistromics&countMax=3000
	4659	Co-nodes	Cell cycle, cell division & DNA repair	Centromere protein	Cenpt	0.845219	-0.242603			540	95	5.59e-14	1.2e-11	0.916667	12					Cenpt	Cenpt	https://www.signalingpathways.org/ominer/query.jsf?geneSearchType=gene&findMax=y&gene=Cenpt&foldChangeMin=1&significance=0.05&ps=2&organ=22&species=House+Mouse&reportsBy=pathways&omicsCategory=tm	https://www.signalingpathways.org/ominer/query.jsf?geneSearchType=gene&findMax=y&gene=Cenpt&ps=2&organ=22&species=House+Mouse&reportsBy=pathways&omicsCategory=cistromics&countMax=3000
	1778	Enzymes	Isomerases	Mannose phosphate isomerases	Mpi	1.70759	0.771966			541	95	5.59e-14	1.2e-11	0.916667	12					Mpi	Mpi	https://www.signalingpathways.org/ominer/query.jsf?geneSearchType=gene&findMax=y&gene=Mpi&foldChangeMin=1&significance=0.05&ps=2&organ=22&species=House+Mouse&reportsBy=pathways&omicsCategory=tm	https://www.signalingpathways.org/ominer/query.jsf?geneSearchType=gene&findMax=y&gene=Mpi&ps=2&organ=22&species=House+Mouse&reportsBy=pathways&omicsCategory=cistromics&countMax=3000
	6111	Co-nodes	Lectins	C-type lectin domain containing	Clec2d	1.15998	0.214095			542	95	5.59e-14	1.2e-11	0.916667	12					Clec2d	Clec2d	https://www.signalingpathways.org/ominer/query.jsf?geneSearchType=gene&findMax=y&gene=Clec2d&foldChangeMin=1&significance=0.05&ps=2&organ=22&species=House+Mouse&reportsBy=pathways&omicsCategory=tm	https://www.signalingpathways.org/ominer/query.jsf?geneSearchType=gene&findMax=y&gene=Clec2d&ps=2&organ=22&species=House+Mouse&reportsBy=pathways&omicsCategory=cistromics&countMax=3000
	8221	Co-nodes	Testis, sperm & spermatogenesis	Spermatogenesis associated	Spata24	0.714008	-0.485987			543	95	5.59e-14	1.2e-11	0.916667	12					Spata24	Spata24	https://www.signalingpathways.org/ominer/query.jsf?geneSearchType=gene&findMax=y&gene=Spata24&foldChangeMin=1&significance=0.05&ps=2&organ=22&species=House+Mouse&reportsBy=pathways&omicsCategory=tm	https://www.signalingpathways.org/ominer/query.jsf?geneSearchType=gene&findMax=y&gene=Spata24&ps=2&organ=22&species=House+Mouse&reportsBy=pathways&omicsCategory=cistromics&countMax=3000
	853	Enzymes	Amino acid ligases	Asparagine-tRNA ligases (NARS)	Nars2	1.86359	0.898088			544	95	5.59e-14	1.2e-11	0.916667	12					Nars2	Nars2	https://www.signalingpathways.org/ominer/query.jsf?geneSearchType=gene&findMax=y&gene=Nars2&foldChangeMin=1&significance=0.05&ps=2&organ=22&species=House+Mouse&reportsBy=pathways&omicsCategory=tm	https://www.signalingpathways.org/ominer/query.jsf?geneSearchType=gene&findMax=y&gene=Nars2&ps=2&organ=22&species=House+Mouse&reportsBy=pathways&omicsCategory=cistromics&countMax=3000
	6977	Co-nodes	Other co-nodes	HEAT repeat containing	Heatr5a	0.626433	-0.674768			545	95	5.59e-14	1.2e-11	0.916667	12			▪	42.8348	Heatr5a	Heatr5a	https://www.signalingpathways.org/ominer/query.jsf?geneSearchType=gene&findMax=y&gene=Heatr5a&foldChangeMin=1&significance=0.05&ps=2&organ=22&species=House+Mouse&reportsBy=pathways&omicsCategory=tm	https://www.signalingpathways.org/ominer/query.jsf?geneSearchType=gene&findMax=y&gene=Heatr5a&ps=2&organ=22&species=House+Mouse&reportsBy=pathways&omicsCategory=cistromics&countMax=3000
	6435	Co-nodes	Membrane proteins	Transmembrane protein	Tmem186	1.66088	0.731952			546	95	5.59e-14	1.2e-11	0.916667	12					Tmem186	Tmem186	https://www.signalingpathways.org/ominer/query.jsf?geneSearchType=gene&findMax=y&gene=Tmem186&foldChangeMin=1&significance=0.05&ps=2&organ=22&species=House+Mouse&reportsBy=pathways&omicsCategory=tm	https://www.signalingpathways.org/ominer/query.jsf?geneSearchType=gene&findMax=y&gene=Tmem186&ps=2&organ=22&species=House+Mouse&reportsBy=pathways&omicsCategory=cistromics&countMax=3000
	919	Enzymes	CoA ligases	Acetoacetyl-CoA synthetases	Aacs	1.99066	0.993245			547	95	5.59e-14	1.2e-11	0.916667	12					Aacs	Aacs	https://www.signalingpathways.org/ominer/query.jsf?geneSearchType=gene&findMax=y&gene=Aacs&foldChangeMin=1&significance=0.05&ps=2&organ=22&species=House+Mouse&reportsBy=pathways&omicsCategory=tm	https://www.signalingpathways.org/ominer/query.jsf?geneSearchType=gene&findMax=y&gene=Aacs&ps=2&organ=22&species=House+Mouse&reportsBy=pathways&omicsCategory=cistromics&countMax=3000
	2364	Enzymes	Nucleases	Exonucleases	Exo5	0.646454	-0.62938			548	95	5.59e-14	1.2e-11	0.916667	12					Exo5	Exo5	https://www.signalingpathways.org/ominer/query.jsf?geneSearchType=gene&findMax=y&gene=Exo5&foldChangeMin=1&significance=0.05&ps=2&organ=22&species=House+Mouse&reportsBy=pathways&omicsCategory=tm	https://www.signalingpathways.org/ominer/query.jsf?geneSearchType=gene&findMax=y&gene=Exo5&ps=2&organ=22&species=House+Mouse&reportsBy=pathways&omicsCategory=cistromics&countMax=3000
	1332	Enzymes	E3 ubiquitin ligases	Ubiquitin-like PHD and RING finger (UHRF)	Uhrf2	0.84927	-0.235705			549	95	5.59e-14	1.2e-11	0.916667	12					Uhrf2	Uhrf2	https://www.signalingpathways.org/ominer/query.jsf?geneSearchType=gene&findMax=y&gene=Uhrf2&foldChangeMin=1&significance=0.05&ps=2&organ=22&species=House+Mouse&reportsBy=pathways&omicsCategory=tm	https://www.signalingpathways.org/ominer/query.jsf?geneSearchType=gene&findMax=y&gene=Uhrf2&ps=2&organ=22&species=House+Mouse&reportsBy=pathways&omicsCategory=cistromics&countMax=3000
	6345	Co-nodes	Membrane proteins	Sorting nexin	Snx8	0.663	-0.592919			550	95	5.59e-14	1.2e-11	0.916667	12					Snx8	Snx8	https://www.signalingpathways.org/ominer/query.jsf?geneSearchType=gene&findMax=y&gene=Snx8&foldChangeMin=1&significance=0.05&ps=2&organ=22&species=House+Mouse&reportsBy=pathways&omicsCategory=tm	https://www.signalingpathways.org/ominer/query.jsf?geneSearchType=gene&findMax=y&gene=Snx8&ps=2&organ=22&species=House+Mouse&reportsBy=pathways&omicsCategory=cistromics&countMax=3000
	6891	Co-nodes	Other co-nodes	EH domain binding protein like	Ehbp1l1	0.811598	-0.301162			551	95	5.59e-14	1.2e-11	0.916667	12					Ehbp1l1	Ehbp1l1	https://www.signalingpathways.org/ominer/query.jsf?geneSearchType=gene&findMax=y&gene=Ehbp1l1&foldChangeMin=1&significance=0.05&ps=2&organ=22&species=House+Mouse&reportsBy=pathways&omicsCategory=tm	https://www.signalingpathways.org/ominer/query.jsf?geneSearchType=gene&findMax=y&gene=Ehbp1l1&ps=2&organ=22&species=House+Mouse&reportsBy=pathways&omicsCategory=cistromics&countMax=3000
	708	Ion channels	Voltage gated ion channels	Potassium channel tetramerization domain containing	Kctd1	0.636561	-0.651629			552	95	5.59e-14	1.2e-11	0.916667	12					Kctd1	Kctd1	https://www.signalingpathways.org/ominer/query.jsf?geneSearchType=gene&findMax=y&gene=Kctd1&foldChangeMin=1&significance=0.05&ps=2&organ=22&species=House+Mouse&reportsBy=pathways&omicsCategory=tm	https://www.signalingpathways.org/ominer/query.jsf?geneSearchType=gene&findMax=y&gene=Kctd1&ps=2&organ=22&species=House+Mouse&reportsBy=pathways&omicsCategory=cistromics&countMax=3000
	1308	Enzymes	E3 ubiquitin ligases	Tripartite motif-containing (TRIM)	Trim2	0.570693	-0.809213			553	95	5.59e-14	1.2e-11	0.916667	12			▪	91.9366	Trim2	Trim2	https://www.signalingpathways.org/ominer/query.jsf?geneSearchType=gene&findMax=y&gene=Trim2&foldChangeMin=1&significance=0.05&ps=2&organ=22&species=House+Mouse&reportsBy=pathways&omicsCategory=tm	https://www.signalingpathways.org/ominer/query.jsf?geneSearchType=gene&findMax=y&gene=Trim2&ps=2&organ=22&species=House+Mouse&reportsBy=pathways&omicsCategory=cistromics&countMax=3000
	2642	Enzymes	Oxidases	Sulfite oxidases	Suox	1.57825	0.658323			554	95	5.59e-14	1.2e-11	0.916667	12					Suox	Suox	https://www.signalingpathways.org/ominer/query.jsf?geneSearchType=gene&findMax=y&gene=Suox&foldChangeMin=1&significance=0.05&ps=2&organ=22&species=House+Mouse&reportsBy=pathways&omicsCategory=tm	https://www.signalingpathways.org/ominer/query.jsf?geneSearchType=gene&findMax=y&gene=Suox&ps=2&organ=22&species=House+Mouse&reportsBy=pathways&omicsCategory=cistromics&countMax=3000
	2694	Enzymes	Oxidoreductases	NADH-ubiquinone reductases (NUDFS)	Ndufs7	1.8702	0.903192			555	95	5.59e-14	1.2e-11	0.916667	12					Ndufs7	Ndufs7	https://www.signalingpathways.org/ominer/query.jsf?geneSearchType=gene&findMax=y&gene=Ndufs7&foldChangeMin=1&significance=0.05&ps=2&organ=22&species=House+Mouse&reportsBy=pathways&omicsCategory=tm	https://www.signalingpathways.org/ominer/query.jsf?geneSearchType=gene&findMax=y&gene=Ndufs7&ps=2&organ=22&species=House+Mouse&reportsBy=pathways&omicsCategory=cistromics&countMax=3000
	8744	Co-nodes	Uncharacterized transcripts	Riken genes	1700025G04Rik	0.855346	-0.225419			556	95	5.59e-14	1.2e-11	0.916667	12					1700025G04Rik	1700025G04Rik	https://www.signalingpathways.org/ominer/query.jsf?geneSearchType=gene&findMax=y&gene=1700025G04Rik&foldChangeMin=1&significance=0.05&ps=2&organ=22&species=House+Mouse&reportsBy=pathways&omicsCategory=tm	https://www.signalingpathways.org/ominer/query.jsf?geneSearchType=gene&findMax=y&gene=1700025G04Rik&ps=2&organ=22&species=House+Mouse&reportsBy=pathways&omicsCategory=cistromics&countMax=3000
	667	Ion channels	Other ion channels	Anoctamin	Ano6	0.64172	-0.639985			557	95	5.59e-14	1.2e-11	0.916667	12					Ano6	Ano6	https://www.signalingpathways.org/ominer/query.jsf?geneSearchType=gene&findMax=y&gene=Ano6&foldChangeMin=1&significance=0.05&ps=2&organ=22&species=House+Mouse&reportsBy=pathways&omicsCategory=tm	https://www.signalingpathways.org/ominer/query.jsf?geneSearchType=gene&findMax=y&gene=Ano6&ps=2&organ=22&species=House+Mouse&reportsBy=pathways&omicsCategory=cistromics&countMax=3000
	2927	Enzymes	Peptidases	Xaa-Pro aminopeptidases (XPNPEP)	Xpnpep3	1.54009	0.623013			558	95	5.59e-14	1.2e-11	0.916667	12					Xpnpep3	Xpnpep3	https://www.signalingpathways.org/ominer/query.jsf?geneSearchType=gene&findMax=y&gene=Xpnpep3&foldChangeMin=1&significance=0.05&ps=2&organ=22&species=House+Mouse&reportsBy=pathways&omicsCategory=tm	https://www.signalingpathways.org/ominer/query.jsf?geneSearchType=gene&findMax=y&gene=Xpnpep3&ps=2&organ=22&species=House+Mouse&reportsBy=pathways&omicsCategory=cistromics&countMax=3000
	4508	Co-nodes	BTB domain containing	Rho related BTB domain containing	Rhobtb2	0.734865	-0.444449			559	95	5.59e-14	1.2e-11	0.916667	12					Rhobtb2	Rhobtb2	https://www.signalingpathways.org/ominer/query.jsf?geneSearchType=gene&findMax=y&gene=Rhobtb2&foldChangeMin=1&significance=0.05&ps=2&organ=22&species=House+Mouse&reportsBy=pathways&omicsCategory=tm	https://www.signalingpathways.org/ominer/query.jsf?geneSearchType=gene&findMax=y&gene=Rhobtb2&ps=2&organ=22&species=House+Mouse&reportsBy=pathways&omicsCategory=cistromics&countMax=3000
	8441	Co-nodes	Transporters & transport proteins	ATPase transporter	Atp5b	1.4682	0.554048			560	95	5.59e-14	1.2e-11	0.916667	12					Atp5b	Atp5b	https://www.signalingpathways.org/ominer/query.jsf?geneSearchType=gene&findMax=y&gene=Atp5b&foldChangeMin=1&significance=0.05&ps=2&organ=22&species=House+Mouse&reportsBy=pathways&omicsCategory=tm	https://www.signalingpathways.org/ominer/query.jsf?geneSearchType=gene&findMax=y&gene=Atp5b&ps=2&organ=22&species=House+Mouse&reportsBy=pathways&omicsCategory=cistromics&countMax=3000
	712	Ion channels	Voltage gated ion channels	Potassium channel tetramerization domain containing	Kctd15	0.962756	-0.0547575			561	95	5.59e-14	1.2e-11	0.916667	12					Kctd15	Kctd15	https://www.signalingpathways.org/ominer/query.jsf?geneSearchType=gene&findMax=y&gene=Kctd15&foldChangeMin=1&significance=0.05&ps=2&organ=22&species=House+Mouse&reportsBy=pathways&omicsCategory=tm	https://www.signalingpathways.org/ominer/query.jsf?geneSearchType=gene&findMax=y&gene=Kctd15&ps=2&organ=22&species=House+Mouse&reportsBy=pathways&omicsCategory=cistromics&countMax=3000
	4670	Co-nodes	Cell cycle, cell division & DNA repair	Centrosomal protein	Cep170b	0.727726	-0.458532			562	95	5.59e-14	1.2e-11	0.916667	12					Cep170b	Cep170b	https://www.signalingpathways.org/ominer/query.jsf?geneSearchType=gene&findMax=y&gene=Cep170b&foldChangeMin=1&significance=0.05&ps=2&organ=22&species=House+Mouse&reportsBy=pathways&omicsCategory=tm	https://www.signalingpathways.org/ominer/query.jsf?geneSearchType=gene&findMax=y&gene=Cep170b&ps=2&organ=22&species=House+Mouse&reportsBy=pathways&omicsCategory=cistromics&countMax=3000
	9130	Co-nodes	Zinc finger proteins	ZNF zinc finger protein	Zfp866	0.884703	-0.176734			563	95	5.59e-14	1.2e-11	0.916667	12					Zfp866	Zfp866	https://www.signalingpathways.org/ominer/query.jsf?geneSearchType=gene&findMax=y&gene=Zfp866&foldChangeMin=1&significance=0.05&ps=2&organ=22&species=House+Mouse&reportsBy=pathways&omicsCategory=tm	https://www.signalingpathways.org/ominer/query.jsf?geneSearchType=gene&findMax=y&gene=Zfp866&ps=2&organ=22&species=House+Mouse&reportsBy=pathways&omicsCategory=cistromics&countMax=3000
	819	Enzymes	Acyltransferases	Zinc finger DHHC domain-containing (ZDHHC)	Zdhhc12	1.21813	0.284672			564	95	5.59e-14	1.2e-11	0.916667	12					Zdhhc12	Zdhhc12	https://www.signalingpathways.org/ominer/query.jsf?geneSearchType=gene&findMax=y&gene=Zdhhc12&foldChangeMin=1&significance=0.05&ps=2&organ=22&species=House+Mouse&reportsBy=pathways&omicsCategory=tm	https://www.signalingpathways.org/ominer/query.jsf?geneSearchType=gene&findMax=y&gene=Zdhhc12&ps=2&organ=22&species=House+Mouse&reportsBy=pathways&omicsCategory=cistromics&countMax=3000
	7551	Co-nodes	Polycomb group (PcG) proteins	Polycomb group ring finger	Pcgf1	0.721329	-0.47127			565	95	5.59e-14	1.2e-11	0.916667	12					Pcgf1	Pcgf1	https://www.signalingpathways.org/ominer/query.jsf?geneSearchType=gene&findMax=y&gene=Pcgf1&foldChangeMin=1&significance=0.05&ps=2&organ=22&species=House+Mouse&reportsBy=pathways&omicsCategory=tm	https://www.signalingpathways.org/ominer/query.jsf?geneSearchType=gene&findMax=y&gene=Pcgf1&ps=2&organ=22&species=House+Mouse&reportsBy=pathways&omicsCategory=cistromics&countMax=3000
	6581	Co-nodes	Motility	WD repeat domain	Wdr34	0.89701	-0.156804			566	95	5.59e-14	1.2e-11	0.916667	12					Wdr34	Wdr34	https://www.signalingpathways.org/ominer/query.jsf?geneSearchType=gene&findMax=y&gene=Wdr34&foldChangeMin=1&significance=0.05&ps=2&organ=22&species=House+Mouse&reportsBy=pathways&omicsCategory=tm	https://www.signalingpathways.org/ominer/query.jsf?geneSearchType=gene&findMax=y&gene=Wdr34&ps=2&organ=22&species=House+Mouse&reportsBy=pathways&omicsCategory=cistromics&countMax=3000
	3696	Enzymes	Sulfatases	Arylsulfatases (ARS)	Arsb	0.7786	-0.361046			567	95	5.59e-14	1.2e-11	0.916667	12					Arsb	Arsb	https://www.signalingpathways.org/ominer/query.jsf?geneSearchType=gene&findMax=y&gene=Arsb&foldChangeMin=1&significance=0.05&ps=2&organ=22&species=House+Mouse&reportsBy=pathways&omicsCategory=tm	https://www.signalingpathways.org/ominer/query.jsf?geneSearchType=gene&findMax=y&gene=Arsb&ps=2&organ=22&species=House+Mouse&reportsBy=pathways&omicsCategory=cistromics&countMax=3000
	9008	Co-nodes	Zinc finger proteins	ZNF zinc finger protein	Zfp219	1.189	0.249753			568	95	5.59e-14	1.2e-11	0.916667	12					Zfp219	Zfp219	https://www.signalingpathways.org/ominer/query.jsf?geneSearchType=gene&findMax=y&gene=Zfp219&foldChangeMin=1&significance=0.05&ps=2&organ=22&species=House+Mouse&reportsBy=pathways&omicsCategory=tm	https://www.signalingpathways.org/ominer/query.jsf?geneSearchType=gene&findMax=y&gene=Zfp219&ps=2&organ=22&species=House+Mouse&reportsBy=pathways&omicsCategory=cistromics&countMax=3000
	5366	Co-nodes	Cytoskeleton components & regulators	WASP	Wasf1	1.38567	0.470581			569	95	5.59e-14	1.2e-11	0.916667	12					Wasf1	Wasf1	https://www.signalingpathways.org/ominer/query.jsf?geneSearchType=gene&findMax=y&gene=Wasf1&foldChangeMin=1&significance=0.05&ps=2&organ=22&species=House+Mouse&reportsBy=pathways&omicsCategory=tm	https://www.signalingpathways.org/ominer/query.jsf?geneSearchType=gene&findMax=y&gene=Wasf1&ps=2&organ=22&species=House+Mouse&reportsBy=pathways&omicsCategory=cistromics&countMax=3000
	1503	Enzymes	Glycosyltransferases	Exotosin (EXT)	Extl2	0.722218	-0.469493			570	95	5.59e-14	1.2e-11	0.916667	12					Extl2	Extl2	https://www.signalingpathways.org/ominer/query.jsf?geneSearchType=gene&findMax=y&gene=Extl2&foldChangeMin=1&significance=0.05&ps=2&organ=22&species=House+Mouse&reportsBy=pathways&omicsCategory=tm	https://www.signalingpathways.org/ominer/query.jsf?geneSearchType=gene&findMax=y&gene=Extl2&ps=2&organ=22&species=House+Mouse&reportsBy=pathways&omicsCategory=cistromics&countMax=3000
	7511	Co-nodes	Pleckstrin domain	Pleckstrin homology and RUN domain containing	Plekhm1	1.35437	0.437623			571	95	5.59e-14	1.2e-11	0.916667	12					Plekhm1	Plekhm1	https://www.signalingpathways.org/ominer/query.jsf?geneSearchType=gene&findMax=y&gene=Plekhm1&foldChangeMin=1&significance=0.05&ps=2&organ=22&species=House+Mouse&reportsBy=pathways&omicsCategory=tm	https://www.signalingpathways.org/ominer/query.jsf?geneSearchType=gene&findMax=y&gene=Plekhm1&ps=2&organ=22&species=House+Mouse&reportsBy=pathways&omicsCategory=cistromics&countMax=3000
	1591	Enzymes	GTPases	Mitofusins (MFN)	Mfn2	1.47246	0.55823			572	95	5.59e-14	1.2e-11	0.916667	12					Mfn2	Mfn2	https://www.signalingpathways.org/ominer/query.jsf?geneSearchType=gene&findMax=y&gene=Mfn2&foldChangeMin=1&significance=0.05&ps=2&organ=22&species=House+Mouse&reportsBy=pathways&omicsCategory=tm	https://www.signalingpathways.org/ominer/query.jsf?geneSearchType=gene&findMax=y&gene=Mfn2&ps=2&organ=22&species=House+Mouse&reportsBy=pathways&omicsCategory=cistromics&countMax=3000
	6545	Co-nodes	Mitochondrial components	Mitochondrial translational initiation factor	Mtif3	1.30082	0.379418			573	95	5.59e-14	1.2e-11	0.916667	12					Mtif3	Mtif3	https://www.signalingpathways.org/ominer/query.jsf?geneSearchType=gene&findMax=y&gene=Mtif3&foldChangeMin=1&significance=0.05&ps=2&organ=22&species=House+Mouse&reportsBy=pathways&omicsCategory=tm	https://www.signalingpathways.org/ominer/query.jsf?geneSearchType=gene&findMax=y&gene=Mtif3&ps=2&organ=22&species=House+Mouse&reportsBy=pathways&omicsCategory=cistromics&countMax=3000
	2215	Enzymes	Lyases	tRNA splicing endonuclease subunit	Tsen2	1.02136	0.0304941			574	95	5.59e-14	1.2e-11	0.916667	12					Tsen2	Tsen2	https://www.signalingpathways.org/ominer/query.jsf?geneSearchType=gene&findMax=y&gene=Tsen2&foldChangeMin=1&significance=0.05&ps=2&organ=22&species=House+Mouse&reportsBy=pathways&omicsCategory=tm	https://www.signalingpathways.org/ominer/query.jsf?geneSearchType=gene&findMax=y&gene=Tsen2&ps=2&organ=22&species=House+Mouse&reportsBy=pathways&omicsCategory=cistromics&countMax=3000
	8446	Co-nodes	Transporters & transport proteins	ATPase transporter	Atp5g3	1.34145	0.423793			575	95	5.59e-14	1.2e-11	0.916667	12					Atp5g3	Atp5g3	https://www.signalingpathways.org/ominer/query.jsf?geneSearchType=gene&findMax=y&gene=Atp5g3&foldChangeMin=1&significance=0.05&ps=2&organ=22&species=House+Mouse&reportsBy=pathways&omicsCategory=tm	https://www.signalingpathways.org/ominer/query.jsf?geneSearchType=gene&findMax=y&gene=Atp5g3&ps=2&organ=22&species=House+Mouse&reportsBy=pathways&omicsCategory=cistromics&countMax=3000
	9086	Co-nodes	Zinc finger proteins	ZNF zinc finger protein	Zfp623	0.838306	-0.25445			576	95	5.59e-14	1.2e-11	0.916667	12					Zfp623	Zfp623	https://www.signalingpathways.org/ominer/query.jsf?geneSearchType=gene&findMax=y&gene=Zfp623&foldChangeMin=1&significance=0.05&ps=2&organ=22&species=House+Mouse&reportsBy=pathways&omicsCategory=tm	https://www.signalingpathways.org/ominer/query.jsf?geneSearchType=gene&findMax=y&gene=Zfp623&ps=2&organ=22&species=House+Mouse&reportsBy=pathways&omicsCategory=cistromics&countMax=3000
	8033	Co-nodes	RNA binding & RB motif proteins	SUZ RNA binding domain containing	Szrd1	1.07974	0.110684			577	95	5.59e-14	1.2e-11	0.916667	12					Szrd1	Szrd1	https://www.signalingpathways.org/ominer/query.jsf?geneSearchType=gene&findMax=y&gene=Szrd1&foldChangeMin=1&significance=0.05&ps=2&organ=22&species=House+Mouse&reportsBy=pathways&omicsCategory=tm	https://www.signalingpathways.org/ominer/query.jsf?geneSearchType=gene&findMax=y&gene=Szrd1&ps=2&organ=22&species=House+Mouse&reportsBy=pathways&omicsCategory=cistromics&countMax=3000
	4148	Transcription factors	Homeo domain	TSHZ	Tshz1	1.18747	0.247888			578	95	5.59e-14	1.2e-11	0.916667	12					Tshz1	Tshz1	https://www.signalingpathways.org/ominer/query.jsf?geneSearchType=gene&findMax=y&gene=Tshz1&foldChangeMin=1&significance=0.05&ps=2&organ=22&species=House+Mouse&reportsBy=pathways&omicsCategory=tm	https://www.signalingpathways.org/ominer/query.jsf?geneSearchType=gene&findMax=y&gene=Tshz1&ps=2&organ=22&species=House+Mouse&reportsBy=pathways&omicsCategory=cistromics&countMax=3000
	6008	Co-nodes	Interacting proteins	STAM binding protein	Stambp	0.834091	-0.261723			579	95	5.59e-14	1.2e-11	0.916667	12					Stambp	Stambp	https://www.signalingpathways.org/ominer/query.jsf?geneSearchType=gene&findMax=y&gene=Stambp&foldChangeMin=1&significance=0.05&ps=2&organ=22&species=House+Mouse&reportsBy=pathways&omicsCategory=tm	https://www.signalingpathways.org/ominer/query.jsf?geneSearchType=gene&findMax=y&gene=Stambp&ps=2&organ=22&species=House+Mouse&reportsBy=pathways&omicsCategory=cistromics&countMax=3000
	1311	Enzymes	E3 ubiquitin ligases	Tripartite motif-containing (TRIM)	Trim26	0.799469	-0.322886			580	95	5.59e-14	1.2e-11	0.916667	12					Trim26	Trim26	https://www.signalingpathways.org/ominer/query.jsf?geneSearchType=gene&findMax=y&gene=Trim26&foldChangeMin=1&significance=0.05&ps=2&organ=22&species=House+Mouse&reportsBy=pathways&omicsCategory=tm	https://www.signalingpathways.org/ominer/query.jsf?geneSearchType=gene&findMax=y&gene=Trim26&ps=2&organ=22&species=House+Mouse&reportsBy=pathways&omicsCategory=cistromics&countMax=3000
	3478	Enzymes	Regulatory factors	RAB GTPase activating proteins	Rabgap1	0.767268	-0.382197			581	95	5.59e-14	1.2e-11	0.916667	12					Rabgap1	Rabgap1	https://www.signalingpathways.org/ominer/query.jsf?geneSearchType=gene&findMax=y&gene=Rabgap1&foldChangeMin=1&significance=0.05&ps=2&organ=22&species=House+Mouse&reportsBy=pathways&omicsCategory=tm	https://www.signalingpathways.org/ominer/query.jsf?geneSearchType=gene&findMax=y&gene=Rabgap1&ps=2&organ=22&species=House+Mouse&reportsBy=pathways&omicsCategory=cistromics&countMax=3000
	8336	Co-nodes	Transcriptional coregulators	Sin3A associated protein	Sap130	0.978115	-0.031924			582	95	5.59e-14	1.2e-11	0.916667	12					Sap130	Sap130	https://www.signalingpathways.org/ominer/query.jsf?geneSearchType=gene&findMax=y&gene=Sap130&foldChangeMin=1&significance=0.05&ps=2&organ=22&species=House+Mouse&reportsBy=pathways&omicsCategory=tm	https://www.signalingpathways.org/ominer/query.jsf?geneSearchType=gene&findMax=y&gene=Sap130&ps=2&organ=22&species=House+Mouse&reportsBy=pathways&omicsCategory=cistromics&countMax=3000
	3714	Enzymes	Sulfotransferases	Sulfotransferase superfamily (SULT)	Sult1a1	15.7588	3.97808	*		583	94	9.64e-14	1.44e-11	0.8	15	▪				Sult1a1	Sult1a1	https://www.signalingpathways.org/ominer/query.jsf?geneSearchType=gene&findMax=y&gene=Sult1a1&foldChangeMin=1&significance=0.05&ps=2&organ=22&species=House+Mouse&reportsBy=pathways&omicsCategory=tm	https://www.signalingpathways.org/ominer/query.jsf?geneSearchType=gene&findMax=y&gene=Sult1a1&ps=2&organ=22&species=House+Mouse&reportsBy=pathways&omicsCategory=cistromics&countMax=3000
	983	Enzymes	Dehydrogenases	11 beta hydroxysteroid dehydrogenases	Hsd11b1	21.7547	4.44325	*		584	94	9.64e-14	1.44e-11	0.8	15					Hsd11b1	Hsd11b1	https://www.signalingpathways.org/ominer/query.jsf?geneSearchType=gene&findMax=y&gene=Hsd11b1&foldChangeMin=1&significance=0.05&ps=2&organ=22&species=House+Mouse&reportsBy=pathways&omicsCategory=tm	https://www.signalingpathways.org/ominer/query.jsf?geneSearchType=gene&findMax=y&gene=Hsd11b1&ps=2&organ=22&species=House+Mouse&reportsBy=pathways&omicsCategory=cistromics&countMax=3000
	8695	Co-nodes	Ubiquitin & ubiquitin like	Ubiquitin	Ubd	8.5897	3.10261	*		585	94	9.64e-14	1.44e-11	0.8	15					Ubd	Ubd	https://www.signalingpathways.org/ominer/query.jsf?geneSearchType=gene&findMax=y&gene=Ubd&foldChangeMin=1&significance=0.05&ps=2&organ=22&species=House+Mouse&reportsBy=pathways&omicsCategory=tm	https://www.signalingpathways.org/ominer/query.jsf?geneSearchType=gene&findMax=y&gene=Ubd&ps=2&organ=22&species=House+Mouse&reportsBy=pathways&omicsCategory=cistromics&countMax=3000
	8435	Co-nodes	Transporters & transport proteins	ATPase transporter	Atp1a2	37.7968	5.24019	*		586	94	9.64e-14	1.44e-11	0.8	15					Atp1a2	Atp1a2	https://www.signalingpathways.org/ominer/query.jsf?geneSearchType=gene&findMax=y&gene=Atp1a2&foldChangeMin=1&significance=0.05&ps=2&organ=22&species=House+Mouse&reportsBy=pathways&omicsCategory=tm	https://www.signalingpathways.org/ominer/query.jsf?geneSearchType=gene&findMax=y&gene=Atp1a2&ps=2&organ=22&species=House+Mouse&reportsBy=pathways&omicsCategory=cistromics&countMax=3000
	1371	Enzymes	Esterases	Carboxylesterases (CES)	Ces1d	14.0465	3.81214	*		587	94	9.64e-14	1.44e-11	0.8	15		▪		0.00504592	Ces1d	Ces1d	https://www.signalingpathways.org/ominer/query.jsf?geneSearchType=gene&findMax=y&gene=Ces1d&foldChangeMin=1&significance=0.05&ps=2&organ=22&species=House+Mouse&reportsBy=pathways&omicsCategory=tm	https://www.signalingpathways.org/ominer/query.jsf?geneSearchType=gene&findMax=y&gene=Ces1d&ps=2&organ=22&species=House+Mouse&reportsBy=pathways&omicsCategory=cistromics&countMax=3000
	2824	Enzymes	Peptidases	Matrix metalloproteinases (MMP)	Mmp3	0.286086	-1.80548		*	588	94	9.64e-14	1.44e-11	0.8	15				42.9458	Mmp3	Mmp3	https://www.signalingpathways.org/ominer/query.jsf?geneSearchType=gene&findMax=y&gene=Mmp3&foldChangeMin=1&significance=0.05&ps=2&organ=22&species=House+Mouse&reportsBy=pathways&omicsCategory=tm	https://www.signalingpathways.org/ominer/query.jsf?geneSearchType=gene&findMax=y&gene=Mmp3&ps=2&organ=22&species=House+Mouse&reportsBy=pathways&omicsCategory=cistromics&countMax=3000
	480	Receptors	Ligands	Retinoic acid receptor responder	Rarres2	11.347	3.50423	*		589	94	9.64e-14	1.44e-11	0.8	15					Rarres2	Rarres2	https://www.signalingpathways.org/ominer/query.jsf?geneSearchType=gene&findMax=y&gene=Rarres2&foldChangeMin=1&significance=0.05&ps=2&organ=22&species=House+Mouse&reportsBy=pathways&omicsCategory=tm	https://www.signalingpathways.org/ominer/query.jsf?geneSearchType=gene&findMax=y&gene=Rarres2&ps=2&organ=22&species=House+Mouse&reportsBy=pathways&omicsCategory=cistromics&countMax=3000
	488	Receptors	Ligands	Secreted phosphoprotein	Spp1	0.62293	-0.682857			590	94	9.64e-14	1.44e-11	0.8	15					Spp1	Spp1	https://www.signalingpathways.org/ominer/query.jsf?geneSearchType=gene&findMax=y&gene=Spp1&foldChangeMin=1&significance=0.05&ps=2&organ=22&species=House+Mouse&reportsBy=pathways&omicsCategory=tm	https://www.signalingpathways.org/ominer/query.jsf?geneSearchType=gene&findMax=y&gene=Spp1&ps=2&organ=22&species=House+Mouse&reportsBy=pathways&omicsCategory=cistromics&countMax=3000
	5905	Co-nodes	Immunoglobulin domain	Immunoglobulin superfamily containing leucine rich repeat	Islr	0.668948	-0.580034			591	94	9.64e-14	1.44e-11	0.8	15					Islr	Islr	https://www.signalingpathways.org/ominer/query.jsf?geneSearchType=gene&findMax=y&gene=Islr&foldChangeMin=1&significance=0.05&ps=2&organ=22&species=House+Mouse&reportsBy=pathways&omicsCategory=tm	https://www.signalingpathways.org/ominer/query.jsf?geneSearchType=gene&findMax=y&gene=Islr&ps=2&organ=22&species=House+Mouse&reportsBy=pathways&omicsCategory=cistromics&countMax=3000
	4568	Co-nodes	Calcium associated	S100 calcium binding protein	S100a1	5.51375	2.46303	*		592	94	9.64e-14	1.44e-11	0.8	15					S100a1	S100a1	https://www.signalingpathways.org/ominer/query.jsf?geneSearchType=gene&findMax=y&gene=S100a1&foldChangeMin=1&significance=0.05&ps=2&organ=22&species=House+Mouse&reportsBy=pathways&omicsCategory=tm	https://www.signalingpathways.org/ominer/query.jsf?geneSearchType=gene&findMax=y&gene=S100a1&ps=2&organ=22&species=House+Mouse&reportsBy=pathways&omicsCategory=cistromics&countMax=3000
	3875	Transcription factors	BZIP factors	C/EBP	Cebpa	5.81106	2.5388	*		593	94	9.64e-14	1.44e-11	0.8	15		▪		56.1106	Cebpa	Cebpa	https://www.signalingpathways.org/ominer/query.jsf?geneSearchType=gene&findMax=y&gene=Cebpa&foldChangeMin=1&significance=0.05&ps=2&organ=22&species=House+Mouse&reportsBy=pathways&omicsCategory=tm	https://www.signalingpathways.org/ominer/query.jsf?geneSearchType=gene&findMax=y&gene=Cebpa&ps=2&organ=22&species=House+Mouse&reportsBy=pathways&omicsCategory=cistromics&countMax=3000
	4329	Co-nodes	Adhesion molecules	Melanoma cell adhesion molecule	Mcam	7.73483	2.95137	*		594	94	9.64e-14	1.44e-11	0.8	15					Mcam	Mcam	https://www.signalingpathways.org/ominer/query.jsf?geneSearchType=gene&findMax=y&gene=Mcam&foldChangeMin=1&significance=0.05&ps=2&organ=22&species=House+Mouse&reportsBy=pathways&omicsCategory=tm	https://www.signalingpathways.org/ominer/query.jsf?geneSearchType=gene&findMax=y&gene=Mcam&ps=2&organ=22&species=House+Mouse&reportsBy=pathways&omicsCategory=cistromics&countMax=3000
	431	Receptors	Ligands	Matrix metalloproteinases (MMP)	Mmp9	0.582159	-0.780515			595	94	9.64e-14	1.44e-11	0.8	15					Mmp9	Mmp9	https://www.signalingpathways.org/ominer/query.jsf?geneSearchType=gene&findMax=y&gene=Mmp9&foldChangeMin=1&significance=0.05&ps=2&organ=22&species=House+Mouse&reportsBy=pathways&omicsCategory=tm	https://www.signalingpathways.org/ominer/query.jsf?geneSearchType=gene&findMax=y&gene=Mmp9&ps=2&organ=22&species=House+Mouse&reportsBy=pathways&omicsCategory=cistromics&countMax=3000
	549	Receptors	Nuclear receptors	Liver X receptors	Nr1h3	5.5112	2.46237	*		596	94	9.64e-14	1.44e-11	0.8	15		▪		82.7127	Nr1h3	Nr1h3	https://www.signalingpathways.org/ominer/query.jsf?geneSearchType=gene&findMax=y&gene=Nr1h3&foldChangeMin=1&significance=0.05&ps=2&organ=22&species=House+Mouse&reportsBy=pathways&omicsCategory=tm	https://www.signalingpathways.org/ominer/query.jsf?geneSearchType=gene&findMax=y&gene=Nr1h3&ps=2&organ=22&species=House+Mouse&reportsBy=pathways&omicsCategory=cistromics&countMax=3000
	226	Receptors	G protein coupled receptors	Receptor accessory protein	Reep6	6.07417	2.60269	*		597	94	9.64e-14	1.44e-11	0.8	15	▪				Reep6	Reep6	https://www.signalingpathways.org/ominer/query.jsf?geneSearchType=gene&findMax=y&gene=Reep6&foldChangeMin=1&significance=0.05&ps=2&organ=22&species=House+Mouse&reportsBy=pathways&omicsCategory=tm	https://www.signalingpathways.org/ominer/query.jsf?geneSearchType=gene&findMax=y&gene=Reep6&ps=2&organ=22&species=House+Mouse&reportsBy=pathways&omicsCategory=cistromics&countMax=3000
	5879	Co-nodes	Immune system components	Interferon alpha inducible protein	Ifi27l2a	1.11063	0.151377			598	94	9.64e-14	1.44e-11	0.8	15					Ifi27l2a	Ifi27l2a	https://www.signalingpathways.org/ominer/query.jsf?geneSearchType=gene&findMax=y&gene=Ifi27l2a&foldChangeMin=1&significance=0.05&ps=2&organ=22&species=House+Mouse&reportsBy=pathways&omicsCategory=tm	https://www.signalingpathways.org/ominer/query.jsf?geneSearchType=gene&findMax=y&gene=Ifi27l2a&ps=2&organ=22&species=House+Mouse&reportsBy=pathways&omicsCategory=cistromics&countMax=3000
	2941	Enzymes	Peptidylprolyl isomerases	FK506-binding proteins (FKBP)	Fkbp5	3.57507	1.83797	*		599	94	9.64e-14	1.44e-11	0.8	15					Fkbp5	Fkbp5	https://www.signalingpathways.org/ominer/query.jsf?geneSearchType=gene&findMax=y&gene=Fkbp5&foldChangeMin=1&significance=0.05&ps=2&organ=22&species=House+Mouse&reportsBy=pathways&omicsCategory=tm	https://www.signalingpathways.org/ominer/query.jsf?geneSearchType=gene&findMax=y&gene=Fkbp5&ps=2&organ=22&species=House+Mouse&reportsBy=pathways&omicsCategory=cistromics&countMax=3000
	5159	Co-nodes	Cytoskeleton components & regulators	Actin	Actg2	0.481159	-1.05541		*	600	94	9.64e-14	1.44e-11	0.8	15					Actg2	Actg2	https://www.signalingpathways.org/ominer/query.jsf?geneSearchType=gene&findMax=y&gene=Actg2&foldChangeMin=1&significance=0.05&ps=2&organ=22&species=House+Mouse&reportsBy=pathways&omicsCategory=tm	https://www.signalingpathways.org/ominer/query.jsf?geneSearchType=gene&findMax=y&gene=Actg2&ps=2&organ=22&species=House+Mouse&reportsBy=pathways&omicsCategory=cistromics&countMax=3000
	5628	Co-nodes	Extracellular matrix	Fibromodulin	Fmod	0.441177	-1.18057		*	601	94	9.64e-14	1.44e-11	0.8	15					Fmod	Fmod	https://www.signalingpathways.org/ominer/query.jsf?geneSearchType=gene&findMax=y&gene=Fmod&foldChangeMin=1&significance=0.05&ps=2&organ=22&species=House+Mouse&reportsBy=pathways&omicsCategory=tm	https://www.signalingpathways.org/ominer/query.jsf?geneSearchType=gene&findMax=y&gene=Fmod&ps=2&organ=22&species=House+Mouse&reportsBy=pathways&omicsCategory=cistromics&countMax=3000
	278	Receptors	Ligands	C-C motif chemokine ligand	Ccl9	0.453177	-1.14185		*	602	94	9.64e-14	1.44e-11	0.8	15			▪	87.7384	Ccl9	Ccl9	https://www.signalingpathways.org/ominer/query.jsf?geneSearchType=gene&findMax=y&gene=Ccl9&foldChangeMin=1&significance=0.05&ps=2&organ=22&species=House+Mouse&reportsBy=pathways&omicsCategory=tm	https://www.signalingpathways.org/ominer/query.jsf?geneSearchType=gene&findMax=y&gene=Ccl9&ps=2&organ=22&species=House+Mouse&reportsBy=pathways&omicsCategory=cistromics&countMax=3000
	5909	Co-nodes	Immunoglobulin domain	Leucine rich repeats and immunoglobulin like domains	Lrig1	3.52819	1.81893	*		603	94	9.64e-14	1.44e-11	0.8	15					Lrig1	Lrig1	https://www.signalingpathways.org/ominer/query.jsf?geneSearchType=gene&findMax=y&gene=Lrig1&foldChangeMin=1&significance=0.05&ps=2&organ=22&species=House+Mouse&reportsBy=pathways&omicsCategory=tm	https://www.signalingpathways.org/ominer/query.jsf?geneSearchType=gene&findMax=y&gene=Lrig1&ps=2&organ=22&species=House+Mouse&reportsBy=pathways&omicsCategory=cistromics&countMax=3000
	476	Receptors	Ligands	Regulator of G protein signaling	Rgs2	5.3105	2.40885	*		604	94	9.64e-14	1.44e-11	0.8	15					Rgs2	Rgs2	https://www.signalingpathways.org/ominer/query.jsf?geneSearchType=gene&findMax=y&gene=Rgs2&foldChangeMin=1&significance=0.05&ps=2&organ=22&species=House+Mouse&reportsBy=pathways&omicsCategory=tm	https://www.signalingpathways.org/ominer/query.jsf?geneSearchType=gene&findMax=y&gene=Rgs2&ps=2&organ=22&species=House+Mouse&reportsBy=pathways&omicsCategory=cistromics&countMax=3000
	36	Receptors	Catalytic receptors	Integrins	Itga6	8.07575	3.0136	*		605	94	9.64e-14	1.44e-11	0.8	15					Itga6	Itga6	https://www.signalingpathways.org/ominer/query.jsf?geneSearchType=gene&findMax=y&gene=Itga6&foldChangeMin=1&significance=0.05&ps=2&organ=22&species=House+Mouse&reportsBy=pathways&omicsCategory=tm	https://www.signalingpathways.org/ominer/query.jsf?geneSearchType=gene&findMax=y&gene=Itga6&ps=2&organ=22&species=House+Mouse&reportsBy=pathways&omicsCategory=cistromics&countMax=3000
	627	Receptors	Other receptors	Scavenger receptors	Scarb1	6.23486	2.64036	*		606	94	9.64e-14	1.44e-11	0.8	15	▪				Scarb1	Scarb1	https://www.signalingpathways.org/ominer/query.jsf?geneSearchType=gene&findMax=y&gene=Scarb1&foldChangeMin=1&significance=0.05&ps=2&organ=22&species=House+Mouse&reportsBy=pathways&omicsCategory=tm	https://www.signalingpathways.org/ominer/query.jsf?geneSearchType=gene&findMax=y&gene=Scarb1&ps=2&organ=22&species=House+Mouse&reportsBy=pathways&omicsCategory=cistromics&countMax=3000
	3601	Enzymes	Regulatory factors	Serpin A	Serpina3n	4.06169	2.02208	*		607	94	9.64e-14	1.44e-11	0.8	15					Serpina3n	Serpina3n	https://www.signalingpathways.org/ominer/query.jsf?geneSearchType=gene&findMax=y&gene=Serpina3n&foldChangeMin=1&significance=0.05&ps=2&organ=22&species=House+Mouse&reportsBy=pathways&omicsCategory=tm	https://www.signalingpathways.org/ominer/query.jsf?geneSearchType=gene&findMax=y&gene=Serpina3n&ps=2&organ=22&species=House+Mouse&reportsBy=pathways&omicsCategory=cistromics&countMax=3000
	526	Receptors	Ligands	Transglutaminases (TGM)	Tgm2	3.61941	1.85575	*		608	94	9.64e-14	1.44e-11	0.8	15					Tgm2	Tgm2	https://www.signalingpathways.org/ominer/query.jsf?geneSearchType=gene&findMax=y&gene=Tgm2&foldChangeMin=1&significance=0.05&ps=2&organ=22&species=House+Mouse&reportsBy=pathways&omicsCategory=tm	https://www.signalingpathways.org/ominer/query.jsf?geneSearchType=gene&findMax=y&gene=Tgm2&ps=2&organ=22&species=House+Mouse&reportsBy=pathways&omicsCategory=cistromics&countMax=3000
	6231	Co-nodes	Lipid metabolism	Perilipin	Plin4	3.28509	1.71593	*		609	94	9.64e-14	1.44e-11	0.8	15					Plin4	Plin4	https://www.signalingpathways.org/ominer/query.jsf?geneSearchType=gene&findMax=y&gene=Plin4&foldChangeMin=1&significance=0.05&ps=2&organ=22&species=House+Mouse&reportsBy=pathways&omicsCategory=tm	https://www.signalingpathways.org/ominer/query.jsf?geneSearchType=gene&findMax=y&gene=Plin4&ps=2&organ=22&species=House+Mouse&reportsBy=pathways&omicsCategory=cistromics&countMax=3000
	4913	Co-nodes	Cell surface proteins	Cluster of differentiation	Cd74	0.45867	-1.12447		*	610	94	9.64e-14	1.44e-11	0.8	15				47.9867	Cd74	Cd74	https://www.signalingpathways.org/ominer/query.jsf?geneSearchType=gene&findMax=y&gene=Cd74&foldChangeMin=1&significance=0.05&ps=2&organ=22&species=House+Mouse&reportsBy=pathways&omicsCategory=tm	https://www.signalingpathways.org/ominer/query.jsf?geneSearchType=gene&findMax=y&gene=Cd74&ps=2&organ=22&species=House+Mouse&reportsBy=pathways&omicsCategory=cistromics&countMax=3000
	1184	Enzymes	E3 ubiquitin ligases	Baculoviral IAP repeat-containing (BIRC)	Birc5	1.42053	0.506429			611	94	9.64e-14	1.44e-11	0.8	15					Birc5	Birc5	https://www.signalingpathways.org/ominer/query.jsf?geneSearchType=gene&findMax=y&gene=Birc5&foldChangeMin=1&significance=0.05&ps=2&organ=22&species=House+Mouse&reportsBy=pathways&omicsCategory=tm	https://www.signalingpathways.org/ominer/query.jsf?geneSearchType=gene&findMax=y&gene=Birc5&ps=2&organ=22&species=House+Mouse&reportsBy=pathways&omicsCategory=cistromics&countMax=3000
	4738	Co-nodes	Cell cycle, cell division & DNA repair	Growth arrest and DNA damage inducible	Gadd45g	4.00229	2.00082	*		612	94	9.64e-14	1.44e-11	0.8	15					Gadd45g	Gadd45g	https://www.signalingpathways.org/ominer/query.jsf?geneSearchType=gene&findMax=y&gene=Gadd45g&foldChangeMin=1&significance=0.05&ps=2&organ=22&species=House+Mouse&reportsBy=pathways&omicsCategory=tm	https://www.signalingpathways.org/ominer/query.jsf?geneSearchType=gene&findMax=y&gene=Gadd45g&ps=2&organ=22&species=House+Mouse&reportsBy=pathways&omicsCategory=cistromics&countMax=3000
	3523	Enzymes	Regulatory factors	RGK type GTPases	Rrad	0.466106	-1.10127		*	613	94	9.64e-14	1.44e-11	0.8	15					Rrad	Rrad	https://www.signalingpathways.org/ominer/query.jsf?geneSearchType=gene&findMax=y&gene=Rrad&foldChangeMin=1&significance=0.05&ps=2&organ=22&species=House+Mouse&reportsBy=pathways&omicsCategory=tm	https://www.signalingpathways.org/ominer/query.jsf?geneSearchType=gene&findMax=y&gene=Rrad&ps=2&organ=22&species=House+Mouse&reportsBy=pathways&omicsCategory=cistromics&countMax=3000
	2527	Enzymes	Other enzymes	Guanylate binding proteins (GBP)	Gbp3	0.817237	-0.291174			614	94	9.64e-14	1.44e-11	0.8	15					Gbp3	Gbp3	https://www.signalingpathways.org/ominer/query.jsf?geneSearchType=gene&findMax=y&gene=Gbp3&foldChangeMin=1&significance=0.05&ps=2&organ=22&species=House+Mouse&reportsBy=pathways&omicsCategory=tm	https://www.signalingpathways.org/ominer/query.jsf?geneSearchType=gene&findMax=y&gene=Gbp3&ps=2&organ=22&species=House+Mouse&reportsBy=pathways&omicsCategory=cistromics&countMax=3000
	2113	Enzymes	Kinases	Src kinases	Frk	0.365979	-1.45017		*	615	94	9.64e-14	1.44e-11	0.8	15					Frk	Frk	https://www.signalingpathways.org/ominer/query.jsf?geneSearchType=gene&findMax=y&gene=Frk&foldChangeMin=1&significance=0.05&ps=2&organ=22&species=House+Mouse&reportsBy=pathways&omicsCategory=tm	https://www.signalingpathways.org/ominer/query.jsf?geneSearchType=gene&findMax=y&gene=Frk&ps=2&organ=22&species=House+Mouse&reportsBy=pathways&omicsCategory=cistromics&countMax=3000
	603	Receptors	Other receptors	Pentraxin	Ptx3	0.545601	-0.874083			616	94	9.64e-14	1.44e-11	0.8	15					Ptx3	Ptx3	https://www.signalingpathways.org/ominer/query.jsf?geneSearchType=gene&findMax=y&gene=Ptx3&foldChangeMin=1&significance=0.05&ps=2&organ=22&species=House+Mouse&reportsBy=pathways&omicsCategory=tm	https://www.signalingpathways.org/ominer/query.jsf?geneSearchType=gene&findMax=y&gene=Ptx3&ps=2&organ=22&species=House+Mouse&reportsBy=pathways&omicsCategory=cistromics&countMax=3000
	1586	Enzymes	GTPases	Interferon gamma induced GTPase	Igtp	0.629816	-0.666997			617	94	9.64e-14	1.44e-11	0.8	15					Igtp	Igtp	https://www.signalingpathways.org/ominer/query.jsf?geneSearchType=gene&findMax=y&gene=Igtp&foldChangeMin=1&significance=0.05&ps=2&organ=22&species=House+Mouse&reportsBy=pathways&omicsCategory=tm	https://www.signalingpathways.org/ominer/query.jsf?geneSearchType=gene&findMax=y&gene=Igtp&ps=2&organ=22&species=House+Mouse&reportsBy=pathways&omicsCategory=cistromics&countMax=3000
	3588	Enzymes	Regulatory factors	Ribonucleoside-diphosphate reductases (RRM)	Rrm2	2.66006	1.41146	*		618	94	9.64e-14	1.44e-11	0.8	15			▪	37.476	Rrm2	Rrm2	https://www.signalingpathways.org/ominer/query.jsf?geneSearchType=gene&findMax=y&gene=Rrm2&foldChangeMin=1&significance=0.05&ps=2&organ=22&species=House+Mouse&reportsBy=pathways&omicsCategory=tm	https://www.signalingpathways.org/ominer/query.jsf?geneSearchType=gene&findMax=y&gene=Rrm2&ps=2&organ=22&species=House+Mouse&reportsBy=pathways&omicsCategory=cistromics&countMax=3000
	7193	Co-nodes	Other co-nodes	Placenta enriched	Plac1	3.08066	1.62324	*		619	94	9.64e-14	1.44e-11	0.8	15					Plac1	Plac1	https://www.signalingpathways.org/ominer/query.jsf?geneSearchType=gene&findMax=y&gene=Plac1&foldChangeMin=1&significance=0.05&ps=2&organ=22&species=House+Mouse&reportsBy=pathways&omicsCategory=tm	https://www.signalingpathways.org/ominer/query.jsf?geneSearchType=gene&findMax=y&gene=Plac1&ps=2&organ=22&species=House+Mouse&reportsBy=pathways&omicsCategory=cistromics&countMax=3000
	4361	Co-nodes	Androgen regulated	Prostate androgen-regulated mucin-like protein	Parm1	3.83075	1.93763	*		620	94	9.64e-14	1.44e-11	0.8	15					Parm1	Parm1	https://www.signalingpathways.org/ominer/query.jsf?geneSearchType=gene&findMax=y&gene=Parm1&foldChangeMin=1&significance=0.05&ps=2&organ=22&species=House+Mouse&reportsBy=pathways&omicsCategory=tm	https://www.signalingpathways.org/ominer/query.jsf?geneSearchType=gene&findMax=y&gene=Parm1&ps=2&organ=22&species=House+Mouse&reportsBy=pathways&omicsCategory=cistromics&countMax=3000
	3736	Enzymes	Transaminases	Branched-chain-amino-acid transaminases (BCAT)	Bcat2	3.46243	1.79179	*		621	94	9.64e-14	1.44e-11	0.8	15					Bcat2	Bcat2	https://www.signalingpathways.org/ominer/query.jsf?geneSearchType=gene&findMax=y&gene=Bcat2&foldChangeMin=1&significance=0.05&ps=2&organ=22&species=House+Mouse&reportsBy=pathways&omicsCategory=tm	https://www.signalingpathways.org/ominer/query.jsf?geneSearchType=gene&findMax=y&gene=Bcat2&ps=2&organ=22&species=House+Mouse&reportsBy=pathways&omicsCategory=cistromics&countMax=3000
	3515	Enzymes	Regulatory factors	Regulator of G protein signaling	Rgs16	0.587595	-0.767107			622	94	9.64e-14	1.44e-11	0.8	15					Rgs16	Rgs16	https://www.signalingpathways.org/ominer/query.jsf?geneSearchType=gene&findMax=y&gene=Rgs16&foldChangeMin=1&significance=0.05&ps=2&organ=22&species=House+Mouse&reportsBy=pathways&omicsCategory=tm	https://www.signalingpathways.org/ominer/query.jsf?geneSearchType=gene&findMax=y&gene=Rgs16&ps=2&organ=22&species=House+Mouse&reportsBy=pathways&omicsCategory=cistromics&countMax=3000
	5626	Co-nodes	Extracellular matrix	Dermatopontin	Dpt	0.993825	-0.00893625			623	94	9.64e-14	1.44e-11	0.8	15					Dpt	Dpt	https://www.signalingpathways.org/ominer/query.jsf?geneSearchType=gene&findMax=y&gene=Dpt&foldChangeMin=1&significance=0.05&ps=2&organ=22&species=House+Mouse&reportsBy=pathways&omicsCategory=tm	https://www.signalingpathways.org/ominer/query.jsf?geneSearchType=gene&findMax=y&gene=Dpt&ps=2&organ=22&species=House+Mouse&reportsBy=pathways&omicsCategory=cistromics&countMax=3000
	509	Receptors	Ligands	Tenascin	Tnc	0.683195	-0.54963			624	94	9.64e-14	1.44e-11	0.8	15					Tnc	Tnc	https://www.signalingpathways.org/ominer/query.jsf?geneSearchType=gene&findMax=y&gene=Tnc&foldChangeMin=1&significance=0.05&ps=2&organ=22&species=House+Mouse&reportsBy=pathways&omicsCategory=tm	https://www.signalingpathways.org/ominer/query.jsf?geneSearchType=gene&findMax=y&gene=Tnc&ps=2&organ=22&species=House+Mouse&reportsBy=pathways&omicsCategory=cistromics&countMax=3000
	8793	Co-nodes	Uncharacterized transcripts	Riken genes	3110043O21Rik	3.18109	1.66952	*		625	94	9.64e-14	1.44e-11	0.8	15					3110043O21Rik	3110043O21Rik	https://www.signalingpathways.org/ominer/query.jsf?geneSearchType=gene&findMax=y&gene=3110043O21Rik&foldChangeMin=1&significance=0.05&ps=2&organ=22&species=House+Mouse&reportsBy=pathways&omicsCategory=tm	https://www.signalingpathways.org/ominer/query.jsf?geneSearchType=gene&findMax=y&gene=3110043O21Rik&ps=2&organ=22&species=House+Mouse&reportsBy=pathways&omicsCategory=cistromics&countMax=3000
	534	Receptors	Ligands	Versican	Vcan	1.08754	0.121065			626	94	9.64e-14	1.44e-11	0.8	15			▪	36.3558	Vcan	Vcan	https://www.signalingpathways.org/ominer/query.jsf?geneSearchType=gene&findMax=y&gene=Vcan&foldChangeMin=1&significance=0.05&ps=2&organ=22&species=House+Mouse&reportsBy=pathways&omicsCategory=tm	https://www.signalingpathways.org/ominer/query.jsf?geneSearchType=gene&findMax=y&gene=Vcan&ps=2&organ=22&species=House+Mouse&reportsBy=pathways&omicsCategory=cistromics&countMax=3000
	4290	Co-nodes	Adaptor proteins	DAB adaptor protein	Dab2	0.524444	-0.931138			627	94	9.64e-14	1.44e-11	0.8	15			▪	79.9728	Dab2	Dab2	https://www.signalingpathways.org/ominer/query.jsf?geneSearchType=gene&findMax=y&gene=Dab2&foldChangeMin=1&significance=0.05&ps=2&organ=22&species=House+Mouse&reportsBy=pathways&omicsCategory=tm	https://www.signalingpathways.org/ominer/query.jsf?geneSearchType=gene&findMax=y&gene=Dab2&ps=2&organ=22&species=House+Mouse&reportsBy=pathways&omicsCategory=cistromics&countMax=3000
	6827	Co-nodes	Other co-nodes	Complexin	Cplx2	0.482006	-1.05288		*	628	94	9.64e-14	1.44e-11	0.8	15					Cplx2	Cplx2	https://www.signalingpathways.org/ominer/query.jsf?geneSearchType=gene&findMax=y&gene=Cplx2&foldChangeMin=1&significance=0.05&ps=2&organ=22&species=House+Mouse&reportsBy=pathways&omicsCategory=tm	https://www.signalingpathways.org/ominer/query.jsf?geneSearchType=gene&findMax=y&gene=Cplx2&ps=2&organ=22&species=House+Mouse&reportsBy=pathways&omicsCategory=cistromics&countMax=3000
	2345	Enzymes	Monooxygenases	Squalene epoxidases	Sqle	1.6579	0.729358			629	94	9.64e-14	1.44e-11	0.8	15					Sqle	Sqle	https://www.signalingpathways.org/ominer/query.jsf?geneSearchType=gene&findMax=y&gene=Sqle&foldChangeMin=1&significance=0.05&ps=2&organ=22&species=House+Mouse&reportsBy=pathways&omicsCategory=tm	https://www.signalingpathways.org/ominer/query.jsf?geneSearchType=gene&findMax=y&gene=Sqle&ps=2&organ=22&species=House+Mouse&reportsBy=pathways&omicsCategory=cistromics&countMax=3000
	2332	Enzymes	Monooxygenases	Cytochrome P450 (CYP)	Cyp51	2.28593	1.19278	*		630	94	9.64e-14	1.44e-11	0.8	15					Cyp51	Cyp51	https://www.signalingpathways.org/ominer/query.jsf?geneSearchType=gene&findMax=y&gene=Cyp51&foldChangeMin=1&significance=0.05&ps=2&organ=22&species=House+Mouse&reportsBy=pathways&omicsCategory=tm	https://www.signalingpathways.org/ominer/query.jsf?geneSearchType=gene&findMax=y&gene=Cyp51&ps=2&organ=22&species=House+Mouse&reportsBy=pathways&omicsCategory=cistromics&countMax=3000
	1573	Enzymes	GTPases	Dynamin GTPases (DNM)	Dnm1	0.574278	-0.800178			631	94	9.64e-14	1.44e-11	0.8	15				95.1963	Dnm1	Dnm1	https://www.signalingpathways.org/ominer/query.jsf?geneSearchType=gene&findMax=y&gene=Dnm1&foldChangeMin=1&significance=0.05&ps=2&organ=22&species=House+Mouse&reportsBy=pathways&omicsCategory=tm	https://www.signalingpathways.org/ominer/query.jsf?geneSearchType=gene&findMax=y&gene=Dnm1&ps=2&organ=22&species=House+Mouse&reportsBy=pathways&omicsCategory=cistromics&countMax=3000
	277	Receptors	Ligands	C-C motif chemokine ligand	Ccl8	0.579398	-0.787374			632	94	9.64e-14	1.44e-11	0.8	15			▪	27.031	Ccl8	Ccl8	https://www.signalingpathways.org/ominer/query.jsf?geneSearchType=gene&findMax=y&gene=Ccl8&foldChangeMin=1&significance=0.05&ps=2&organ=22&species=House+Mouse&reportsBy=pathways&omicsCategory=tm	https://www.signalingpathways.org/ominer/query.jsf?geneSearchType=gene&findMax=y&gene=Ccl8&ps=2&organ=22&species=House+Mouse&reportsBy=pathways&omicsCategory=cistromics&countMax=3000
	4626	Co-nodes	Cell cycle, cell division & DNA repair	Cell division cycle	Cdc20	1.48609	0.571519			633	94	9.64e-14	1.44e-11	0.8	15					Cdc20	Cdc20	https://www.signalingpathways.org/ominer/query.jsf?geneSearchType=gene&findMax=y&gene=Cdc20&foldChangeMin=1&significance=0.05&ps=2&organ=22&species=House+Mouse&reportsBy=pathways&omicsCategory=tm	https://www.signalingpathways.org/ominer/query.jsf?geneSearchType=gene&findMax=y&gene=Cdc20&ps=2&organ=22&species=House+Mouse&reportsBy=pathways&omicsCategory=cistromics&countMax=3000
	1062	Enzymes	Dehydrogenases	NAD(P) dependent steroid dehydrogenase-like	Nsdhl	1.44551	0.531579			634	94	9.64e-14	1.44e-11	0.8	15					Nsdhl	Nsdhl	https://www.signalingpathways.org/ominer/query.jsf?geneSearchType=gene&findMax=y&gene=Nsdhl&foldChangeMin=1&significance=0.05&ps=2&organ=22&species=House+Mouse&reportsBy=pathways&omicsCategory=tm	https://www.signalingpathways.org/ominer/query.jsf?geneSearchType=gene&findMax=y&gene=Nsdhl&ps=2&organ=22&species=House+Mouse&reportsBy=pathways&omicsCategory=cistromics&countMax=3000
	4176	Transcription factors	Other transcription factors	Two zinc-finger GATA factor	Gata2	0.613171	-0.70564			635	94	9.64e-14	1.44e-11	0.8	15					Gata2	Gata2	https://www.signalingpathways.org/ominer/query.jsf?geneSearchType=gene&findMax=y&gene=Gata2&foldChangeMin=1&significance=0.05&ps=2&organ=22&species=House+Mouse&reportsBy=pathways&omicsCategory=tm	https://www.signalingpathways.org/ominer/query.jsf?geneSearchType=gene&findMax=y&gene=Gata2&ps=2&organ=22&species=House+Mouse&reportsBy=pathways&omicsCategory=cistromics&countMax=3000
	1798	Enzymes	Kinases	6-phosphofructo-2 kinases (PFKFB)	Pfkfb3	2.70178	1.43391	*		636	94	9.64e-14	1.44e-11	0.8	15	▪				Pfkfb3	Pfkfb3	https://www.signalingpathways.org/ominer/query.jsf?geneSearchType=gene&findMax=y&gene=Pfkfb3&foldChangeMin=1&significance=0.05&ps=2&organ=22&species=House+Mouse&reportsBy=pathways&omicsCategory=tm	https://www.signalingpathways.org/ominer/query.jsf?geneSearchType=gene&findMax=y&gene=Pfkfb3&ps=2&organ=22&species=House+Mouse&reportsBy=pathways&omicsCategory=cistromics&countMax=3000
	522	Receptors	Ligands	Transcobalamin	Tcn2	1.81258	0.858041			637	94	9.64e-14	1.44e-11	0.8	15					Tcn2	Tcn2	https://www.signalingpathways.org/ominer/query.jsf?geneSearchType=gene&findMax=y&gene=Tcn2&foldChangeMin=1&significance=0.05&ps=2&organ=22&species=House+Mouse&reportsBy=pathways&omicsCategory=tm	https://www.signalingpathways.org/ominer/query.jsf?geneSearchType=gene&findMax=y&gene=Tcn2&ps=2&organ=22&species=House+Mouse&reportsBy=pathways&omicsCategory=cistromics&countMax=3000
	5921	Co-nodes	Inhibitory proteins	ERBB receptor feedback inhibitor	Errfi1	2.53258	1.34061	*		638	94	9.64e-14	1.44e-11	0.8	15					Errfi1	Errfi1	https://www.signalingpathways.org/ominer/query.jsf?geneSearchType=gene&findMax=y&gene=Errfi1&foldChangeMin=1&significance=0.05&ps=2&organ=22&species=House+Mouse&reportsBy=pathways&omicsCategory=tm	https://www.signalingpathways.org/ominer/query.jsf?geneSearchType=gene&findMax=y&gene=Errfi1&ps=2&organ=22&species=House+Mouse&reportsBy=pathways&omicsCategory=cistromics&countMax=3000
	7320	Co-nodes	Other co-nodes	Starch binding domain	Stbd1	1.46132	0.547274			639	94	9.64e-14	1.44e-11	0.8	15					Stbd1	Stbd1	https://www.signalingpathways.org/ominer/query.jsf?geneSearchType=gene&findMax=y&gene=Stbd1&foldChangeMin=1&significance=0.05&ps=2&organ=22&species=House+Mouse&reportsBy=pathways&omicsCategory=tm	https://www.signalingpathways.org/ominer/query.jsf?geneSearchType=gene&findMax=y&gene=Stbd1&ps=2&organ=22&species=House+Mouse&reportsBy=pathways&omicsCategory=cistromics&countMax=3000
	296	Receptors	Ligands	Collagen chain	Col15a1	2.34022	1.22665	*		640	94	9.64e-14	1.44e-11	0.8	15	▪				Col15a1	Col15a1	https://www.signalingpathways.org/ominer/query.jsf?geneSearchType=gene&findMax=y&gene=Col15a1&foldChangeMin=1&significance=0.05&ps=2&organ=22&species=House+Mouse&reportsBy=pathways&omicsCategory=tm	https://www.signalingpathways.org/ominer/query.jsf?geneSearchType=gene&findMax=y&gene=Col15a1&ps=2&organ=22&species=House+Mouse&reportsBy=pathways&omicsCategory=cistromics&countMax=3000
	4567	Co-nodes	Calcium associated	Reticulocalbin	Rcn3	0.625627	-0.676625			641	94	9.64e-14	1.44e-11	0.8	15			▪	74.9672	Rcn3	Rcn3	https://www.signalingpathways.org/ominer/query.jsf?geneSearchType=gene&findMax=y&gene=Rcn3&foldChangeMin=1&significance=0.05&ps=2&organ=22&species=House+Mouse&reportsBy=pathways&omicsCategory=tm	https://www.signalingpathways.org/ominer/query.jsf?geneSearchType=gene&findMax=y&gene=Rcn3&ps=2&organ=22&species=House+Mouse&reportsBy=pathways&omicsCategory=cistromics&countMax=3000
	886	Enzymes	Aminoacyltransferases	Gamma-glutamyltransferases (GGT)	Ggt5	0.739644	-0.435097			642	94	9.64e-14	1.44e-11	0.8	15					Ggt5	Ggt5	https://www.signalingpathways.org/ominer/query.jsf?geneSearchType=gene&findMax=y&gene=Ggt5&foldChangeMin=1&significance=0.05&ps=2&organ=22&species=House+Mouse&reportsBy=pathways&omicsCategory=tm	https://www.signalingpathways.org/ominer/query.jsf?geneSearchType=gene&findMax=y&gene=Ggt5&ps=2&organ=22&species=House+Mouse&reportsBy=pathways&omicsCategory=cistromics&countMax=3000
	2657	Enzymes	Oxidoreductases	IFI30 lysosomal thiol reductases	Ifi30	0.830359	-0.268193			643	94	9.64e-14	1.44e-11	0.8	15					Ifi30	Ifi30	https://www.signalingpathways.org/ominer/query.jsf?geneSearchType=gene&findMax=y&gene=Ifi30&foldChangeMin=1&significance=0.05&ps=2&organ=22&species=House+Mouse&reportsBy=pathways&omicsCategory=tm	https://www.signalingpathways.org/ominer/query.jsf?geneSearchType=gene&findMax=y&gene=Ifi30&ps=2&organ=22&species=House+Mouse&reportsBy=pathways&omicsCategory=cistromics&countMax=3000
	2975	Enzymes	Phosphatases	ATPase AAA domain (ATAD)	Atad3a	2.50245	1.32334	*		644	94	9.64e-14	1.44e-11	0.8	15					Atad3a	Atad3a	https://www.signalingpathways.org/ominer/query.jsf?geneSearchType=gene&findMax=y&gene=Atad3a&foldChangeMin=1&significance=0.05&ps=2&organ=22&species=House+Mouse&reportsBy=pathways&omicsCategory=tm	https://www.signalingpathways.org/ominer/query.jsf?geneSearchType=gene&findMax=y&gene=Atad3a&ps=2&organ=22&species=House+Mouse&reportsBy=pathways&omicsCategory=cistromics&countMax=3000
	1005	Enzymes	Dehydrogenases	Acyl-CoA (ACAD)	Acadvl	2.14703	1.10234	*		645	94	9.64e-14	1.44e-11	0.8	15					Acadvl	Acadvl	https://www.signalingpathways.org/ominer/query.jsf?geneSearchType=gene&findMax=y&gene=Acadvl&foldChangeMin=1&significance=0.05&ps=2&organ=22&species=House+Mouse&reportsBy=pathways&omicsCategory=tm	https://www.signalingpathways.org/ominer/query.jsf?geneSearchType=gene&findMax=y&gene=Acadvl&ps=2&organ=22&species=House+Mouse&reportsBy=pathways&omicsCategory=cistromics&countMax=3000
	472	Receptors	Ligands	Protein S	Pros1	0.745219	-0.424263			646	94	9.64e-14	1.44e-11	0.8	15					Pros1	Pros1	https://www.signalingpathways.org/ominer/query.jsf?geneSearchType=gene&findMax=y&gene=Pros1&foldChangeMin=1&significance=0.05&ps=2&organ=22&species=House+Mouse&reportsBy=pathways&omicsCategory=tm	https://www.signalingpathways.org/ominer/query.jsf?geneSearchType=gene&findMax=y&gene=Pros1&ps=2&organ=22&species=House+Mouse&reportsBy=pathways&omicsCategory=cistromics&countMax=3000
	5	Receptors	Catalytic receptors	Ephrin receptors	Epha4	0.567072	-0.818397			647	94	9.64e-14	1.44e-11	0.8	15					Epha4	Epha4	https://www.signalingpathways.org/ominer/query.jsf?geneSearchType=gene&findMax=y&gene=Epha4&foldChangeMin=1&significance=0.05&ps=2&organ=22&species=House+Mouse&reportsBy=pathways&omicsCategory=tm	https://www.signalingpathways.org/ominer/query.jsf?geneSearchType=gene&findMax=y&gene=Epha4&ps=2&organ=22&species=House+Mouse&reportsBy=pathways&omicsCategory=cistromics&countMax=3000
	7022	Co-nodes	Other co-nodes	Lipopolysaccharide binding protein	Lbp	1.96386	0.973695			648	94	9.64e-14	1.44e-11	0.8	15					Lbp	Lbp	https://www.signalingpathways.org/ominer/query.jsf?geneSearchType=gene&findMax=y&gene=Lbp&foldChangeMin=1&significance=0.05&ps=2&organ=22&species=House+Mouse&reportsBy=pathways&omicsCategory=tm	https://www.signalingpathways.org/ominer/query.jsf?geneSearchType=gene&findMax=y&gene=Lbp&ps=2&organ=22&species=House+Mouse&reportsBy=pathways&omicsCategory=cistromics&countMax=3000
	8549	Co-nodes	Transporters & transport proteins	Solute carrier superfamily member	Slc25a1	1.97813	0.984141			649	94	9.64e-14	1.44e-11	0.8	15	▪				Slc25a1	Slc25a1	https://www.signalingpathways.org/ominer/query.jsf?geneSearchType=gene&findMax=y&gene=Slc25a1&foldChangeMin=1&significance=0.05&ps=2&organ=22&species=House+Mouse&reportsBy=pathways&omicsCategory=tm	https://www.signalingpathways.org/ominer/query.jsf?geneSearchType=gene&findMax=y&gene=Slc25a1&ps=2&organ=22&species=House+Mouse&reportsBy=pathways&omicsCategory=cistromics&countMax=3000
	3009	Enzymes	Phosphatases	Eyes absent (EYA)	Eya1	0.676696	-0.563419			650	94	9.64e-14	1.44e-11	0.8	15					Eya1	Eya1	https://www.signalingpathways.org/ominer/query.jsf?geneSearchType=gene&findMax=y&gene=Eya1&foldChangeMin=1&significance=0.05&ps=2&organ=22&species=House+Mouse&reportsBy=pathways&omicsCategory=tm	https://www.signalingpathways.org/ominer/query.jsf?geneSearchType=gene&findMax=y&gene=Eya1&ps=2&organ=22&species=House+Mouse&reportsBy=pathways&omicsCategory=cistromics&countMax=3000
	1816	Enzymes	Kinases	Aurora-related kinases (AURK)	Aurkb	1.75803	0.813963			651	94	9.64e-14	1.44e-11	0.8	15					Aurkb	Aurkb	https://www.signalingpathways.org/ominer/query.jsf?geneSearchType=gene&findMax=y&gene=Aurkb&foldChangeMin=1&significance=0.05&ps=2&organ=22&species=House+Mouse&reportsBy=pathways&omicsCategory=tm	https://www.signalingpathways.org/ominer/query.jsf?geneSearchType=gene&findMax=y&gene=Aurkb&ps=2&organ=22&species=House+Mouse&reportsBy=pathways&omicsCategory=cistromics&countMax=3000
	4767	Co-nodes	Cell cycle, cell division & DNA repair	Kinesin	Kif22	1.4392	0.525264			652	94	9.64e-14	1.44e-11	0.8	15					Kif22	Kif22	https://www.signalingpathways.org/ominer/query.jsf?geneSearchType=gene&findMax=y&gene=Kif22&foldChangeMin=1&significance=0.05&ps=2&organ=22&species=House+Mouse&reportsBy=pathways&omicsCategory=tm	https://www.signalingpathways.org/ominer/query.jsf?geneSearchType=gene&findMax=y&gene=Kif22&ps=2&organ=22&species=House+Mouse&reportsBy=pathways&omicsCategory=cistromics&countMax=3000
	529	Receptors	Ligands	Vascular endothelial growth factor	Vegfa	2.34884	1.23195	*		653	94	9.64e-14	1.44e-11	0.8	15		▪		73.7562	Vegfa	Vegfa	https://www.signalingpathways.org/ominer/query.jsf?geneSearchType=gene&findMax=y&gene=Vegfa&foldChangeMin=1&significance=0.05&ps=2&organ=22&species=House+Mouse&reportsBy=pathways&omicsCategory=tm	https://www.signalingpathways.org/ominer/query.jsf?geneSearchType=gene&findMax=y&gene=Vegfa&ps=2&organ=22&species=House+Mouse&reportsBy=pathways&omicsCategory=cistromics&countMax=3000
	2937	Enzymes	Peptidylprolyl isomerases	FK506-binding proteins (FKBP)	Fkbp1b	0.589922	-0.761403			654	94	9.64e-14	1.44e-11	0.8	15					Fkbp1b	Fkbp1b	https://www.signalingpathways.org/ominer/query.jsf?geneSearchType=gene&findMax=y&gene=Fkbp1b&foldChangeMin=1&significance=0.05&ps=2&organ=22&species=House+Mouse&reportsBy=pathways&omicsCategory=tm	https://www.signalingpathways.org/ominer/query.jsf?geneSearchType=gene&findMax=y&gene=Fkbp1b&ps=2&organ=22&species=House+Mouse&reportsBy=pathways&omicsCategory=cistromics&countMax=3000
	7892	Co-nodes	Ring finger proteins	ZFP zinc finger protein	Zfp36l1	0.641375	-0.64076			655	94	9.64e-14	1.44e-11	0.8	15					Zfp36l1	Zfp36l1	https://www.signalingpathways.org/ominer/query.jsf?geneSearchType=gene&findMax=y&gene=Zfp36l1&foldChangeMin=1&significance=0.05&ps=2&organ=22&species=House+Mouse&reportsBy=pathways&omicsCategory=tm	https://www.signalingpathways.org/ominer/query.jsf?geneSearchType=gene&findMax=y&gene=Zfp36l1&ps=2&organ=22&species=House+Mouse&reportsBy=pathways&omicsCategory=cistromics&countMax=3000
	4771	Co-nodes	Cell cycle, cell division & DNA repair	Kinesin	Kif2c	1.49552	0.580644			656	94	9.64e-14	1.44e-11	0.8	15					Kif2c	Kif2c	https://www.signalingpathways.org/ominer/query.jsf?geneSearchType=gene&findMax=y&gene=Kif2c&foldChangeMin=1&significance=0.05&ps=2&organ=22&species=House+Mouse&reportsBy=pathways&omicsCategory=tm	https://www.signalingpathways.org/ominer/query.jsf?geneSearchType=gene&findMax=y&gene=Kif2c&ps=2&organ=22&species=House+Mouse&reportsBy=pathways&omicsCategory=cistromics&countMax=3000
	150	Receptors	G protein coupled receptors	Class Frizzled GPCRs	Fzd2	0.476039	-1.07085		*	657	94	9.64e-14	1.44e-11	0.8	15					Fzd2	Fzd2	https://www.signalingpathways.org/ominer/query.jsf?geneSearchType=gene&findMax=y&gene=Fzd2&foldChangeMin=1&significance=0.05&ps=2&organ=22&species=House+Mouse&reportsBy=pathways&omicsCategory=tm	https://www.signalingpathways.org/ominer/query.jsf?geneSearchType=gene&findMax=y&gene=Fzd2&ps=2&organ=22&species=House+Mouse&reportsBy=pathways&omicsCategory=cistromics&countMax=3000
	1979	Enzymes	Kinases	Mitogen-activated protein kinase kinase kinases (MAP3K)	Map3k6	1.89978	0.925831			658	94	9.64e-14	1.44e-11	0.8	15					Map3k6	Map3k6	https://www.signalingpathways.org/ominer/query.jsf?geneSearchType=gene&findMax=y&gene=Map3k6&foldChangeMin=1&significance=0.05&ps=2&organ=22&species=House+Mouse&reportsBy=pathways&omicsCategory=tm	https://www.signalingpathways.org/ominer/query.jsf?geneSearchType=gene&findMax=y&gene=Map3k6&ps=2&organ=22&species=House+Mouse&reportsBy=pathways&omicsCategory=cistromics&countMax=3000
	6656	Co-nodes	Other co-nodes	5'-nucleotidase domain containing	Nt5dc2	2.0334	1.02389	*		659	94	9.64e-14	1.44e-11	0.8	15					Nt5dc2	Nt5dc2	https://www.signalingpathways.org/ominer/query.jsf?geneSearchType=gene&findMax=y&gene=Nt5dc2&foldChangeMin=1&significance=0.05&ps=2&organ=22&species=House+Mouse&reportsBy=pathways&omicsCategory=tm	https://www.signalingpathways.org/ominer/query.jsf?geneSearchType=gene&findMax=y&gene=Nt5dc2&ps=2&organ=22&species=House+Mouse&reportsBy=pathways&omicsCategory=cistromics&countMax=3000
	5914	Co-nodes	Inactive genes	Ectonucleotide triphosphate (ENTPD)	Entpd5	2.79323	1.48193	*		660	94	9.64e-14	1.44e-11	0.8	15					Entpd5	Entpd5	https://www.signalingpathways.org/ominer/query.jsf?geneSearchType=gene&findMax=y&gene=Entpd5&foldChangeMin=1&significance=0.05&ps=2&organ=22&species=House+Mouse&reportsBy=pathways&omicsCategory=tm	https://www.signalingpathways.org/ominer/query.jsf?geneSearchType=gene&findMax=y&gene=Entpd5&ps=2&organ=22&species=House+Mouse&reportsBy=pathways&omicsCategory=cistromics&countMax=3000
	2505	Enzymes	Other enzymes	Epoxide hydrolases (EPHX)	Ephx1	0.697894	-0.51892			661	94	9.64e-14	1.44e-11	0.8	15					Ephx1	Ephx1	https://www.signalingpathways.org/ominer/query.jsf?geneSearchType=gene&findMax=y&gene=Ephx1&foldChangeMin=1&significance=0.05&ps=2&organ=22&species=House+Mouse&reportsBy=pathways&omicsCategory=tm	https://www.signalingpathways.org/ominer/query.jsf?geneSearchType=gene&findMax=y&gene=Ephx1&ps=2&organ=22&species=House+Mouse&reportsBy=pathways&omicsCategory=cistromics&countMax=3000
	3708	Enzymes	Sulfotransferases	Carbohydrate sulfotransferases (CHST)	Chst2	0.753204	-0.408888			662	94	9.64e-14	1.44e-11	0.8	15					Chst2	Chst2	https://www.signalingpathways.org/ominer/query.jsf?geneSearchType=gene&findMax=y&gene=Chst2&foldChangeMin=1&significance=0.05&ps=2&organ=22&species=House+Mouse&reportsBy=pathways&omicsCategory=tm	https://www.signalingpathways.org/ominer/query.jsf?geneSearchType=gene&findMax=y&gene=Chst2&ps=2&organ=22&species=House+Mouse&reportsBy=pathways&omicsCategory=cistromics&countMax=3000
	1475	Enzymes	Glycosyltransferases	Beta-1,3-N-acetylglucosaminyl transferases (B3GNT)	B3gnt9	0.692964	-0.529148			663	94	9.64e-14	1.44e-11	0.8	15					B3gnt9	B3gnt9	https://www.signalingpathways.org/ominer/query.jsf?geneSearchType=gene&findMax=y&gene=B3gnt9&foldChangeMin=1&significance=0.05&ps=2&organ=22&species=House+Mouse&reportsBy=pathways&omicsCategory=tm	https://www.signalingpathways.org/ominer/query.jsf?geneSearchType=gene&findMax=y&gene=B3gnt9&ps=2&organ=22&species=House+Mouse&reportsBy=pathways&omicsCategory=cistromics&countMax=3000
	389	Receptors	Ligands	Insulin like growth factor	Igf2	1.89669	0.923487			664	94	9.64e-14	1.44e-11	0.8	15					Igf2	Igf2	https://www.signalingpathways.org/ominer/query.jsf?geneSearchType=gene&findMax=y&gene=Igf2&foldChangeMin=1&significance=0.05&ps=2&organ=22&species=House+Mouse&reportsBy=pathways&omicsCategory=tm	https://www.signalingpathways.org/ominer/query.jsf?geneSearchType=gene&findMax=y&gene=Igf2&ps=2&organ=22&species=House+Mouse&reportsBy=pathways&omicsCategory=cistromics&countMax=3000
	1921	Enzymes	Kinases	Histone H3 associated protein kinases	Gsg2	1.71561	0.778718			665	94	9.64e-14	1.44e-11	0.8	15					Gsg2	Gsg2	https://www.signalingpathways.org/ominer/query.jsf?geneSearchType=gene&findMax=y&gene=Gsg2&foldChangeMin=1&significance=0.05&ps=2&organ=22&species=House+Mouse&reportsBy=pathways&omicsCategory=tm	https://www.signalingpathways.org/ominer/query.jsf?geneSearchType=gene&findMax=y&gene=Gsg2&ps=2&organ=22&species=House+Mouse&reportsBy=pathways&omicsCategory=cistromics&countMax=3000
	3160	Enzymes	Reductases	Cytochrome c	Cyc1	1.91863	0.940075			666	94	9.64e-14	1.44e-11	0.8	15	▪				Cyc1	Cyc1	https://www.signalingpathways.org/ominer/query.jsf?geneSearchType=gene&findMax=y&gene=Cyc1&foldChangeMin=1&significance=0.05&ps=2&organ=22&species=House+Mouse&reportsBy=pathways&omicsCategory=tm	https://www.signalingpathways.org/ominer/query.jsf?geneSearchType=gene&findMax=y&gene=Cyc1&ps=2&organ=22&species=House+Mouse&reportsBy=pathways&omicsCategory=cistromics&countMax=3000
	3737	Enzymes	Transaminases	Glutamine-fructose-6-phosphate transaminases (GFPT)	Gfpt2	2.09404	1.06629	*		667	94	9.64e-14	1.44e-11	0.8	15			▪	0.00504592	Gfpt2	Gfpt2	https://www.signalingpathways.org/ominer/query.jsf?geneSearchType=gene&findMax=y&gene=Gfpt2&foldChangeMin=1&significance=0.05&ps=2&organ=22&species=House+Mouse&reportsBy=pathways&omicsCategory=tm	https://www.signalingpathways.org/ominer/query.jsf?geneSearchType=gene&findMax=y&gene=Gfpt2&ps=2&organ=22&species=House+Mouse&reportsBy=pathways&omicsCategory=cistromics&countMax=3000
	45	Receptors	Catalytic receptors	Integrins	Itgb5	0.573515	-0.802097			668	94	9.64e-14	1.44e-11	0.8	15					Itgb5	Itgb5	https://www.signalingpathways.org/ominer/query.jsf?geneSearchType=gene&findMax=y&gene=Itgb5&foldChangeMin=1&significance=0.05&ps=2&organ=22&species=House+Mouse&reportsBy=pathways&omicsCategory=tm	https://www.signalingpathways.org/ominer/query.jsf?geneSearchType=gene&findMax=y&gene=Itgb5&ps=2&organ=22&species=House+Mouse&reportsBy=pathways&omicsCategory=cistromics&countMax=3000
	2366	Enzymes	Nucleases	Interferon stimulated exonuclease gene	Isg20	1.18225	0.241538			669	94	9.64e-14	1.44e-11	0.8	15					Isg20	Isg20	https://www.signalingpathways.org/ominer/query.jsf?geneSearchType=gene&findMax=y&gene=Isg20&foldChangeMin=1&significance=0.05&ps=2&organ=22&species=House+Mouse&reportsBy=pathways&omicsCategory=tm	https://www.signalingpathways.org/ominer/query.jsf?geneSearchType=gene&findMax=y&gene=Isg20&ps=2&organ=22&species=House+Mouse&reportsBy=pathways&omicsCategory=cistromics&countMax=3000
	5989	Co-nodes	Interacting proteins	RAB3A interacting protein like	Rab3il1	0.58554	-0.772159			670	94	9.64e-14	1.44e-11	0.8	15					Rab3il1	Rab3il1	https://www.signalingpathways.org/ominer/query.jsf?geneSearchType=gene&findMax=y&gene=Rab3il1&foldChangeMin=1&significance=0.05&ps=2&organ=22&species=House+Mouse&reportsBy=pathways&omicsCategory=tm	https://www.signalingpathways.org/ominer/query.jsf?geneSearchType=gene&findMax=y&gene=Rab3il1&ps=2&organ=22&species=House+Mouse&reportsBy=pathways&omicsCategory=cistromics&countMax=3000
	5221	Co-nodes	Cytoskeleton components & regulators	Filamin	Flna	0.626141	-0.675441			671	94	9.64e-14	1.44e-11	0.8	15					Flna	Flna	https://www.signalingpathways.org/ominer/query.jsf?geneSearchType=gene&findMax=y&gene=Flna&foldChangeMin=1&significance=0.05&ps=2&organ=22&species=House+Mouse&reportsBy=pathways&omicsCategory=tm	https://www.signalingpathways.org/ominer/query.jsf?geneSearchType=gene&findMax=y&gene=Flna&ps=2&organ=22&species=House+Mouse&reportsBy=pathways&omicsCategory=cistromics&countMax=3000
	2269	Enzymes	Methyltransferases	Nicotinamide N-methyltransferases	Nnmt	1.76994	0.823697			672	94	9.64e-14	1.44e-11	0.8	15					Nnmt	Nnmt	https://www.signalingpathways.org/ominer/query.jsf?geneSearchType=gene&findMax=y&gene=Nnmt&foldChangeMin=1&significance=0.05&ps=2&organ=22&species=House+Mouse&reportsBy=pathways&omicsCategory=tm	https://www.signalingpathways.org/ominer/query.jsf?geneSearchType=gene&findMax=y&gene=Nnmt&ps=2&organ=22&species=House+Mouse&reportsBy=pathways&omicsCategory=cistromics&countMax=3000
	634	Receptors	Other receptors	Sigma receptors	Tmem97	1.82604	0.868719			673	94	9.64e-14	1.44e-11	0.8	15					Tmem97	Tmem97	https://www.signalingpathways.org/ominer/query.jsf?geneSearchType=gene&findMax=y&gene=Tmem97&foldChangeMin=1&significance=0.05&ps=2&organ=22&species=House+Mouse&reportsBy=pathways&omicsCategory=tm	https://www.signalingpathways.org/ominer/query.jsf?geneSearchType=gene&findMax=y&gene=Tmem97&ps=2&organ=22&species=House+Mouse&reportsBy=pathways&omicsCategory=cistromics&countMax=3000
	2199	Enzymes	Lyases	Enolases (ENO)	Eno2	0.614843	-0.701711			674	94	9.64e-14	1.44e-11	0.8	15					Eno2	Eno2	https://www.signalingpathways.org/ominer/query.jsf?geneSearchType=gene&findMax=y&gene=Eno2&foldChangeMin=1&significance=0.05&ps=2&organ=22&species=House+Mouse&reportsBy=pathways&omicsCategory=tm	https://www.signalingpathways.org/ominer/query.jsf?geneSearchType=gene&findMax=y&gene=Eno2&ps=2&organ=22&species=House+Mouse&reportsBy=pathways&omicsCategory=cistromics&countMax=3000
	8883	Co-nodes	WD repeat proteins	WD repeat and HMG-box DNA binding protein	Wdhd1	1.63922	0.713008			675	94	9.64e-14	1.44e-11	0.8	15					Wdhd1	Wdhd1	https://www.signalingpathways.org/ominer/query.jsf?geneSearchType=gene&findMax=y&gene=Wdhd1&foldChangeMin=1&significance=0.05&ps=2&organ=22&species=House+Mouse&reportsBy=pathways&omicsCategory=tm	https://www.signalingpathways.org/ominer/query.jsf?geneSearchType=gene&findMax=y&gene=Wdhd1&ps=2&organ=22&species=House+Mouse&reportsBy=pathways&omicsCategory=cistromics&countMax=3000
	6789	Co-nodes	Other co-nodes	Cellular communication network factor	Wisp2	0.983306	-0.0242873			676	94	9.64e-14	1.44e-11	0.8	15					Wisp2	Wisp2	https://www.signalingpathways.org/ominer/query.jsf?geneSearchType=gene&findMax=y&gene=Wisp2&foldChangeMin=1&significance=0.05&ps=2&organ=22&species=House+Mouse&reportsBy=pathways&omicsCategory=tm	https://www.signalingpathways.org/ominer/query.jsf?geneSearchType=gene&findMax=y&gene=Wisp2&ps=2&organ=22&species=House+Mouse&reportsBy=pathways&omicsCategory=cistromics&countMax=3000
	8275	Co-nodes	Transcriptional coregulators	Inhibitor of DNA binding, HLH protein	Id1	1.97824	0.984218			677	94	9.64e-14	1.44e-11	0.8	15					Id1	Id1	https://www.signalingpathways.org/ominer/query.jsf?geneSearchType=gene&findMax=y&gene=Id1&foldChangeMin=1&significance=0.05&ps=2&organ=22&species=House+Mouse&reportsBy=pathways&omicsCategory=tm	https://www.signalingpathways.org/ominer/query.jsf?geneSearchType=gene&findMax=y&gene=Id1&ps=2&organ=22&species=House+Mouse&reportsBy=pathways&omicsCategory=cistromics&countMax=3000
	1694	Enzymes	Helicases (DNA)	Minichromosome maintenance (MCM)	Mcm3	1.05351	0.0752108			678	94	9.64e-14	1.44e-11	0.8	15				64.8703	Mcm3	Mcm3	https://www.signalingpathways.org/ominer/query.jsf?geneSearchType=gene&findMax=y&gene=Mcm3&foldChangeMin=1&significance=0.05&ps=2&organ=22&species=House+Mouse&reportsBy=pathways&omicsCategory=tm	https://www.signalingpathways.org/ominer/query.jsf?geneSearchType=gene&findMax=y&gene=Mcm3&ps=2&organ=22&species=House+Mouse&reportsBy=pathways&omicsCategory=cistromics&countMax=3000
	3137	Enzymes	Protein disulfide isomerases	Protein disulfide-isomerases A (PDIA)	Pdia5	0.607923	-0.718041			679	94	9.64e-14	1.44e-11	0.8	15					Pdia5	Pdia5	https://www.signalingpathways.org/ominer/query.jsf?geneSearchType=gene&findMax=y&gene=Pdia5&foldChangeMin=1&significance=0.05&ps=2&organ=22&species=House+Mouse&reportsBy=pathways&omicsCategory=tm	https://www.signalingpathways.org/ominer/query.jsf?geneSearchType=gene&findMax=y&gene=Pdia5&ps=2&organ=22&species=House+Mouse&reportsBy=pathways&omicsCategory=cistromics&countMax=3000
	3860	Transcription factors	BHLH factors	SREBP factor	Srebf1	2.09479	1.06681	*		680	94	9.64e-14	1.44e-11	0.8	15		▪		84.9329	Srebf1	Srebf1	https://www.signalingpathways.org/ominer/query.jsf?geneSearchType=gene&findMax=y&gene=Srebf1&foldChangeMin=1&significance=0.05&ps=2&organ=22&species=House+Mouse&reportsBy=pathways&omicsCategory=tm	https://www.signalingpathways.org/ominer/query.jsf?geneSearchType=gene&findMax=y&gene=Srebf1&ps=2&organ=22&species=House+Mouse&reportsBy=pathways&omicsCategory=cistromics&countMax=3000
	844	Enzymes	Aldolases	Fructose bisphosphate (ALDO)	Aldoa	2.22579	1.15432	*		681	94	9.64e-14	1.44e-11	0.8	15	▪				Aldoa	Aldoa	https://www.signalingpathways.org/ominer/query.jsf?geneSearchType=gene&findMax=y&gene=Aldoa&foldChangeMin=1&significance=0.05&ps=2&organ=22&species=House+Mouse&reportsBy=pathways&omicsCategory=tm	https://www.signalingpathways.org/ominer/query.jsf?geneSearchType=gene&findMax=y&gene=Aldoa&ps=2&organ=22&species=House+Mouse&reportsBy=pathways&omicsCategory=cistromics&countMax=3000
	4348	Co-nodes	Adhesion molecules	PVR cell adhesion molecule	Pvr	3.36301	1.74976	*		682	94	9.64e-14	1.44e-11	0.8	15					Pvr	Pvr	https://www.signalingpathways.org/ominer/query.jsf?geneSearchType=gene&findMax=y&gene=Pvr&foldChangeMin=1&significance=0.05&ps=2&organ=22&species=House+Mouse&reportsBy=pathways&omicsCategory=tm	https://www.signalingpathways.org/ominer/query.jsf?geneSearchType=gene&findMax=y&gene=Pvr&ps=2&organ=22&species=House+Mouse&reportsBy=pathways&omicsCategory=cistromics&countMax=3000
	4457	Co-nodes	Armadillo repeat containing	Armadillo repeat containing X-linked	Armcx2	0.546178	-0.872558			683	94	9.64e-14	1.44e-11	0.8	15					Armcx2	Armcx2	https://www.signalingpathways.org/ominer/query.jsf?geneSearchType=gene&findMax=y&gene=Armcx2&foldChangeMin=1&significance=0.05&ps=2&organ=22&species=House+Mouse&reportsBy=pathways&omicsCategory=tm	https://www.signalingpathways.org/ominer/query.jsf?geneSearchType=gene&findMax=y&gene=Armcx2&ps=2&organ=22&species=House+Mouse&reportsBy=pathways&omicsCategory=cistromics&countMax=3000
	2438	Enzymes	Nucleotidyltransferases	Phosphate cytidylyltransferases (PCYT)	Pcyt2	1.80861	0.854885			684	94	9.64e-14	1.44e-11	0.8	15					Pcyt2	Pcyt2	https://www.signalingpathways.org/ominer/query.jsf?geneSearchType=gene&findMax=y&gene=Pcyt2&foldChangeMin=1&significance=0.05&ps=2&organ=22&species=House+Mouse&reportsBy=pathways&omicsCategory=tm	https://www.signalingpathways.org/ominer/query.jsf?geneSearchType=gene&findMax=y&gene=Pcyt2&ps=2&organ=22&species=House+Mouse&reportsBy=pathways&omicsCategory=cistromics&countMax=3000
	3720	Enzymes	Synthases	Aminolevulinate dehydratases	Alad	2.4974	1.32043	*		685	94	9.64e-14	1.44e-11	0.8	15					Alad	Alad	https://www.signalingpathways.org/ominer/query.jsf?geneSearchType=gene&findMax=y&gene=Alad&foldChangeMin=1&significance=0.05&ps=2&organ=22&species=House+Mouse&reportsBy=pathways&omicsCategory=tm	https://www.signalingpathways.org/ominer/query.jsf?geneSearchType=gene&findMax=y&gene=Alad&ps=2&organ=22&species=House+Mouse&reportsBy=pathways&omicsCategory=cistromics&countMax=3000
	2960	Enzymes	Peroxidases	Peroxiredoxins (PRDX)	Prdx3	1.83036	0.87213			686	94	9.64e-14	1.44e-11	0.8	15	▪				Prdx3	Prdx3	https://www.signalingpathways.org/ominer/query.jsf?geneSearchType=gene&findMax=y&gene=Prdx3&foldChangeMin=1&significance=0.05&ps=2&organ=22&species=House+Mouse&reportsBy=pathways&omicsCategory=tm	https://www.signalingpathways.org/ominer/query.jsf?geneSearchType=gene&findMax=y&gene=Prdx3&ps=2&organ=22&species=House+Mouse&reportsBy=pathways&omicsCategory=cistromics&countMax=3000
	1665	Enzymes	GTPases	Rho GTPases	Rhou	1.62	0.695991			687	94	9.64e-14	1.44e-11	0.8	15					Rhou	Rhou	https://www.signalingpathways.org/ominer/query.jsf?geneSearchType=gene&findMax=y&gene=Rhou&foldChangeMin=1&significance=0.05&ps=2&organ=22&species=House+Mouse&reportsBy=pathways&omicsCategory=tm	https://www.signalingpathways.org/ominer/query.jsf?geneSearchType=gene&findMax=y&gene=Rhou&ps=2&organ=22&species=House+Mouse&reportsBy=pathways&omicsCategory=cistromics&countMax=3000
	26	Receptors	Catalytic receptors	IL3 receptor	Il3ra	0.608812	-0.71593			688	94	9.64e-14	1.44e-11	0.8	15					Il3ra	Il3ra	https://www.signalingpathways.org/ominer/query.jsf?geneSearchType=gene&findMax=y&gene=Il3ra&foldChangeMin=1&significance=0.05&ps=2&organ=22&species=House+Mouse&reportsBy=pathways&omicsCategory=tm	https://www.signalingpathways.org/ominer/query.jsf?geneSearchType=gene&findMax=y&gene=Il3ra&ps=2&organ=22&species=House+Mouse&reportsBy=pathways&omicsCategory=cistromics&countMax=3000
	2889	Enzymes	Peptidases	Tripeptidyl-peptidases (TPP)	Tpp1	0.738093	-0.438125			689	94	9.64e-14	1.44e-11	0.8	15					Tpp1	Tpp1	https://www.signalingpathways.org/ominer/query.jsf?geneSearchType=gene&findMax=y&gene=Tpp1&foldChangeMin=1&significance=0.05&ps=2&organ=22&species=House+Mouse&reportsBy=pathways&omicsCategory=tm	https://www.signalingpathways.org/ominer/query.jsf?geneSearchType=gene&findMax=y&gene=Tpp1&ps=2&organ=22&species=House+Mouse&reportsBy=pathways&omicsCategory=cistromics&countMax=3000
	804	Enzymes	Acyltransferases	Glycerol-3-phosphate (GPA)	Gpam	2.35764	1.23734	*		690	94	9.64e-14	1.44e-11	0.8	15	▪				Gpam	Gpam	https://www.signalingpathways.org/ominer/query.jsf?geneSearchType=gene&findMax=y&gene=Gpam&foldChangeMin=1&significance=0.05&ps=2&organ=22&species=House+Mouse&reportsBy=pathways&omicsCategory=tm	https://www.signalingpathways.org/ominer/query.jsf?geneSearchType=gene&findMax=y&gene=Gpam&ps=2&organ=22&species=House+Mouse&reportsBy=pathways&omicsCategory=cistromics&countMax=3000
	2989	Enzymes	Phosphatases	DCTP pyrophosphatases	Dctpp1	1.72436	0.786065			691	94	9.64e-14	1.44e-11	0.8	15					Dctpp1	Dctpp1	https://www.signalingpathways.org/ominer/query.jsf?geneSearchType=gene&findMax=y&gene=Dctpp1&foldChangeMin=1&significance=0.05&ps=2&organ=22&species=House+Mouse&reportsBy=pathways&omicsCategory=tm	https://www.signalingpathways.org/ominer/query.jsf?geneSearchType=gene&findMax=y&gene=Dctpp1&ps=2&organ=22&species=House+Mouse&reportsBy=pathways&omicsCategory=cistromics&countMax=3000
	351	Receptors	Ligands	Fibroblast growth factor	Fgf10	1.86837	0.901779			692	94	9.64e-14	1.44e-11	0.8	15					Fgf10	Fgf10	https://www.signalingpathways.org/ominer/query.jsf?geneSearchType=gene&findMax=y&gene=Fgf10&foldChangeMin=1&significance=0.05&ps=2&organ=22&species=House+Mouse&reportsBy=pathways&omicsCategory=tm	https://www.signalingpathways.org/ominer/query.jsf?geneSearchType=gene&findMax=y&gene=Fgf10&ps=2&organ=22&species=House+Mouse&reportsBy=pathways&omicsCategory=cistromics&countMax=3000
	5824	Co-nodes	Growth factors & growth factor binding proteins	Latent transforming growth factor beta binding protein	Ltbp2	1.17692	0.235022			693	94	9.64e-14	1.44e-11	0.8	15					Ltbp2	Ltbp2	https://www.signalingpathways.org/ominer/query.jsf?geneSearchType=gene&findMax=y&gene=Ltbp2&foldChangeMin=1&significance=0.05&ps=2&organ=22&species=House+Mouse&reportsBy=pathways&omicsCategory=tm	https://www.signalingpathways.org/ominer/query.jsf?geneSearchType=gene&findMax=y&gene=Ltbp2&ps=2&organ=22&species=House+Mouse&reportsBy=pathways&omicsCategory=cistromics&countMax=3000
	3953	Transcription factors	C2H2 Zn finger factors	Kruppel-like	Klf7	0.556264	-0.846158			694	94	9.64e-14	1.44e-11	0.8	15					Klf7	Klf7	https://www.signalingpathways.org/ominer/query.jsf?geneSearchType=gene&findMax=y&gene=Klf7&foldChangeMin=1&significance=0.05&ps=2&organ=22&species=House+Mouse&reportsBy=pathways&omicsCategory=tm	https://www.signalingpathways.org/ominer/query.jsf?geneSearchType=gene&findMax=y&gene=Klf7&ps=2&organ=22&species=House+Mouse&reportsBy=pathways&omicsCategory=cistromics&countMax=3000
	992	Enzymes	Dehydrogenases	3 beta hydroxysteroid dehydrogenases	Hsd3b7	1.48871	0.574063			695	94	9.64e-14	1.44e-11	0.8	15		▪		70.4814	Hsd3b7	Hsd3b7	https://www.signalingpathways.org/ominer/query.jsf?geneSearchType=gene&findMax=y&gene=Hsd3b7&foldChangeMin=1&significance=0.05&ps=2&organ=22&species=House+Mouse&reportsBy=pathways&omicsCategory=tm	https://www.signalingpathways.org/ominer/query.jsf?geneSearchType=gene&findMax=y&gene=Hsd3b7&ps=2&organ=22&species=House+Mouse&reportsBy=pathways&omicsCategory=cistromics&countMax=3000
	6718	Co-nodes	Other co-nodes	BCL2 like	Bcl2l13	2.09411	1.06634	*		696	94	9.64e-14	1.44e-11	0.8	15	▪				Bcl2l13	Bcl2l13	https://www.signalingpathways.org/ominer/query.jsf?geneSearchType=gene&findMax=y&gene=Bcl2l13&foldChangeMin=1&significance=0.05&ps=2&organ=22&species=House+Mouse&reportsBy=pathways&omicsCategory=tm	https://www.signalingpathways.org/ominer/query.jsf?geneSearchType=gene&findMax=y&gene=Bcl2l13&ps=2&organ=22&species=House+Mouse&reportsBy=pathways&omicsCategory=cistromics&countMax=3000
	1653	Enzymes	GTPases	Ras Type GTPases	Rras	1.1861	0.246223			697	94	9.64e-14	1.44e-11	0.8	15					Rras	Rras	https://www.signalingpathways.org/ominer/query.jsf?geneSearchType=gene&findMax=y&gene=Rras&foldChangeMin=1&significance=0.05&ps=2&organ=22&species=House+Mouse&reportsBy=pathways&omicsCategory=tm	https://www.signalingpathways.org/ominer/query.jsf?geneSearchType=gene&findMax=y&gene=Rras&ps=2&organ=22&species=House+Mouse&reportsBy=pathways&omicsCategory=cistromics&countMax=3000
	7524	Co-nodes	Pleckstrin domain	Pleckstrin homology like domain A member	Phlda1	0.857735	-0.221396			698	94	9.64e-14	1.44e-11	0.8	15					Phlda1	Phlda1	https://www.signalingpathways.org/ominer/query.jsf?geneSearchType=gene&findMax=y&gene=Phlda1&foldChangeMin=1&significance=0.05&ps=2&organ=22&species=House+Mouse&reportsBy=pathways&omicsCategory=tm	https://www.signalingpathways.org/ominer/query.jsf?geneSearchType=gene&findMax=y&gene=Phlda1&ps=2&organ=22&species=House+Mouse&reportsBy=pathways&omicsCategory=cistromics&countMax=3000
	1087	Enzymes	Dehydrogenases	Xanthine dehydrogenases	Xdh	1.61178	0.688655			699	94	9.64e-14	1.44e-11	0.8	15					Xdh	Xdh	https://www.signalingpathways.org/ominer/query.jsf?geneSearchType=gene&findMax=y&gene=Xdh&foldChangeMin=1&significance=0.05&ps=2&organ=22&species=House+Mouse&reportsBy=pathways&omicsCategory=tm	https://www.signalingpathways.org/ominer/query.jsf?geneSearchType=gene&findMax=y&gene=Xdh&ps=2&organ=22&species=House+Mouse&reportsBy=pathways&omicsCategory=cistromics&countMax=3000
	1033	Enzymes	Dehydrogenases	Glucose-6-phosphate dehydrogenases	G6pdx	1.79044	0.840318			700	94	9.64e-14	1.44e-11	0.8	15					G6pdx	G6pdx	https://www.signalingpathways.org/ominer/query.jsf?geneSearchType=gene&findMax=y&gene=G6pdx&foldChangeMin=1&significance=0.05&ps=2&organ=22&species=House+Mouse&reportsBy=pathways&omicsCategory=tm	https://www.signalingpathways.org/ominer/query.jsf?geneSearchType=gene&findMax=y&gene=G6pdx&ps=2&organ=22&species=House+Mouse&reportsBy=pathways&omicsCategory=cistromics&countMax=3000
	5854	Co-nodes	Histones & histone associated	H2A.X variant histone	H2afx	1.66945	0.739371			701	94	9.64e-14	1.44e-11	0.8	15					H2afx	H2afx	https://www.signalingpathways.org/ominer/query.jsf?geneSearchType=gene&findMax=y&gene=H2afx&foldChangeMin=1&significance=0.05&ps=2&organ=22&species=House+Mouse&reportsBy=pathways&omicsCategory=tm	https://www.signalingpathways.org/ominer/query.jsf?geneSearchType=gene&findMax=y&gene=H2afx&ps=2&organ=22&species=House+Mouse&reportsBy=pathways&omicsCategory=cistromics&countMax=3000
	3279	Enzymes	Regulatory factors	Cyclin-dependent kinase inhibitors (CDKN)	Cdkn2c	1.85222	0.889252			702	94	9.64e-14	1.44e-11	0.8	15	▪				Cdkn2c	Cdkn2c	https://www.signalingpathways.org/ominer/query.jsf?geneSearchType=gene&findMax=y&gene=Cdkn2c&foldChangeMin=1&significance=0.05&ps=2&organ=22&species=House+Mouse&reportsBy=pathways&omicsCategory=tm	https://www.signalingpathways.org/ominer/query.jsf?geneSearchType=gene&findMax=y&gene=Cdkn2c&ps=2&organ=22&species=House+Mouse&reportsBy=pathways&omicsCategory=cistromics&countMax=3000
	808	Enzymes	Acyltransferases	Hydroxyacyl-CoA dehydrogenase trifunctional multienzyme complex subunit	Hadhb	2.05249	1.03738	*		703	94	9.64e-14	1.44e-11	0.8	15					Hadhb	Hadhb	https://www.signalingpathways.org/ominer/query.jsf?geneSearchType=gene&findMax=y&gene=Hadhb&foldChangeMin=1&significance=0.05&ps=2&organ=22&species=House+Mouse&reportsBy=pathways&omicsCategory=tm	https://www.signalingpathways.org/ominer/query.jsf?geneSearchType=gene&findMax=y&gene=Hadhb&ps=2&organ=22&species=House+Mouse&reportsBy=pathways&omicsCategory=cistromics&countMax=3000
	790	Enzymes	Acyltransferases	Acetyl-CoA (ACAA)	Acaa2	1.86001	0.895309			704	94	9.64e-14	1.44e-11	0.8	15	▪				Acaa2	Acaa2	https://www.signalingpathways.org/ominer/query.jsf?geneSearchType=gene&findMax=y&gene=Acaa2&foldChangeMin=1&significance=0.05&ps=2&organ=22&species=House+Mouse&reportsBy=pathways&omicsCategory=tm	https://www.signalingpathways.org/ominer/query.jsf?geneSearchType=gene&findMax=y&gene=Acaa2&ps=2&organ=22&species=House+Mouse&reportsBy=pathways&omicsCategory=cistromics&countMax=3000
	2179	Enzymes	Lipases	Phospholipases (PLA2)	Pla2g6	2.0457	1.03259	*		705	94	9.64e-14	1.44e-11	0.8	15					Pla2g6	Pla2g6	https://www.signalingpathways.org/ominer/query.jsf?geneSearchType=gene&findMax=y&gene=Pla2g6&foldChangeMin=1&significance=0.05&ps=2&organ=22&species=House+Mouse&reportsBy=pathways&omicsCategory=tm	https://www.signalingpathways.org/ominer/query.jsf?geneSearchType=gene&findMax=y&gene=Pla2g6&ps=2&organ=22&species=House+Mouse&reportsBy=pathways&omicsCategory=cistromics&countMax=3000
	6796	Co-nodes	Other co-nodes	Chitinase-like	Chil1	1.06418	0.0897389			706	94	9.64e-14	1.44e-11	0.8	15					Chil1	Chil1	https://www.signalingpathways.org/ominer/query.jsf?geneSearchType=gene&findMax=y&gene=Chil1&foldChangeMin=1&significance=0.05&ps=2&organ=22&species=House+Mouse&reportsBy=pathways&omicsCategory=tm	https://www.signalingpathways.org/ominer/query.jsf?geneSearchType=gene&findMax=y&gene=Chil1&ps=2&organ=22&species=House+Mouse&reportsBy=pathways&omicsCategory=cistromics&countMax=3000
	948	Enzymes	Deaminases	Apolipoprotein B mRNA-editing (APOBEC)	Apobec1	1.11188	0.153001			707	94	9.64e-14	1.44e-11	0.8	15			▪	95.4889	Apobec1	Apobec1	https://www.signalingpathways.org/ominer/query.jsf?geneSearchType=gene&findMax=y&gene=Apobec1&foldChangeMin=1&significance=0.05&ps=2&organ=22&species=House+Mouse&reportsBy=pathways&omicsCategory=tm	https://www.signalingpathways.org/ominer/query.jsf?geneSearchType=gene&findMax=y&gene=Apobec1&ps=2&organ=22&species=House+Mouse&reportsBy=pathways&omicsCategory=cistromics&countMax=3000
	8985	Co-nodes	Zinc finger proteins	Zinc finger protein, FOG	Zfpm2	0.601614	-0.733091			708	94	9.64e-14	1.44e-11	0.8	15					Zfpm2	Zfpm2	https://www.signalingpathways.org/ominer/query.jsf?geneSearchType=gene&findMax=y&gene=Zfpm2&foldChangeMin=1&significance=0.05&ps=2&organ=22&species=House+Mouse&reportsBy=pathways&omicsCategory=tm	https://www.signalingpathways.org/ominer/query.jsf?geneSearchType=gene&findMax=y&gene=Zfpm2&ps=2&organ=22&species=House+Mouse&reportsBy=pathways&omicsCategory=cistromics&countMax=3000
	3755	Enzymes	Transferases	Citrate synthases	Cs	2.25815	1.17514	*		709	94	9.64e-14	1.44e-11	0.8	15	▪				Cs	Cs	https://www.signalingpathways.org/ominer/query.jsf?geneSearchType=gene&findMax=y&gene=Cs&foldChangeMin=1&significance=0.05&ps=2&organ=22&species=House+Mouse&reportsBy=pathways&omicsCategory=tm	https://www.signalingpathways.org/ominer/query.jsf?geneSearchType=gene&findMax=y&gene=Cs&ps=2&organ=22&species=House+Mouse&reportsBy=pathways&omicsCategory=cistromics&countMax=3000
	2715	Enzymes	Peptidases	ADAM metallopeptidase domain (ADAM)	Adam19	0.804437	-0.313949			710	94	9.64e-14	1.44e-11	0.8	15			▪	76.5314	Adam19	Adam19	https://www.signalingpathways.org/ominer/query.jsf?geneSearchType=gene&findMax=y&gene=Adam19&foldChangeMin=1&significance=0.05&ps=2&organ=22&species=House+Mouse&reportsBy=pathways&omicsCategory=tm	https://www.signalingpathways.org/ominer/query.jsf?geneSearchType=gene&findMax=y&gene=Adam19&ps=2&organ=22&species=House+Mouse&reportsBy=pathways&omicsCategory=cistromics&countMax=3000
	1693	Enzymes	Helicases (DNA)	Minichromosome maintenance (MCM)	Mcm2	1.01253	0.0179652			711	94	9.64e-14	1.44e-11	0.8	15					Mcm2	Mcm2	https://www.signalingpathways.org/ominer/query.jsf?geneSearchType=gene&findMax=y&gene=Mcm2&foldChangeMin=1&significance=0.05&ps=2&organ=22&species=House+Mouse&reportsBy=pathways&omicsCategory=tm	https://www.signalingpathways.org/ominer/query.jsf?geneSearchType=gene&findMax=y&gene=Mcm2&ps=2&organ=22&species=House+Mouse&reportsBy=pathways&omicsCategory=cistromics&countMax=3000
	1961	Enzymes	Kinases	Mevalonate kinases	Mvk	1.39507	0.480335			712	94	9.64e-14	1.44e-11	0.8	15					Mvk	Mvk	https://www.signalingpathways.org/ominer/query.jsf?geneSearchType=gene&findMax=y&gene=Mvk&foldChangeMin=1&significance=0.05&ps=2&organ=22&species=House+Mouse&reportsBy=pathways&omicsCategory=tm	https://www.signalingpathways.org/ominer/query.jsf?geneSearchType=gene&findMax=y&gene=Mvk&ps=2&organ=22&species=House+Mouse&reportsBy=pathways&omicsCategory=cistromics&countMax=3000
	1064	Enzymes	Dehydrogenases	Phosphogluconate dehydrogenases	Pgd	1.93553	0.952729			713	94	9.64e-14	1.44e-11	0.8	15					Pgd	Pgd	https://www.signalingpathways.org/ominer/query.jsf?geneSearchType=gene&findMax=y&gene=Pgd&foldChangeMin=1&significance=0.05&ps=2&organ=22&species=House+Mouse&reportsBy=pathways&omicsCategory=tm	https://www.signalingpathways.org/ominer/query.jsf?geneSearchType=gene&findMax=y&gene=Pgd&ps=2&organ=22&species=House+Mouse&reportsBy=pathways&omicsCategory=cistromics&countMax=3000
	5283	Co-nodes	Cytoskeleton components & regulators	Myosin heavy chain	Myh9	0.607196	-0.719766			714	94	9.64e-14	1.44e-11	0.8	15			▪	84.5292	Myh9	Myh9	https://www.signalingpathways.org/ominer/query.jsf?geneSearchType=gene&findMax=y&gene=Myh9&foldChangeMin=1&significance=0.05&ps=2&organ=22&species=House+Mouse&reportsBy=pathways&omicsCategory=tm	https://www.signalingpathways.org/ominer/query.jsf?geneSearchType=gene&findMax=y&gene=Myh9&ps=2&organ=22&species=House+Mouse&reportsBy=pathways&omicsCategory=cistromics&countMax=3000
	737	Enzymes	Acetyltransferases	Carnitine O-acetyltransferases	Crat	2.0344	1.0246	*		715	94	9.64e-14	1.44e-11	0.8	15	▪				Crat	Crat	https://www.signalingpathways.org/ominer/query.jsf?geneSearchType=gene&findMax=y&gene=Crat&foldChangeMin=1&significance=0.05&ps=2&organ=22&species=House+Mouse&reportsBy=pathways&omicsCategory=tm	https://www.signalingpathways.org/ominer/query.jsf?geneSearchType=gene&findMax=y&gene=Crat&ps=2&organ=22&species=House+Mouse&reportsBy=pathways&omicsCategory=cistromics&countMax=3000
	3170	Enzymes	Reductases	Dihydrolipoamide dehydrogenases	Dld	1.86465	0.898907			716	94	9.64e-14	1.44e-11	0.8	15	▪				Dld	Dld	https://www.signalingpathways.org/ominer/query.jsf?geneSearchType=gene&findMax=y&gene=Dld&foldChangeMin=1&significance=0.05&ps=2&organ=22&species=House+Mouse&reportsBy=pathways&omicsCategory=tm	https://www.signalingpathways.org/ominer/query.jsf?geneSearchType=gene&findMax=y&gene=Dld&ps=2&organ=22&species=House+Mouse&reportsBy=pathways&omicsCategory=cistromics&countMax=3000
	3989	Transcription factors	C2H2 Zn finger factors	Unclassified	Zfp90	0.714112	-0.485778			717	94	9.64e-14	1.44e-11	0.8	15					Zfp90	Zfp90	https://www.signalingpathways.org/ominer/query.jsf?geneSearchType=gene&findMax=y&gene=Zfp90&foldChangeMin=1&significance=0.05&ps=2&organ=22&species=House+Mouse&reportsBy=pathways&omicsCategory=tm	https://www.signalingpathways.org/ominer/query.jsf?geneSearchType=gene&findMax=y&gene=Zfp90&ps=2&organ=22&species=House+Mouse&reportsBy=pathways&omicsCategory=cistromics&countMax=3000
	7460	Co-nodes	PDZ domain proteins	GIPC PDZ domain containing	Gipc2	0.795649	-0.329797			718	94	9.64e-14	1.44e-11	0.8	15					Gipc2	Gipc2	https://www.signalingpathways.org/ominer/query.jsf?geneSearchType=gene&findMax=y&gene=Gipc2&foldChangeMin=1&significance=0.05&ps=2&organ=22&species=House+Mouse&reportsBy=pathways&omicsCategory=tm	https://www.signalingpathways.org/ominer/query.jsf?geneSearchType=gene&findMax=y&gene=Gipc2&ps=2&organ=22&species=House+Mouse&reportsBy=pathways&omicsCategory=cistromics&countMax=3000
	6847	Co-nodes	Other co-nodes	Cytohesin	Cyth3	0.600993	-0.734581			719	94	9.64e-14	1.44e-11	0.8	15					Cyth3	Cyth3	https://www.signalingpathways.org/ominer/query.jsf?geneSearchType=gene&findMax=y&gene=Cyth3&foldChangeMin=1&significance=0.05&ps=2&organ=22&species=House+Mouse&reportsBy=pathways&omicsCategory=tm	https://www.signalingpathways.org/ominer/query.jsf?geneSearchType=gene&findMax=y&gene=Cyth3&ps=2&organ=22&species=House+Mouse&reportsBy=pathways&omicsCategory=cistromics&countMax=3000
	6115	Co-nodes	Lectins	Galectin	Lgals3	1.39646	0.481773			720	94	9.64e-14	1.44e-11	0.8	15			▪	41.9568	Lgals3	Lgals3	https://www.signalingpathways.org/ominer/query.jsf?geneSearchType=gene&findMax=y&gene=Lgals3&foldChangeMin=1&significance=0.05&ps=2&organ=22&species=House+Mouse&reportsBy=pathways&omicsCategory=tm	https://www.signalingpathways.org/ominer/query.jsf?geneSearchType=gene&findMax=y&gene=Lgals3&ps=2&organ=22&species=House+Mouse&reportsBy=pathways&omicsCategory=cistromics&countMax=3000
	306	Receptors	Ligands	Collagen chain	Col4a1	1.65965	0.730875			721	94	9.64e-14	1.44e-11	0.8	15	▪				Col4a1	Col4a1	https://www.signalingpathways.org/ominer/query.jsf?geneSearchType=gene&findMax=y&gene=Col4a1&foldChangeMin=1&significance=0.05&ps=2&organ=22&species=House+Mouse&reportsBy=pathways&omicsCategory=tm	https://www.signalingpathways.org/ominer/query.jsf?geneSearchType=gene&findMax=y&gene=Col4a1&ps=2&organ=22&species=House+Mouse&reportsBy=pathways&omicsCategory=cistromics&countMax=3000
	2275	Enzymes	Methyltransferases	Nucleolar protein	Nop2	1.74629	0.804295			722	94	9.64e-14	1.44e-11	0.8	15					Nop2	Nop2	https://www.signalingpathways.org/ominer/query.jsf?geneSearchType=gene&findMax=y&gene=Nop2&foldChangeMin=1&significance=0.05&ps=2&organ=22&species=House+Mouse&reportsBy=pathways&omicsCategory=tm	https://www.signalingpathways.org/ominer/query.jsf?geneSearchType=gene&findMax=y&gene=Nop2&ps=2&organ=22&species=House+Mouse&reportsBy=pathways&omicsCategory=cistromics&countMax=3000
	4092	Transcription factors	Homeo domain	DLX	Dlx1	0.96472	-0.0518177			723	94	9.64e-14	1.44e-11	0.8	15					Dlx1	Dlx1	https://www.signalingpathways.org/ominer/query.jsf?geneSearchType=gene&findMax=y&gene=Dlx1&foldChangeMin=1&significance=0.05&ps=2&organ=22&species=House+Mouse&reportsBy=pathways&omicsCategory=tm	https://www.signalingpathways.org/ominer/query.jsf?geneSearchType=gene&findMax=y&gene=Dlx1&ps=2&organ=22&species=House+Mouse&reportsBy=pathways&omicsCategory=cistromics&countMax=3000
	1106	Enzymes	Desaturases	Fatty acid desaturases	Fads1	0.933737	-0.0989119			724	94	9.64e-14	1.44e-11	0.8	15					Fads1	Fads1	https://www.signalingpathways.org/ominer/query.jsf?geneSearchType=gene&findMax=y&gene=Fads1&foldChangeMin=1&significance=0.05&ps=2&organ=22&species=House+Mouse&reportsBy=pathways&omicsCategory=tm	https://www.signalingpathways.org/ominer/query.jsf?geneSearchType=gene&findMax=y&gene=Fads1&ps=2&organ=22&species=House+Mouse&reportsBy=pathways&omicsCategory=cistromics&countMax=3000
	7469	Co-nodes	Peroxisome biogenesis	Peroxisomal biogenesis factor	Pex14	1.51819	0.602348			725	94	9.64e-14	1.44e-11	0.8	15	▪				Pex14	Pex14	https://www.signalingpathways.org/ominer/query.jsf?geneSearchType=gene&findMax=y&gene=Pex14&foldChangeMin=1&significance=0.05&ps=2&organ=22&species=House+Mouse&reportsBy=pathways&omicsCategory=tm	https://www.signalingpathways.org/ominer/query.jsf?geneSearchType=gene&findMax=y&gene=Pex14&ps=2&organ=22&species=House+Mouse&reportsBy=pathways&omicsCategory=cistromics&countMax=3000
	1142	Enzymes	Dioxygenases	Prolyl-hydroxylases	P3h3	0.672992	-0.571338			726	94	9.64e-14	1.44e-11	0.8	15					P3h3	P3h3	https://www.signalingpathways.org/ominer/query.jsf?geneSearchType=gene&findMax=y&gene=P3h3&foldChangeMin=1&significance=0.05&ps=2&organ=22&species=House+Mouse&reportsBy=pathways&omicsCategory=tm	https://www.signalingpathways.org/ominer/query.jsf?geneSearchType=gene&findMax=y&gene=P3h3&ps=2&organ=22&species=House+Mouse&reportsBy=pathways&omicsCategory=cistromics&countMax=3000
	342	Receptors	Ligands	Ephrin	Efnb1	0.688402	-0.538677			727	94	9.64e-14	1.44e-11	0.8	15					Efnb1	Efnb1	https://www.signalingpathways.org/ominer/query.jsf?geneSearchType=gene&findMax=y&gene=Efnb1&foldChangeMin=1&significance=0.05&ps=2&organ=22&species=House+Mouse&reportsBy=pathways&omicsCategory=tm	https://www.signalingpathways.org/ominer/query.jsf?geneSearchType=gene&findMax=y&gene=Efnb1&ps=2&organ=22&species=House+Mouse&reportsBy=pathways&omicsCategory=cistromics&countMax=3000
	359	Receptors	Ligands	Galectin binding protein	Lgals3bp	0.964343	-0.0523815			728	94	9.64e-14	1.44e-11	0.8	15					Lgals3bp	Lgals3bp	https://www.signalingpathways.org/ominer/query.jsf?geneSearchType=gene&findMax=y&gene=Lgals3bp&foldChangeMin=1&significance=0.05&ps=2&organ=22&species=House+Mouse&reportsBy=pathways&omicsCategory=tm	https://www.signalingpathways.org/ominer/query.jsf?geneSearchType=gene&findMax=y&gene=Lgals3bp&ps=2&organ=22&species=House+Mouse&reportsBy=pathways&omicsCategory=cistromics&countMax=3000
	5334	Co-nodes	Cytoskeleton components & regulators	Tropomyosin	Tpm4	0.689672	-0.536017			729	94	9.64e-14	1.44e-11	0.8	15					Tpm4	Tpm4	https://www.signalingpathways.org/ominer/query.jsf?geneSearchType=gene&findMax=y&gene=Tpm4&foldChangeMin=1&significance=0.05&ps=2&organ=22&species=House+Mouse&reportsBy=pathways&omicsCategory=tm	https://www.signalingpathways.org/ominer/query.jsf?geneSearchType=gene&findMax=y&gene=Tpm4&ps=2&organ=22&species=House+Mouse&reportsBy=pathways&omicsCategory=cistromics&countMax=3000
	3876	Transcription factors	BZIP factors	C/EBP	Cebpb	1.73535	0.795229			730	94	9.64e-14	1.44e-11	0.8	15					Cebpb	Cebpb	https://www.signalingpathways.org/ominer/query.jsf?geneSearchType=gene&findMax=y&gene=Cebpb&foldChangeMin=1&significance=0.05&ps=2&organ=22&species=House+Mouse&reportsBy=pathways&omicsCategory=tm	https://www.signalingpathways.org/ominer/query.jsf?geneSearchType=gene&findMax=y&gene=Cebpb&ps=2&organ=22&species=House+Mouse&reportsBy=pathways&omicsCategory=cistromics&countMax=3000
	3844	Transcription factors	BHLH factors	E2A-related factor	Tcf4	0.547389	-0.869361			731	94	9.64e-14	1.44e-11	0.8	15					Tcf4	Tcf4	https://www.signalingpathways.org/ominer/query.jsf?geneSearchType=gene&findMax=y&gene=Tcf4&foldChangeMin=1&significance=0.05&ps=2&organ=22&species=House+Mouse&reportsBy=pathways&omicsCategory=tm	https://www.signalingpathways.org/ominer/query.jsf?geneSearchType=gene&findMax=y&gene=Tcf4&ps=2&organ=22&species=House+Mouse&reportsBy=pathways&omicsCategory=cistromics&countMax=3000
	7148	Co-nodes	Other co-nodes	Oxidoreductase NAD binding domain containing	Oxnad1	1.9866	0.990303			732	94	9.64e-14	1.44e-11	0.8	15					Oxnad1	Oxnad1	https://www.signalingpathways.org/ominer/query.jsf?geneSearchType=gene&findMax=y&gene=Oxnad1&foldChangeMin=1&significance=0.05&ps=2&organ=22&species=House+Mouse&reportsBy=pathways&omicsCategory=tm	https://www.signalingpathways.org/ominer/query.jsf?geneSearchType=gene&findMax=y&gene=Oxnad1&ps=2&organ=22&species=House+Mouse&reportsBy=pathways&omicsCategory=cistromics&countMax=3000
	3567	Enzymes	Regulatory factors	Rho guanine nucleotide exchange factors	Arhgef5	0.645391	-0.631754			733	94	9.64e-14	1.44e-11	0.8	15					Arhgef5	Arhgef5	https://www.signalingpathways.org/ominer/query.jsf?geneSearchType=gene&findMax=y&gene=Arhgef5&foldChangeMin=1&significance=0.05&ps=2&organ=22&species=House+Mouse&reportsBy=pathways&omicsCategory=tm	https://www.signalingpathways.org/ominer/query.jsf?geneSearchType=gene&findMax=y&gene=Arhgef5&ps=2&organ=22&species=House+Mouse&reportsBy=pathways&omicsCategory=cistromics&countMax=3000
	4929	Co-nodes	Cell surface proteins	Syndecan	Sdc2	0.661909	-0.595295			734	94	9.64e-14	1.44e-11	0.8	15					Sdc2	Sdc2	https://www.signalingpathways.org/ominer/query.jsf?geneSearchType=gene&findMax=y&gene=Sdc2&foldChangeMin=1&significance=0.05&ps=2&organ=22&species=House+Mouse&reportsBy=pathways&omicsCategory=tm	https://www.signalingpathways.org/ominer/query.jsf?geneSearchType=gene&findMax=y&gene=Sdc2&ps=2&organ=22&species=House+Mouse&reportsBy=pathways&omicsCategory=cistromics&countMax=3000
	921	Enzymes	CoA ligases	Succinate-CoA ligases (SUCL)	Suclg1	1.64014	0.71382			735	94	9.64e-14	1.44e-11	0.8	15	▪				Suclg1	Suclg1	https://www.signalingpathways.org/ominer/query.jsf?geneSearchType=gene&findMax=y&gene=Suclg1&foldChangeMin=1&significance=0.05&ps=2&organ=22&species=House+Mouse&reportsBy=pathways&omicsCategory=tm	https://www.signalingpathways.org/ominer/query.jsf?geneSearchType=gene&findMax=y&gene=Suclg1&ps=2&organ=22&species=House+Mouse&reportsBy=pathways&omicsCategory=cistromics&countMax=3000
	7681	Co-nodes	Ribonucleoproteins	Nucleolar protein	Nop58	1.35658	0.439973			736	94	9.64e-14	1.44e-11	0.8	15					Nop58	Nop58	https://www.signalingpathways.org/ominer/query.jsf?geneSearchType=gene&findMax=y&gene=Nop58&foldChangeMin=1&significance=0.05&ps=2&organ=22&species=House+Mouse&reportsBy=pathways&omicsCategory=tm	https://www.signalingpathways.org/ominer/query.jsf?geneSearchType=gene&findMax=y&gene=Nop58&ps=2&organ=22&species=House+Mouse&reportsBy=pathways&omicsCategory=cistromics&countMax=3000
	960	Enzymes	Decarboxylases	Malonyl-CoA decarboxylases	Mlycd	1.63408	0.708478			737	94	9.64e-14	1.44e-11	0.8	15					Mlycd	Mlycd	https://www.signalingpathways.org/ominer/query.jsf?geneSearchType=gene&findMax=y&gene=Mlycd&foldChangeMin=1&significance=0.05&ps=2&organ=22&species=House+Mouse&reportsBy=pathways&omicsCategory=tm	https://www.signalingpathways.org/ominer/query.jsf?geneSearchType=gene&findMax=y&gene=Mlycd&ps=2&organ=22&species=House+Mouse&reportsBy=pathways&omicsCategory=cistromics&countMax=3000
	3277	Enzymes	Regulatory factors	Cyclin-dependent kinase inhibitors (CDKN)	Cdkn2aipnl	1.75715	0.813234			738	94	9.64e-14	1.44e-11	0.8	15					Cdkn2aipnl	Cdkn2aipnl	https://www.signalingpathways.org/ominer/query.jsf?geneSearchType=gene&findMax=y&gene=Cdkn2aipnl&foldChangeMin=1&significance=0.05&ps=2&organ=22&species=House+Mouse&reportsBy=pathways&omicsCategory=tm	https://www.signalingpathways.org/ominer/query.jsf?geneSearchType=gene&findMax=y&gene=Cdkn2aipnl&ps=2&organ=22&species=House+Mouse&reportsBy=pathways&omicsCategory=cistromics&countMax=3000
	49	Receptors	Catalytic receptors	Interferon receptor family	Ifngr2	0.671149	-0.575296			739	94	9.64e-14	1.44e-11	0.8	15					Ifngr2	Ifngr2	https://www.signalingpathways.org/ominer/query.jsf?geneSearchType=gene&findMax=y&gene=Ifngr2&foldChangeMin=1&significance=0.05&ps=2&organ=22&species=House+Mouse&reportsBy=pathways&omicsCategory=tm	https://www.signalingpathways.org/ominer/query.jsf?geneSearchType=gene&findMax=y&gene=Ifngr2&ps=2&organ=22&species=House+Mouse&reportsBy=pathways&omicsCategory=cistromics&countMax=3000
	3952	Transcription factors	C2H2 Zn finger factors	Kruppel-like	Klf6	0.665427	-0.587648			740	94	9.64e-14	1.44e-11	0.8	15					Klf6	Klf6	https://www.signalingpathways.org/ominer/query.jsf?geneSearchType=gene&findMax=y&gene=Klf6&foldChangeMin=1&significance=0.05&ps=2&organ=22&species=House+Mouse&reportsBy=pathways&omicsCategory=tm	https://www.signalingpathways.org/ominer/query.jsf?geneSearchType=gene&findMax=y&gene=Klf6&ps=2&organ=22&species=House+Mouse&reportsBy=pathways&omicsCategory=cistromics&countMax=3000
	538	Receptors	Ligands	Wnt family iigands	Wnt5a	0.645823	-0.630789			741	94	9.64e-14	1.44e-11	0.8	15					Wnt5a	Wnt5a	https://www.signalingpathways.org/ominer/query.jsf?geneSearchType=gene&findMax=y&gene=Wnt5a&foldChangeMin=1&significance=0.05&ps=2&organ=22&species=House+Mouse&reportsBy=pathways&omicsCategory=tm	https://www.signalingpathways.org/ominer/query.jsf?geneSearchType=gene&findMax=y&gene=Wnt5a&ps=2&organ=22&species=House+Mouse&reportsBy=pathways&omicsCategory=cistromics&countMax=3000
	1039	Enzymes	Dehydrogenases	Glycerol-3-phosphate (GPD)	Gpd2	0.853512	-0.228517			742	94	9.64e-14	1.44e-11	0.8	15	▪				Gpd2	Gpd2	https://www.signalingpathways.org/ominer/query.jsf?geneSearchType=gene&findMax=y&gene=Gpd2&foldChangeMin=1&significance=0.05&ps=2&organ=22&species=House+Mouse&reportsBy=pathways&omicsCategory=tm	https://www.signalingpathways.org/ominer/query.jsf?geneSearchType=gene&findMax=y&gene=Gpd2&ps=2&organ=22&species=House+Mouse&reportsBy=pathways&omicsCategory=cistromics&countMax=3000
	5758	Co-nodes	Flavoproteins	Electron transfer flavoprotein subunits	Etfa	1.53225	0.615654			743	94	9.64e-14	1.44e-11	0.8	15					Etfa	Etfa	https://www.signalingpathways.org/ominer/query.jsf?geneSearchType=gene&findMax=y&gene=Etfa&foldChangeMin=1&significance=0.05&ps=2&organ=22&species=House+Mouse&reportsBy=pathways&omicsCategory=tm	https://www.signalingpathways.org/ominer/query.jsf?geneSearchType=gene&findMax=y&gene=Etfa&ps=2&organ=22&species=House+Mouse&reportsBy=pathways&omicsCategory=cistromics&countMax=3000
	2297	Enzymes	Methyltransferases	SET domain-containing (SETD)	Setdb1	1.31893	0.399369			744	94	9.64e-14	1.44e-11	0.8	15					Setdb1	Setdb1	https://www.signalingpathways.org/ominer/query.jsf?geneSearchType=gene&findMax=y&gene=Setdb1&foldChangeMin=1&significance=0.05&ps=2&organ=22&species=House+Mouse&reportsBy=pathways&omicsCategory=tm	https://www.signalingpathways.org/ominer/query.jsf?geneSearchType=gene&findMax=y&gene=Setdb1&ps=2&organ=22&species=House+Mouse&reportsBy=pathways&omicsCategory=cistromics&countMax=3000
	3337	Enzymes	Regulatory factors	DNA-directed DNA polymerases (POL)	Poldip2	1.69548	0.761694			745	94	9.64e-14	1.44e-11	0.8	15					Poldip2	Poldip2	https://www.signalingpathways.org/ominer/query.jsf?geneSearchType=gene&findMax=y&gene=Poldip2&foldChangeMin=1&significance=0.05&ps=2&organ=22&species=House+Mouse&reportsBy=pathways&omicsCategory=tm	https://www.signalingpathways.org/ominer/query.jsf?geneSearchType=gene&findMax=y&gene=Poldip2&ps=2&organ=22&species=House+Mouse&reportsBy=pathways&omicsCategory=cistromics&countMax=3000
	1781	Enzymes	Isomerases	Pseudouridylate synthases (PUS)	Pus1	1.64258	0.715966			746	94	9.64e-14	1.44e-11	0.8	15					Pus1	Pus1	https://www.signalingpathways.org/ominer/query.jsf?geneSearchType=gene&findMax=y&gene=Pus1&foldChangeMin=1&significance=0.05&ps=2&organ=22&species=House+Mouse&reportsBy=pathways&omicsCategory=tm	https://www.signalingpathways.org/ominer/query.jsf?geneSearchType=gene&findMax=y&gene=Pus1&ps=2&organ=22&species=House+Mouse&reportsBy=pathways&omicsCategory=cistromics&countMax=3000
	6360	Co-nodes	Membrane proteins	Tetraspanin	Tspan4	0.927853	-0.108031			747	94	9.64e-14	1.44e-11	0.8	15					Tspan4	Tspan4	https://www.signalingpathways.org/ominer/query.jsf?geneSearchType=gene&findMax=y&gene=Tspan4&foldChangeMin=1&significance=0.05&ps=2&organ=22&species=House+Mouse&reportsBy=pathways&omicsCategory=tm	https://www.signalingpathways.org/ominer/query.jsf?geneSearchType=gene&findMax=y&gene=Tspan4&ps=2&organ=22&species=House+Mouse&reportsBy=pathways&omicsCategory=cistromics&countMax=3000
	307	Receptors	Ligands	Collagen chain	Col4a2	1.58149	0.661281			748	94	9.64e-14	1.44e-11	0.8	15			▪	58.6941	Col4a2	Col4a2	https://www.signalingpathways.org/ominer/query.jsf?geneSearchType=gene&findMax=y&gene=Col4a2&foldChangeMin=1&significance=0.05&ps=2&organ=22&species=House+Mouse&reportsBy=pathways&omicsCategory=tm	https://www.signalingpathways.org/ominer/query.jsf?geneSearchType=gene&findMax=y&gene=Col4a2&ps=2&organ=22&species=House+Mouse&reportsBy=pathways&omicsCategory=cistromics&countMax=3000
	3197	Enzymes	Reductases	Ubiquinol-cytochrome c reductase core proteins	Uqcrc1	1.59162	0.670494			749	94	9.64e-14	1.44e-11	0.8	15	▪				Uqcrc1	Uqcrc1	https://www.signalingpathways.org/ominer/query.jsf?geneSearchType=gene&findMax=y&gene=Uqcrc1&foldChangeMin=1&significance=0.05&ps=2&organ=22&species=House+Mouse&reportsBy=pathways&omicsCategory=tm	https://www.signalingpathways.org/ominer/query.jsf?geneSearchType=gene&findMax=y&gene=Uqcrc1&ps=2&organ=22&species=House+Mouse&reportsBy=pathways&omicsCategory=cistromics&countMax=3000
	1829	Enzymes	Kinases	Calcium/calmodulin dependent serine protein kinases	Cask	0.680514	-0.555302			750	94	9.64e-14	1.44e-11	0.8	15					Cask	Cask	https://www.signalingpathways.org/ominer/query.jsf?geneSearchType=gene&findMax=y&gene=Cask&foldChangeMin=1&significance=0.05&ps=2&organ=22&species=House+Mouse&reportsBy=pathways&omicsCategory=tm	https://www.signalingpathways.org/ominer/query.jsf?geneSearchType=gene&findMax=y&gene=Cask&ps=2&organ=22&species=House+Mouse&reportsBy=pathways&omicsCategory=cistromics&countMax=3000
	2934	Enzymes	Peptidylprolyl isomerases	FK506-binding proteins (FKBP)	Fkbp11	0.70881	-0.49653			751	94	9.64e-14	1.44e-11	0.8	15					Fkbp11	Fkbp11	https://www.signalingpathways.org/ominer/query.jsf?geneSearchType=gene&findMax=y&gene=Fkbp11&foldChangeMin=1&significance=0.05&ps=2&organ=22&species=House+Mouse&reportsBy=pathways&omicsCategory=tm	https://www.signalingpathways.org/ominer/query.jsf?geneSearchType=gene&findMax=y&gene=Fkbp11&ps=2&organ=22&species=House+Mouse&reportsBy=pathways&omicsCategory=cistromics&countMax=3000
	6521	Co-nodes	Mitochondrial components	G elongation factor mitochondrial	Gfm1	1.76416	0.818983			752	94	9.64e-14	1.44e-11	0.8	15					Gfm1	Gfm1	https://www.signalingpathways.org/ominer/query.jsf?geneSearchType=gene&findMax=y&gene=Gfm1&foldChangeMin=1&significance=0.05&ps=2&organ=22&species=House+Mouse&reportsBy=pathways&omicsCategory=tm	https://www.signalingpathways.org/ominer/query.jsf?geneSearchType=gene&findMax=y&gene=Gfm1&ps=2&organ=22&species=House+Mouse&reportsBy=pathways&omicsCategory=cistromics&countMax=3000
	639	Receptors	Other receptors	SplA/ryanodine receptor domain and SOCS box containing	Spsb2	0.735035	-0.444115			753	94	9.64e-14	1.44e-11	0.8	15					Spsb2	Spsb2	https://www.signalingpathways.org/ominer/query.jsf?geneSearchType=gene&findMax=y&gene=Spsb2&foldChangeMin=1&significance=0.05&ps=2&organ=22&species=House+Mouse&reportsBy=pathways&omicsCategory=tm	https://www.signalingpathways.org/ominer/query.jsf?geneSearchType=gene&findMax=y&gene=Spsb2&ps=2&organ=22&species=House+Mouse&reportsBy=pathways&omicsCategory=cistromics&countMax=3000
	3184	Enzymes	Reductases	Pyrroline-5-carboxylate (PYCR)	Pycr2	1.5659	0.646994			754	94	9.64e-14	1.44e-11	0.8	15					Pycr2	Pycr2	https://www.signalingpathways.org/ominer/query.jsf?geneSearchType=gene&findMax=y&gene=Pycr2&foldChangeMin=1&significance=0.05&ps=2&organ=22&species=House+Mouse&reportsBy=pathways&omicsCategory=tm	https://www.signalingpathways.org/ominer/query.jsf?geneSearchType=gene&findMax=y&gene=Pycr2&ps=2&organ=22&species=House+Mouse&reportsBy=pathways&omicsCategory=cistromics&countMax=3000
	1196	Enzymes	E3 ubiquitin ligases	Cullins (CUL)	Cul7	0.710852	-0.492379			755	94	9.64e-14	1.44e-11	0.8	15					Cul7	Cul7	https://www.signalingpathways.org/ominer/query.jsf?geneSearchType=gene&findMax=y&gene=Cul7&foldChangeMin=1&significance=0.05&ps=2&organ=22&species=House+Mouse&reportsBy=pathways&omicsCategory=tm	https://www.signalingpathways.org/ominer/query.jsf?geneSearchType=gene&findMax=y&gene=Cul7&ps=2&organ=22&species=House+Mouse&reportsBy=pathways&omicsCategory=cistromics&countMax=3000
	4742	Co-nodes	Cell cycle, cell division & DNA repair	Growth arrest specific	Gas7	0.869545	-0.201667			756	94	9.64e-14	1.44e-11	0.8	15			▪	96.261	Gas7	Gas7	https://www.signalingpathways.org/ominer/query.jsf?geneSearchType=gene&findMax=y&gene=Gas7&foldChangeMin=1&significance=0.05&ps=2&organ=22&species=House+Mouse&reportsBy=pathways&omicsCategory=tm	https://www.signalingpathways.org/ominer/query.jsf?geneSearchType=gene&findMax=y&gene=Gas7&ps=2&organ=22&species=House+Mouse&reportsBy=pathways&omicsCategory=cistromics&countMax=3000
[truncated: 8,396 more rows]
