# Supplementary material for: Adipocyte-Specific Ablation of PU.1 Promotes Energy Expenditure and Ameliorates Metabolic Syndrome in Aging Mice
Source: Front Aging. 2022 Feb 2;2:803482. doi: 10.3389/fragi.2021.803482 (PMC9261351; doi:10.3389/fragi.2021.803482)
Supplement: Supplementary file 5 [file Table1.xlsx]

## Sheet: Glossary of terms
Term	Table	Definition
Aliases	1, 2, 3	Gene aliases
BioGRID	2	BioGRID-curated mouse Spi1/PU.1-interacting proteins
Category	1, 2, 3	SPP classification category - see text for details
Class	1, 2, 3	SPP classification class - see text for details
Family	1, 2, 3	SPP classification family - see text for details
Index	1, 2, 3	Identifier that sorts genes or proteins into categories, classes and families based upon SPP classification
Int P	2	Intersection P value
Int Q	2	Intersection P value incorporating correction for multiple hypothesis testing
Intersection	2	Number of high confidence transcriptional targets (HCTs) for a specific node in the gene set
Odds ratio	2	Ratio of observed to expected number of nodes
Rank	2	Genes are ranked initially by consensome p-value then by geometric mean fold change for genes with tied CPVs.
Symbol	1, 2, 3	MGI gene approved symbol
WAT %ile	2	Percentilized wild type white adipose tissue mean expression value
FC P	1	Fold change P value
FC Padj	1	Fold change P value incorporating correction for multiple hypothesis testing
Consensome P	3	The binomial probability of observing Eg or more successes out of Ng trials, when the true probability of success is 0.05. This provides an estimate of the degree to which the fraction of experiments with alterations exceed what might be expected by chance.
Consensome Q	3	Consensome P value incorporating correction for multiple hypothesis testing
GSEA Hallmark	3	Genes designated as hallmark adipogenesis-induced transcripts by GSEA
Discovery rate	3	For each gene, g, in the consensome, we counted the number of experiments, Eg, where the gene has a nominal p-value of 0.05 or less out of Ng experiments where gene-specific data are present. The discovery rate (DR) was calculated as Eg/Ng.
Number of expts	3	Number of experiments in which gene-specific data were present.
THERMO	2	Genes mapping to the MPO terms “decreased brown adipose tissue amount”, “decreased core body temperature” or “impaired adaptive thermogenesis”
ACL	2	Genes mapping to the MPO term “abnormal cytokine levels"
AEE	2	Genes mapping to the MPO term "abnormal energy expenditure”
IGT	2	Genes mapping to the MPO term “impaired glucose tolerance”
Lazar	3	Genes in the 50th percentile of MACS2 peak heights from the PU.1 3T3-L1 ChIP-Seq analysis by Lazar and colleagues

## Sheet: Table S1
Table S1. aPU.1KO v WT differentially expressed genes (Q<0.01)
	Target gene SPP classification						aPU.1 KO v WT
	Index	Category	Class	Family	Symbol	Aliases	LOG FC	FC P	FC P adj
	Index	Category	Class	Family	Symbol	Aliases	LOG FC	FC P	FC P adj	Column1
	1	Receptors	Catalytic receptors	CD40	Cd40	p50, Bp50	-1.51601	0.000246837	0.00546909	https://www.signalingpathways.org/ominer/query.jsf?geneSearchType=gene&findMax=y&gene=Cd40&signalingPathway=4269&pathwayType=family&species=House+Mouse&reportsBy=pathways&omicsCategory=cistromics&countMax=3000
	2	Receptors	Catalytic receptors	Epidermal growth factor receptors	Egfr	ERBB1	-0.494801	3.99e-10	2.16e-07	https://www.signalingpathways.org/ominer/query.jsf?geneSearchType=gene&findMax=y&gene=Egfr&signalingPathway=4269&pathwayType=family&species=House+Mouse&reportsBy=pathways&omicsCategory=cistromics&countMax=3001
	3	Receptors	Catalytic receptors	GM-CSF/CSF2 receptor	Csf2ra	CD116, alphaGMR	-1.27183	0.000280154	0.00596381	https://www.signalingpathways.org/ominer/query.jsf?geneSearchType=gene&findMax=y&gene=Csf2ra&signalingPathway=4269&pathwayType=family&species=House+Mouse&reportsBy=pathways&omicsCategory=cistromics&countMax=3002
	4	Receptors	Catalytic receptors	GM-CSF/CSF2 receptor	Csf2rb	IL5RB, CD131, betaGMR	-0.687635	4.36e-06	0.00025154	https://www.signalingpathways.org/ominer/query.jsf?geneSearchType=gene&findMax=y&gene=Csf2rb&signalingPathway=4269&pathwayType=family&species=House+Mouse&reportsBy=pathways&omicsCategory=cistromics&countMax=3003
	5	Receptors	Catalytic receptors	GM-CSF/CSF2 receptor	Csf2rb2	Csf2rb2	-1.70113	8.87e-08	1.34e-05	https://www.signalingpathways.org/ominer/query.jsf?geneSearchType=gene&findMax=y&gene=Csf2rb2&signalingPathway=4269&pathwayType=family&species=House+Mouse&reportsBy=pathways&omicsCategory=cistromics&countMax=3004
	6	Receptors	Catalytic receptors	Hepatocyte growth factor receptors	Mst1r	CDw136, CD136	0.721538	5.23e-07	5.28e-05	https://www.signalingpathways.org/ominer/query.jsf?geneSearchType=gene&findMax=y&gene=Mst1r&signalingPathway=4269&pathwayType=family&species=House+Mouse&reportsBy=pathways&omicsCategory=cistromics&countMax=3005
	7	Receptors	Catalytic receptors	Integrins	Itga4	CD49d	-1.80963	1.06e-06	8.29e-05	https://www.signalingpathways.org/ominer/query.jsf?geneSearchType=gene&findMax=y&gene=Itga4&signalingPathway=4269&pathwayType=family&species=House+Mouse&reportsBy=pathways&omicsCategory=cistromics&countMax=3006
	8	Receptors	Catalytic receptors	Integrins	Itga5	CD49e	-1.01712	7.06e-07	6.4e-05	https://www.signalingpathways.org/ominer/query.jsf?geneSearchType=gene&findMax=y&gene=Itga5&signalingPathway=4269&pathwayType=family&species=House+Mouse&reportsBy=pathways&omicsCategory=cistromics&countMax=3007
	9	Receptors	Catalytic receptors	Integrins	Itga9	RLC, ITGA4L, ALPHA-RLC	-1.37383	5.77e-07	5.57e-05	https://www.signalingpathways.org/ominer/query.jsf?geneSearchType=gene&findMax=y&gene=Itga9&signalingPathway=4269&pathwayType=family&species=House+Mouse&reportsBy=pathways&omicsCategory=cistromics&countMax=3008
	10	Receptors	Catalytic receptors	Integrins	Itgal	LFA-1	-1.46635	0.000148165	0.00370614	https://www.signalingpathways.org/ominer/query.jsf?geneSearchType=gene&findMax=y&gene=Itgal&signalingPathway=4269&pathwayType=family&species=House+Mouse&reportsBy=pathways&omicsCategory=cistromics&countMax=3009
	11	Receptors	Catalytic receptors	Integrins	Itgam	MAC-1, CD11b	-2.41266	1.52e-07	2.11e-05	https://www.signalingpathways.org/ominer/query.jsf?geneSearchType=gene&findMax=y&gene=Itgam&signalingPathway=4269&pathwayType=family&species=House+Mouse&reportsBy=pathways&omicsCategory=cistromics&countMax=3010
	12	Receptors	Catalytic receptors	Integrins	Itgb7		-2.01002	8.63e-06	0.000412562	https://www.signalingpathways.org/ominer/query.jsf?geneSearchType=gene&findMax=y&gene=Itgb7&signalingPathway=4269&pathwayType=family&species=House+Mouse&reportsBy=pathways&omicsCategory=cistromics&countMax=3011
	13	Receptors	Catalytic receptors	Interleukin 10 (IL10) receptor family	Il10ra	HIL-10R, CDW210A, CD210a, CD210	-1.86955	2.49e-07	3.05e-05	https://www.signalingpathways.org/ominer/query.jsf?geneSearchType=gene&findMax=y&gene=Il10ra&signalingPathway=4269&pathwayType=family&species=House+Mouse&reportsBy=pathways&omicsCategory=cistromics&countMax=3012
	14	Receptors	Catalytic receptors	Interleukin 2 (IL2) receptor family	Il13ra1	IL-13Ra, NR4, CD213a1	-1.31533	4.94e-05	0.00156645	https://www.signalingpathways.org/ominer/query.jsf?geneSearchType=gene&findMax=y&gene=Il13ra1&signalingPathway=4269&pathwayType=family&species=House+Mouse&reportsBy=pathways&omicsCategory=cistromics&countMax=3013
	15	Receptors	Catalytic receptors	Interleukin 2 (IL2) receptor family	Il2rg	CD132	-1.20455	0.000127269	0.00327678	https://www.signalingpathways.org/ominer/query.jsf?geneSearchType=gene&findMax=y&gene=Il2rg&signalingPathway=4269&pathwayType=family&species=House+Mouse&reportsBy=pathways&omicsCategory=cistromics&countMax=3014
	16	Receptors	Catalytic receptors	M-CSF/CSF1 receptor	Csf1r	C-FMS, CSFR, CD115	-1.89511	2.88e-08	5.79e-06	https://www.signalingpathways.org/ominer/query.jsf?geneSearchType=gene&findMax=y&gene=Csf1r&signalingPathway=4269&pathwayType=family&species=House+Mouse&reportsBy=pathways&omicsCategory=cistromics&countMax=3015
	17	Receptors	Catalytic receptors	NOD-like receptors	Ciita	C2TA, NLRA	-2.09976	1.61e-06	0.000114601	https://www.signalingpathways.org/ominer/query.jsf?geneSearchType=gene&findMax=y&gene=Ciita&signalingPathway=4269&pathwayType=family&species=House+Mouse&reportsBy=pathways&omicsCategory=cistromics&countMax=3016
	18	Receptors	Catalytic receptors	NOD-like receptors	Nlrp3	AGTAVPRL, AII, AVP, FCAS, FCU, NALP3, PYPAF1, MWS, CLR1.1	-3.14047	1.86e-06	0.000129502	https://www.signalingpathways.org/ominer/query.jsf?geneSearchType=gene&findMax=y&gene=Nlrp3&signalingPathway=4269&pathwayType=family&species=House+Mouse&reportsBy=pathways&omicsCategory=cistromics&countMax=3017
	19	Receptors	Catalytic receptors	PDGF receptors	Pdgfra	CD140a, PDGFR2, GAS9	-1.56258	4.14e-08	7.89e-06	https://www.signalingpathways.org/ominer/query.jsf?geneSearchType=gene&findMax=y&gene=Pdgfra&signalingPathway=4269&pathwayType=family&species=House+Mouse&reportsBy=pathways&omicsCategory=cistromics&countMax=3018
	20	Receptors	Catalytic receptors	PDGF receptors	Pdgfrb	JTK12, CD140b, PDGFR1	-0.96257	2.47e-11	1.65e-08	https://www.signalingpathways.org/ominer/query.jsf?geneSearchType=gene&findMax=y&gene=Pdgfrb&signalingPathway=4269&pathwayType=family&species=House+Mouse&reportsBy=pathways&omicsCategory=cistromics&countMax=3019
	21	Receptors	Catalytic receptors	Receptor activator of NFκB ligand (RANKL) family	Tnfrsf11a	RANK, CD265, FEO	-1.95138	4.16e-08	7.89e-06	https://www.signalingpathways.org/ominer/query.jsf?geneSearchType=gene&findMax=y&gene=Tnfrsf11a&signalingPathway=4269&pathwayType=family&species=House+Mouse&reportsBy=pathways&omicsCategory=cistromics&countMax=3020
	22	Receptors	Catalytic receptors	Receptor tyrosine phosphatase (RTP) family	Ptprc	LCA, T200, GP180	-2.25365	1.79e-08	4.26e-06	https://www.signalingpathways.org/ominer/query.jsf?geneSearchType=gene&findMax=y&gene=Ptprc&signalingPathway=4269&pathwayType=family&species=House+Mouse&reportsBy=pathways&omicsCategory=cistromics&countMax=3021
	23	Receptors	Catalytic receptors	Receptor tyrosine phosphatase (RTP) family	Ptprj	DEP1, HPTPeta, CD148	-1.23127	9.32e-06	0.00043909	https://www.signalingpathways.org/ominer/query.jsf?geneSearchType=gene&findMax=y&gene=Ptprj&signalingPathway=4269&pathwayType=family&species=House+Mouse&reportsBy=pathways&omicsCategory=cistromics&countMax=3022
	24	Receptors	Catalytic receptors	Receptor tyrosine phosphatase (RTP) family	Ptpro	PTPU2, GLEPP1, PTP-U2, PTP-oc, NPHS6	-2.24219	5.58e-08	9.8e-06	https://www.signalingpathways.org/ominer/query.jsf?geneSearchType=gene&findMax=y&gene=Ptpro&signalingPathway=4269&pathwayType=family&species=House+Mouse&reportsBy=pathways&omicsCategory=cistromics&countMax=3023
	25	Receptors	Catalytic receptors	TAM (TYRO3-, AXL- and MER-TK) receptor family	Axl	UFO, JTK11, Tyro7, ARK	-1.51391	5.13e-07	5.28e-05	https://www.signalingpathways.org/ominer/query.jsf?geneSearchType=gene&findMax=y&gene=Axl&signalingPathway=4269&pathwayType=family&species=House+Mouse&reportsBy=pathways&omicsCategory=cistromics&countMax=3024
	26	Receptors	Catalytic receptors	Toll-like receptors	Tlr1	rsc786, KIAA0012, CD281	-3.00838	1.2e-06	9.16e-05	https://www.signalingpathways.org/ominer/query.jsf?geneSearchType=gene&findMax=y&gene=Tlr1&signalingPathway=4269&pathwayType=family&species=House+Mouse&reportsBy=pathways&omicsCategory=cistromics&countMax=3025
	27	Receptors	Catalytic receptors	Toll-like receptors	Tlr6	CD286	-1.41216	0.000388296	0.00764857	https://www.signalingpathways.org/ominer/query.jsf?geneSearchType=gene&findMax=y&gene=Tlr6&signalingPathway=4269&pathwayType=family&species=House+Mouse&reportsBy=pathways&omicsCategory=cistromics&countMax=3026
	28	Receptors	Catalytic receptors	Toll-like receptors	Tlr7		-2.43141	8.1e-07	6.97e-05	https://www.signalingpathways.org/ominer/query.jsf?geneSearchType=gene&findMax=y&gene=Tlr7&signalingPathway=4269&pathwayType=family&species=House+Mouse&reportsBy=pathways&omicsCategory=cistromics&countMax=3027
	29	Receptors	Catalytic receptors	Toll-like receptors	Tlr8	CD288	-1.96363	3.54e-05	0.00121083	https://www.signalingpathways.org/ominer/query.jsf?geneSearchType=gene&findMax=y&gene=Tlr8&signalingPathway=4269&pathwayType=family&species=House+Mouse&reportsBy=pathways&omicsCategory=cistromics&countMax=3028
	30	Receptors	Catalytic receptors	TRAIL receptors	Tnfrsf21	DR6, CD358	-0.920318	0.000299061	0.00622914	https://www.signalingpathways.org/ominer/query.jsf?geneSearchType=gene&findMax=y&gene=Tnfrsf21&signalingPathway=4269&pathwayType=family&species=House+Mouse&reportsBy=pathways&omicsCategory=cistromics&countMax=3029
	31	Receptors	Catalytic receptors	tumor necrosis factor receptors	Tnfrsf13b	TACI, CD267, IGAD2	-2.12572	1.26e-05	0.000547539	https://www.signalingpathways.org/ominer/query.jsf?geneSearchType=gene&findMax=y&gene=Tnfrsf13b&signalingPathway=4269&pathwayType=family&species=House+Mouse&reportsBy=pathways&omicsCategory=cistromics&countMax=3030
	32	Receptors	Catalytic receptors	tumor necrosis factor receptors	Tnfrsf1b	TNFBR, TNFR80, TNF-R75, TNF-R-II, p75, CD120b	-1.79126	6.69e-06	0.000344536	https://www.signalingpathways.org/ominer/query.jsf?geneSearchType=gene&findMax=y&gene=Tnfrsf1b&signalingPathway=4269&pathwayType=family&species=House+Mouse&reportsBy=pathways&omicsCategory=cistromics&countMax=3031
	33	Receptors	G protein coupled receptors	Adhesion G protein-coupled receptor	Adgra2	TEM5, DKFZp434C211, DKFZp434J0911, KIAA1531, FLJ14390	-1.3124	2.73e-06	0.000174032	https://www.signalingpathways.org/ominer/query.jsf?geneSearchType=gene&findMax=y&gene=Adgra2&signalingPathway=4269&pathwayType=family&species=House+Mouse&reportsBy=pathways&omicsCategory=cistromics&countMax=3032
	34	Receptors	G protein coupled receptors	Adhesion G protein-coupled receptor	Adgrd1	DKFZp434B1272, PGR25	-1.53603	1.17e-06	9.04e-05	https://www.signalingpathways.org/ominer/query.jsf?geneSearchType=gene&findMax=y&gene=Adgrd1&signalingPathway=4269&pathwayType=family&species=House+Mouse&reportsBy=pathways&omicsCategory=cistromics&countMax=3033
	35	Receptors	G protein coupled receptors	Adhesion G protein-coupled receptor	Adgre1		-2.59778	0.000456136	0.00859906	https://www.signalingpathways.org/ominer/query.jsf?geneSearchType=gene&findMax=y&gene=Adgre1&signalingPathway=4269&pathwayType=family&species=House+Mouse&reportsBy=pathways&omicsCategory=cistromics&countMax=3034
	36	Receptors	G protein coupled receptors	Adhesion G protein-coupled receptor	Adgre4	Adgre4	-1.72948	3.62e-06	0.000216755	https://www.signalingpathways.org/ominer/query.jsf?geneSearchType=gene&findMax=y&gene=Adgre4&signalingPathway=4269&pathwayType=family&species=House+Mouse&reportsBy=pathways&omicsCategory=cistromics&countMax=3035
	37	Receptors	G protein coupled receptors	Adhesion G protein-coupled receptor	Adgre5	TM7LN1	-0.433586	0.000283573	0.00600397	https://www.signalingpathways.org/ominer/query.jsf?geneSearchType=gene&findMax=y&gene=Adgre5&signalingPathway=4269&pathwayType=family&species=House+Mouse&reportsBy=pathways&omicsCategory=cistromics&countMax=3036
	38	Receptors	G protein coupled receptors	Adhesion G protein-coupled receptor	Adgrg6	FLJ14937	-1.80452	2.24e-06	0.0001494	https://www.signalingpathways.org/ominer/query.jsf?geneSearchType=gene&findMax=y&gene=Adgrg6&signalingPathway=4269&pathwayType=family&species=House+Mouse&reportsBy=pathways&omicsCategory=cistromics&countMax=3037
	39	Receptors	G protein coupled receptors	Adhesion G protein-coupled receptor	Adgrl2	KIAA0786, LEC1	-0.660468	1.02e-05	0.000468921	https://www.signalingpathways.org/ominer/query.jsf?geneSearchType=gene&findMax=y&gene=Adgrl2&signalingPathway=4269&pathwayType=family&species=House+Mouse&reportsBy=pathways&omicsCategory=cistromics&countMax=3038
	40	Receptors	G protein coupled receptors	Apelin receptor	Aplnr	FLJ90771, APJ, APJR	-1.01513	3.86e-08	7.5e-06	https://www.signalingpathways.org/ominer/query.jsf?geneSearchType=gene&findMax=y&gene=Aplnr&signalingPathway=4269&pathwayType=family&species=House+Mouse&reportsBy=pathways&omicsCategory=cistromics&countMax=3039
	41	Receptors	G protein coupled receptors	Atypical chemokine receptor	Ackr3	RDC1, GPR159	-0.591405	5.99e-05	0.00182141	https://www.signalingpathways.org/ominer/query.jsf?geneSearchType=gene&findMax=y&gene=Ackr3&signalingPathway=4269&pathwayType=family&species=House+Mouse&reportsBy=pathways&omicsCategory=cistromics&countMax=3040
	42	Receptors	G protein coupled receptors	Cannabinoid receptors	Cnr2	CB2	-1.66328	0.000174876	0.00413848	https://www.signalingpathways.org/ominer/query.jsf?geneSearchType=gene&findMax=y&gene=Cnr2&signalingPathway=4269&pathwayType=family&species=House+Mouse&reportsBy=pathways&omicsCategory=cistromics&countMax=3041
	43	Receptors	G protein coupled receptors	C-C motif chemokine receptor	Ccr1	CKR-1, MIP1aR, CD191	-2.87224	4.85e-09	1.69e-06	https://www.signalingpathways.org/ominer/query.jsf?geneSearchType=gene&findMax=y&gene=Ccr1&signalingPathway=4269&pathwayType=family&species=House+Mouse&reportsBy=pathways&omicsCategory=cistromics&countMax=3042
	44	Receptors	G protein coupled receptors	C-C motif chemokine receptor	Ccr2	CC-CKR-2, CKR2, MCP-1-R, CD192, FLJ78302	-1.51179	0.000278304	0.00595286	https://www.signalingpathways.org/ominer/query.jsf?geneSearchType=gene&findMax=y&gene=Ccr2&signalingPathway=4269&pathwayType=family&species=House+Mouse&reportsBy=pathways&omicsCategory=cistromics&countMax=3043
	45	Receptors	G protein coupled receptors	C-C motif chemokine receptor	Ccr5	CKR-5, CC-CKR-5, CKR5, CD195, IDDM22	-2.10577	9.87e-07	7.88e-05	https://www.signalingpathways.org/ominer/query.jsf?geneSearchType=gene&findMax=y&gene=Ccr5&signalingPathway=4269&pathwayType=family&species=House+Mouse&reportsBy=pathways&omicsCategory=cistromics&countMax=3044
	46	Receptors	G protein coupled receptors	C-C motif chemokine receptor like	Ccrl2	HCR, CRAM-B, CKRX, CRAM-A, ACKR5	-1.72617	0.000150039	0.00374737	https://www.signalingpathways.org/ominer/query.jsf?geneSearchType=gene&findMax=y&gene=Ccrl2&signalingPathway=4269&pathwayType=family&species=House+Mouse&reportsBy=pathways&omicsCategory=cistromics&countMax=3045
	47	Receptors	G protein coupled receptors	Complement peptide receptors	C3ar1	C3AR, AZ3B	-2.70028	0.000270872	0.0058388	https://www.signalingpathways.org/ominer/query.jsf?geneSearchType=gene&findMax=y&gene=C3ar1&signalingPathway=4269&pathwayType=family&species=House+Mouse&reportsBy=pathways&omicsCategory=cistromics&countMax=3046
	48	Receptors	G protein coupled receptors	Complement peptide receptors	C5ar1	C5A, C5AR, CD88	-2.41814	4.25e-09	1.51e-06	https://www.signalingpathways.org/ominer/query.jsf?geneSearchType=gene&findMax=y&gene=C5ar1&signalingPathway=4269&pathwayType=family&species=House+Mouse&reportsBy=pathways&omicsCategory=cistromics&countMax=3047
	49	Receptors	G protein coupled receptors	Complement peptide receptors	C5ar2	C5L2	-2.1063	0.000335632	0.00683722	https://www.signalingpathways.org/ominer/query.jsf?geneSearchType=gene&findMax=y&gene=C5ar2&signalingPathway=4269&pathwayType=family&species=House+Mouse&reportsBy=pathways&omicsCategory=cistromics&countMax=3048
	50	Receptors	G protein coupled receptors	C-X-C motif chemokine receptor	Cxcr4	LESTR, NPY3R, HM89, NPYY3R, D2S201E, fusin, HSY3RR, NPYR, CD184	-1.47148	1.64e-05	0.000670368	https://www.signalingpathways.org/ominer/query.jsf?geneSearchType=gene&findMax=y&gene=Cxcr4&signalingPathway=4269&pathwayType=family&species=House+Mouse&reportsBy=pathways&omicsCategory=cistromics&countMax=3049
	51	Receptors	G protein coupled receptors	G protein subunit	Gna12	gep	-0.385021	0.000328337	0.0067132	https://www.signalingpathways.org/ominer/query.jsf?geneSearchType=gene&findMax=y&gene=Gna12&signalingPathway=4269&pathwayType=family&species=House+Mouse&reportsBy=pathways&omicsCategory=cistromics&countMax=3050
	52	Receptors	G protein coupled receptors	G protein-coupled receptor	Gpr176	Gm1012	-3.08575	0.000129279	0.00330811	https://www.signalingpathways.org/ominer/query.jsf?geneSearchType=gene&findMax=y&gene=Gpr176&signalingPathway=4269&pathwayType=family&species=House+Mouse&reportsBy=pathways&omicsCategory=cistromics&countMax=3051
	53	Receptors	G protein coupled receptors	GABA-B receptors	Gabbr2	HG20, GABABR2, GPRC3B	-2.72906	0.000381107	0.00753364	https://www.signalingpathways.org/ominer/query.jsf?geneSearchType=gene&findMax=y&gene=Gabbr2&signalingPathway=4269&pathwayType=family&species=House+Mouse&reportsBy=pathways&omicsCategory=cistromics&countMax=3052
	54	Receptors	G protein coupled receptors	Lysophospholipid (LPA) receptors	Lpar1	edg-2, rec.1.3, vzg-1, Gpcr26, Mrec1.3, LPA1, GPR26	-1.38915	5.38e-07	5.33e-05	https://www.signalingpathways.org/ominer/query.jsf?geneSearchType=gene&findMax=y&gene=Lpar1&signalingPathway=4269&pathwayType=family&species=House+Mouse&reportsBy=pathways&omicsCategory=cistromics&countMax=3053
	55	Receptors	G protein coupled receptors	Lysophospholipid (S1P) receptors	S1pr2	Gpcr13, H218, AGR16	-1.8477	6.98e-06	0.000352224	https://www.signalingpathways.org/ominer/query.jsf?geneSearchType=gene&findMax=y&gene=S1pr2&signalingPathway=4269&pathwayType=family&species=House+Mouse&reportsBy=pathways&omicsCategory=cistromics&countMax=3054
	56	Receptors	G protein coupled receptors	Lysophospholipid (S1P) receptors	S1pr3	EDG-3	-1.08725	1.16e-08	3.1e-06	https://www.signalingpathways.org/ominer/query.jsf?geneSearchType=gene&findMax=y&gene=S1pr3&signalingPathway=4269&pathwayType=family&species=House+Mouse&reportsBy=pathways&omicsCategory=cistromics&countMax=3055
	57	Receptors	G protein coupled receptors	Neurotensin receptors	Ntsr2	NTR2	0.957994	0.000250924	0.00553026	https://www.signalingpathways.org/ominer/query.jsf?geneSearchType=gene&findMax=y&gene=Ntsr2&signalingPathway=4269&pathwayType=family&species=House+Mouse&reportsBy=pathways&omicsCategory=cistromics&countMax=3056
	58	Receptors	G protein coupled receptors	Other 7TM proteins	Olfr558	Olfr558	-1.34279	3.02e-09	1.15e-06	https://www.signalingpathways.org/ominer/query.jsf?geneSearchType=gene&findMax=y&gene=Olfr558&signalingPathway=4269&pathwayType=family&species=House+Mouse&reportsBy=pathways&omicsCategory=cistromics&countMax=3057
	59	Receptors	G protein coupled receptors	Parathyroid hormone receptors	Pth1r		1.45381	8.06e-08	1.27e-05	https://www.signalingpathways.org/ominer/query.jsf?geneSearchType=gene&findMax=y&gene=Pth1r&signalingPathway=4269&pathwayType=family&species=House+Mouse&reportsBy=pathways&omicsCategory=cistromics&countMax=3058
	60	Receptors	G protein coupled receptors	Platelet-activating factor receptor	Ptafr		-2.10347	1.57e-06	0.000113804	https://www.signalingpathways.org/ominer/query.jsf?geneSearchType=gene&findMax=y&gene=Ptafr&signalingPathway=4269&pathwayType=family&species=House+Mouse&reportsBy=pathways&omicsCategory=cistromics&countMax=3059
	61	Receptors	G protein coupled receptors	Prostanoid receptors	Ptgir	IP	-1.27424	2.67e-05	0.00098044	https://www.signalingpathways.org/ominer/query.jsf?geneSearchType=gene&findMax=y&gene=Ptgir&signalingPathway=4269&pathwayType=family&species=House+Mouse&reportsBy=pathways&omicsCategory=cistromics&countMax=3060
	62	Receptors	G protein coupled receptors	Proteinase-activated receptors	F2r	TR, CF2R, PAR1, PAR-1	-0.923592	0.000493768	0.00911286	https://www.signalingpathways.org/ominer/query.jsf?geneSearchType=gene&findMax=y&gene=F2r&signalingPathway=4269&pathwayType=family&species=House+Mouse&reportsBy=pathways&omicsCategory=cistromics&countMax=3061
	63	Receptors	G protein coupled receptors	Purinergic P2Y receptors	P2ry6	P2Y6	-2.09607	8.22e-06	0.000398834	https://www.signalingpathways.org/ominer/query.jsf?geneSearchType=gene&findMax=y&gene=P2ry6&signalingPathway=4269&pathwayType=family&species=House+Mouse&reportsBy=pathways&omicsCategory=cistromics&countMax=3062
	64	Receptors	Ligands	Adiponectin, C1Q and collagen domain containing	Adipoq	ACRP30, apM1, GBP28, adiponectin	0.41597	0.000411005	0.00797106	https://www.signalingpathways.org/ominer/query.jsf?geneSearchType=gene&findMax=y&gene=Adipoq&signalingPathway=4269&pathwayType=family&species=House+Mouse&reportsBy=pathways&omicsCategory=cistromics&countMax=3063
	65	Receptors	Ligands	Albumin	Alb		-0.879948	0.000362625	0.00729799	https://www.signalingpathways.org/ominer/query.jsf?geneSearchType=gene&findMax=y&gene=Alb&signalingPathway=4269&pathwayType=family&species=House+Mouse&reportsBy=pathways&omicsCategory=cistromics&countMax=3064
	66	Receptors	Ligands	Alpha-HS glycoprotein	Ahsg	FETUA, A2HS, HSGA	-2.32809	6.51e-08	1.06e-05	https://www.signalingpathways.org/ominer/query.jsf?geneSearchType=gene&findMax=y&gene=Ahsg&signalingPathway=4269&pathwayType=family&species=House+Mouse&reportsBy=pathways&omicsCategory=cistromics&countMax=3065
	67	Receptors	Ligands	Angiotensin-converting enzyme (ACE)	Ace	ACE1, CD143	-1.054	9.35e-12	7.43e-09	https://www.signalingpathways.org/ominer/query.jsf?geneSearchType=gene&findMax=y&gene=Ace&signalingPathway=4269&pathwayType=family&species=House+Mouse&reportsBy=pathways&omicsCategory=cistromics&countMax=3066
	68	Receptors	Ligands	Apolipoprotein	Apob		-7.27622	9.05e-09	2.65e-06	https://www.signalingpathways.org/ominer/query.jsf?geneSearchType=gene&findMax=y&gene=Apob&signalingPathway=4269&pathwayType=family&species=House+Mouse&reportsBy=pathways&omicsCategory=cistromics&countMax=3067
	69	Receptors	Ligands	Arachidonate 5-lipoxygenase activating protein	Alox5ap	FLAP	-2.14352	1.99e-06	0.000136106	https://www.signalingpathways.org/ominer/query.jsf?geneSearchType=gene&findMax=y&gene=Alox5ap&signalingPathway=4269&pathwayType=family&species=House+Mouse&reportsBy=pathways&omicsCategory=cistromics&countMax=3068
	70	Receptors	Ligands	Bone marrow stromal cell antigen	Bst1	CD157	-2.02071	0.000112675	0.00296508	https://www.signalingpathways.org/ominer/query.jsf?geneSearchType=gene&findMax=y&gene=Bst1&signalingPathway=4269&pathwayType=family&species=House+Mouse&reportsBy=pathways&omicsCategory=cistromics&countMax=3069
	71	Receptors	Ligands	C1q and TNF related	C1qtnf5	CTRP5, DKFZp586B0621, LORD	-0.988568	8.66e-05	0.00240407	https://www.signalingpathways.org/ominer/query.jsf?geneSearchType=gene&findMax=y&gene=C1qtnf5&signalingPathway=4269&pathwayType=family&species=House+Mouse&reportsBy=pathways&omicsCategory=cistromics&countMax=3070
	72	Receptors	Ligands	Cardiotrophin	Ctf1	CT-1, CT1	1.18785	0.000188731	0.00438549	https://www.signalingpathways.org/ominer/query.jsf?geneSearchType=gene&findMax=y&gene=Ctf1&signalingPathway=4269&pathwayType=family&species=House+Mouse&reportsBy=pathways&omicsCategory=cistromics&countMax=3071
	73	Receptors	Ligands	C-C motif chemokine ligand	Ccl19	ELC, MIP-3b, exodus-3, CKb11	-3.59779	0.000262855	0.00570743	https://www.signalingpathways.org/ominer/query.jsf?geneSearchType=gene&findMax=y&gene=Ccl19&signalingPathway=4269&pathwayType=family&species=House+Mouse&reportsBy=pathways&omicsCategory=cistromics&countMax=3072
	74	Receptors	Ligands	C-C motif chemokine ligand	Ccl6	Ccl6	-2.16934	4.54e-08	8.32e-06	https://www.signalingpathways.org/ominer/query.jsf?geneSearchType=gene&findMax=y&gene=Ccl6&signalingPathway=4269&pathwayType=family&species=House+Mouse&reportsBy=pathways&omicsCategory=cistromics&countMax=3073
	75	Receptors	Ligands	C-C motif chemokine ligand	Ccl8	MCP-2, HC14	-1.5349	2.06e-05	0.000799416	https://www.signalingpathways.org/ominer/query.jsf?geneSearchType=gene&findMax=y&gene=Ccl8&signalingPathway=4269&pathwayType=family&species=House+Mouse&reportsBy=pathways&omicsCategory=cistromics&countMax=3074
	76	Receptors	Ligands	C-C motif chemokine ligand	Ccl9	Ccl9	-2.37642	0.000306183	0.00633792	https://www.signalingpathways.org/ominer/query.jsf?geneSearchType=gene&findMax=y&gene=Ccl9&signalingPathway=4269&pathwayType=family&species=House+Mouse&reportsBy=pathways&omicsCategory=cistromics&countMax=3075
	77	Receptors	Ligands	Cluster of differentiation	Cd34		-1.00986	8.3e-05	0.00233094	https://www.signalingpathways.org/ominer/query.jsf?geneSearchType=gene&findMax=y&gene=Cd34&signalingPathway=4269&pathwayType=family&species=House+Mouse&reportsBy=pathways&omicsCategory=cistromics&countMax=3076
	78	Receptors	Ligands	Coagulation factors (F)	F10		-2.58094	6.16e-06	0.000324912	https://www.signalingpathways.org/ominer/query.jsf?geneSearchType=gene&findMax=y&gene=F10&signalingPathway=4269&pathwayType=family&species=House+Mouse&reportsBy=pathways&omicsCategory=cistromics&countMax=3077
	79	Receptors	Ligands	Coagulation factors (F)	F7		-2.32478	1.06e-06	8.29e-05	https://www.signalingpathways.org/ominer/query.jsf?geneSearchType=gene&findMax=y&gene=F7&signalingPathway=4269&pathwayType=family&species=House+Mouse&reportsBy=pathways&omicsCategory=cistromics&countMax=3078
	80	Receptors	Ligands	Collagen chain	Col14a1		-1.62229	0.000230203	0.00519015	https://www.signalingpathways.org/ominer/query.jsf?geneSearchType=gene&findMax=y&gene=Col14a1&signalingPathway=4269&pathwayType=family&species=House+Mouse&reportsBy=pathways&omicsCategory=cistromics&countMax=3079
	81	Receptors	Ligands	Collagen chain	Col28a1		-0.877551	3.52e-05	0.00121083	https://www.signalingpathways.org/ominer/query.jsf?geneSearchType=gene&findMax=y&gene=Col28a1&signalingPathway=4269&pathwayType=family&species=House+Mouse&reportsBy=pathways&omicsCategory=cistromics&countMax=3080
	82	Receptors	Ligands	Collagen chain	Col3a1		-0.85681	2.75e-05	0.00100107	https://www.signalingpathways.org/ominer/query.jsf?geneSearchType=gene&findMax=y&gene=Col3a1&signalingPathway=4269&pathwayType=family&species=House+Mouse&reportsBy=pathways&omicsCategory=cistromics&countMax=3081
	83	Receptors	Ligands	Collagen chain	Col4a1		-0.621093	2.4e-06	0.000156436	https://www.signalingpathways.org/ominer/query.jsf?geneSearchType=gene&findMax=y&gene=Col4a1&signalingPathway=4269&pathwayType=family&species=House+Mouse&reportsBy=pathways&omicsCategory=cistromics&countMax=3082
	84	Receptors	Ligands	Collagen chain	Col4a2	FLJ22259, DKFZp686I14213	-0.668123	9.61e-05	0.00260831	https://www.signalingpathways.org/ominer/query.jsf?geneSearchType=gene&findMax=y&gene=Col4a2&signalingPathway=4269&pathwayType=family&species=House+Mouse&reportsBy=pathways&omicsCategory=cistromics&countMax=3083
	85	Receptors	Ligands	Collagen chain	Col4a4	CA44	-1.52742	4.42e-06	0.000252763	https://www.signalingpathways.org/ominer/query.jsf?geneSearchType=gene&findMax=y&gene=Col4a4&signalingPathway=4269&pathwayType=family&species=House+Mouse&reportsBy=pathways&omicsCategory=cistromics&countMax=3084
	86	Receptors	Ligands	Collagen chain	Col5a2		-0.77619	2.89e-05	0.00103806	https://www.signalingpathways.org/ominer/query.jsf?geneSearchType=gene&findMax=y&gene=Col5a2&signalingPathway=4269&pathwayType=family&species=House+Mouse&reportsBy=pathways&omicsCategory=cistromics&countMax=3085
	87	Receptors	Ligands	Collagen chain	Col6a3		-1.29665	9.01e-06	0.000427102	https://www.signalingpathways.org/ominer/query.jsf?geneSearchType=gene&findMax=y&gene=Col6a3&signalingPathway=4269&pathwayType=family&species=House+Mouse&reportsBy=pathways&omicsCategory=cistromics&countMax=3086
	88	Receptors	Ligands	Collagen chain	Col6a5	FLJ35880, VWA4	-1.55819	2.99e-05	0.00107024	https://www.signalingpathways.org/ominer/query.jsf?geneSearchType=gene&findMax=y&gene=Col6a5&signalingPathway=4269&pathwayType=family&species=House+Mouse&reportsBy=pathways&omicsCategory=cistromics&countMax=3087
	89	Receptors	Ligands	Complement components & factors (C/CF)	C1qa		-1.93131	5.22e-08	9.26e-06	https://www.signalingpathways.org/ominer/query.jsf?geneSearchType=gene&findMax=y&gene=C1qa&signalingPathway=4269&pathwayType=family&species=House+Mouse&reportsBy=pathways&omicsCategory=cistromics&countMax=3088
	90	Receptors	Ligands	Complement components & factors (C/CF)	C1qb		-2.17541	2.32e-07	2.87e-05	https://www.signalingpathways.org/ominer/query.jsf?geneSearchType=gene&findMax=y&gene=C1qb&signalingPathway=4269&pathwayType=family&species=House+Mouse&reportsBy=pathways&omicsCategory=cistromics&countMax=3089
	91	Receptors	Ligands	Complement components & factors (C/CF)	C3	CPAMD1, ARMD9, C3a, C3b	-1.2202	0.000238233	0.00529958	https://www.signalingpathways.org/ominer/query.jsf?geneSearchType=gene&findMax=y&gene=C3&signalingPathway=4269&pathwayType=family&species=House+Mouse&reportsBy=pathways&omicsCategory=cistromics&countMax=3090
	92	Receptors	Ligands	Complement components & factors (C/CF)	Cfh	HUS, FHL1, ARMS1, ARMD4	-0.947168	2.97e-05	0.00106735	https://www.signalingpathways.org/ominer/query.jsf?geneSearchType=gene&findMax=y&gene=Cfh&signalingPathway=4269&pathwayType=family&species=House+Mouse&reportsBy=pathways&omicsCategory=cistromics&countMax=3091
	93	Receptors	Ligands	C-X-C motif chemokine ligand	Cxcl12	SCYB12, SDF-1a, SDF-1b, PBSF, TLSF-a, TLSF-b, TPAR1	-0.840177	6.99e-05	0.00204493	https://www.signalingpathways.org/ominer/query.jsf?geneSearchType=gene&findMax=y&gene=Cxcl12&signalingPathway=4269&pathwayType=family&species=House+Mouse&reportsBy=pathways&omicsCategory=cistromics&countMax=3092
	94	Receptors	Ligands	C-X-C motif chemokine ligand	Cxcl14	BRAK, NJAC, bolekine, Kec, MIP-2g, BMAC, KS1	-2.33812	0.000499779	0.00917306	https://www.signalingpathways.org/ominer/query.jsf?geneSearchType=gene&findMax=y&gene=Cxcl14&signalingPathway=4269&pathwayType=family&species=House+Mouse&reportsBy=pathways&omicsCategory=cistromics&countMax=3093
	95	Receptors	Ligands	Extracellular matrix protein	Ecm1		-1.09978	8.15e-07	6.98e-05	https://www.signalingpathways.org/ominer/query.jsf?geneSearchType=gene&findMax=y&gene=Ecm1&signalingPathway=4269&pathwayType=family&species=House+Mouse&reportsBy=pathways&omicsCategory=cistromics&countMax=3094
	96	Receptors	Ligands	FAT atypical cadherin	Fat4	CDHF14, FAT-J, CDHR11	-0.924016	0.000310015	0.0063911	https://www.signalingpathways.org/ominer/query.jsf?geneSearchType=gene&findMax=y&gene=Fat4&signalingPathway=4269&pathwayType=family&species=House+Mouse&reportsBy=pathways&omicsCategory=cistromics&countMax=3095
	97	Receptors	Ligands	Fibrillin	Fbn1	MASS, OCTD, SGS	-1.926	1.24e-20	2.3e-17	https://www.signalingpathways.org/ominer/query.jsf?geneSearchType=gene&findMax=y&gene=Fbn1&signalingPathway=4269&pathwayType=family&species=House+Mouse&reportsBy=pathways&omicsCategory=cistromics&countMax=3096
	98	Receptors	Ligands	Fibrinogen chain	Fga		-4.22358	8.32e-05	0.00233295	https://www.signalingpathways.org/ominer/query.jsf?geneSearchType=gene&findMax=y&gene=Fga&signalingPathway=4269&pathwayType=family&species=House+Mouse&reportsBy=pathways&omicsCategory=cistromics&countMax=3097
	99	Receptors	Ligands	Fibrinogen chain	Fgb		-7.16143	2.13e-08	4.88e-06	https://www.signalingpathways.org/ominer/query.jsf?geneSearchType=gene&findMax=y&gene=Fgb&signalingPathway=4269&pathwayType=family&species=House+Mouse&reportsBy=pathways&omicsCategory=cistromics&countMax=3098
	100	Receptors	Ligands	Fibrinogen chain	Fgg		-3.18961	2.88e-05	0.00103777	https://www.signalingpathways.org/ominer/query.jsf?geneSearchType=gene&findMax=y&gene=Fgg&signalingPathway=4269&pathwayType=family&species=House+Mouse&reportsBy=pathways&omicsCategory=cistromics&countMax=3099
	101	Receptors	Ligands	Fibronectin	Fn1	MSF, CIG, LETS, GFND2, FINC	-1.70051	6.58e-13	6.1e-10	https://www.signalingpathways.org/ominer/query.jsf?geneSearchType=gene&findMax=y&gene=Fn1&signalingPathway=4269&pathwayType=family&species=House+Mouse&reportsBy=pathways&omicsCategory=cistromics&countMax=3100
	102	Receptors	Ligands	Fibulin	Fbln1	FBLN	-1.41545	1.03e-05	0.000468921	https://www.signalingpathways.org/ominer/query.jsf?geneSearchType=gene&findMax=y&gene=Fbln1&signalingPathway=4269&pathwayType=family&species=House+Mouse&reportsBy=pathways&omicsCategory=cistromics&countMax=3101
	103	Receptors	Ligands	Growth differentiation factor	Gdf3		-3.61401	0.000384678	0.00759524	https://www.signalingpathways.org/ominer/query.jsf?geneSearchType=gene&findMax=y&gene=Gdf3&signalingPathway=4269&pathwayType=family&species=House+Mouse&reportsBy=pathways&omicsCategory=cistromics&countMax=3102
	104	Receptors	Ligands	Histidine rich glycoprotein	Hrg	HRGP, HPRG	-5.66076	0.000280707	0.00596381	https://www.signalingpathways.org/ominer/query.jsf?geneSearchType=gene&findMax=y&gene=Hrg&signalingPathway=4269&pathwayType=family&species=House+Mouse&reportsBy=pathways&omicsCategory=cistromics&countMax=3103
	105	Receptors	Ligands	Interleukin	Il16	LCF, IL-16, prIL-16, HsT19289, FLJ42735, FLJ16806	-0.797277	0.000273118	0.00587719	https://www.signalingpathways.org/ominer/query.jsf?geneSearchType=gene&findMax=y&gene=Il16&signalingPathway=4269&pathwayType=family&species=House+Mouse&reportsBy=pathways&omicsCategory=cistromics&countMax=3104
	106	Receptors	Ligands	Interleukin	Il1b	IL1F2, IL-1B, IL1-BETA	-2.24906	5.33e-07	5.32e-05	https://www.signalingpathways.org/ominer/query.jsf?geneSearchType=gene&findMax=y&gene=Il1b&signalingPathway=4269&pathwayType=family&species=House+Mouse&reportsBy=pathways&omicsCategory=cistromics&countMax=3105
	107	Receptors	Ligands	Interleukin	Il1rn	IL1RA, ICIL-1RA, IL1F3, IRAP, IL-1RN, MGC10430	-2.70898	1.21e-09	4.82e-07	https://www.signalingpathways.org/ominer/query.jsf?geneSearchType=gene&findMax=y&gene=Il1rn&signalingPathway=4269&pathwayType=family&species=House+Mouse&reportsBy=pathways&omicsCategory=cistromics&countMax=3106
	108	Receptors	Ligands	Laminin subunit	Lama2		-1.2769	2.04e-09	7.92e-07	https://www.signalingpathways.org/ominer/query.jsf?geneSearchType=gene&findMax=y&gene=Lama2&signalingPathway=4269&pathwayType=family&species=House+Mouse&reportsBy=pathways&omicsCategory=cistromics&countMax=3107
	109	Receptors	Ligands	Laminin subunit	Lama5		-0.925858	1.2e-05	0.000528856	https://www.signalingpathways.org/ominer/query.jsf?geneSearchType=gene&findMax=y&gene=Lama5&signalingPathway=4269&pathwayType=family&species=House+Mouse&reportsBy=pathways&omicsCategory=cistromics&countMax=3108
	110	Receptors	Ligands	Latent transforming growth factor beta binding protein	Ltbp1		-0.973529	9.52e-05	0.00258919	https://www.signalingpathways.org/ominer/query.jsf?geneSearchType=gene&findMax=y&gene=Ltbp1&signalingPathway=4269&pathwayType=family&species=House+Mouse&reportsBy=pathways&omicsCategory=cistromics&countMax=3109
	111	Receptors	Ligands	Lymphocyte antigen	Ly86	MD-1, dJ80N2.1	-2.21331	2.3e-07	2.86e-05	https://www.signalingpathways.org/ominer/query.jsf?geneSearchType=gene&findMax=y&gene=Ly86&signalingPathway=4269&pathwayType=family&species=House+Mouse&reportsBy=pathways&omicsCategory=cistromics&countMax=3110
	112	Receptors	Ligands	Matrix metalloproteinases (MMP)	Mmp2	TBE-1	-1.51818	3.43e-05	0.00118627	https://www.signalingpathways.org/ominer/query.jsf?geneSearchType=gene&findMax=y&gene=Mmp2&signalingPathway=4269&pathwayType=family&species=House+Mouse&reportsBy=pathways&omicsCategory=cistromics&countMax=3111
	113	Receptors	Ligands	MFNG O-fucosylpeptide-beta-N-acetylglucosaminyltransferase	Mfng		0.517625	6.22e-05	0.00187691	https://www.signalingpathways.org/ominer/query.jsf?geneSearchType=gene&findMax=y&gene=Mfng&signalingPathway=4269&pathwayType=family&species=House+Mouse&reportsBy=pathways&omicsCategory=cistromics&countMax=3112
	114	Receptors	Ligands	Microfibril associated protein	Mfap2	MAGP, MAGP-1	-1.96721	9.37e-06	0.000440428	https://www.signalingpathways.org/ominer/query.jsf?geneSearchType=gene&findMax=y&gene=Mfap2&signalingPathway=4269&pathwayType=family&species=House+Mouse&reportsBy=pathways&omicsCategory=cistromics&countMax=3113
	115	Receptors	Ligands	Netrin	Ntn1	NTN1L	-1.03241	4.81e-07	5.02e-05	https://www.signalingpathways.org/ominer/query.jsf?geneSearchType=gene&findMax=y&gene=Ntn1&signalingPathway=4269&pathwayType=family&species=House+Mouse&reportsBy=pathways&omicsCategory=cistromics&countMax=3114
	116	Receptors	Ligands	Neurocan	Ncan		-0.648389	8.2e-05	0.00231835	https://www.signalingpathways.org/ominer/query.jsf?geneSearchType=gene&findMax=y&gene=Ncan&signalingPathway=4269&pathwayType=family&species=House+Mouse&reportsBy=pathways&omicsCategory=cistromics&countMax=3115
	117	Receptors	Ligands	Neuroligin	Nlgn2	KIAA1366	-0.783614	6.47e-05	0.00193591	https://www.signalingpathways.org/ominer/query.jsf?geneSearchType=gene&findMax=y&gene=Nlgn2&signalingPathway=4269&pathwayType=family&species=House+Mouse&reportsBy=pathways&omicsCategory=cistromics&countMax=3116
	118	Receptors	Ligands	Phospholipid transfer protein	Pltp	BPIFE	-1.43276	0.000399704	0.00781789	https://www.signalingpathways.org/ominer/query.jsf?geneSearchType=gene&findMax=y&gene=Pltp&signalingPathway=4269&pathwayType=family&species=House+Mouse&reportsBy=pathways&omicsCategory=cistromics&countMax=3117
	119	Receptors	Ligands	Placental growth factor	Pgf	PlGF-2, SHGC-10760, D12S1900, PIGF, PLGF, PlGF	-1.05259	0.000380919	0.00753364	https://www.signalingpathways.org/ominer/query.jsf?geneSearchType=gene&findMax=y&gene=Pgf&signalingPathway=4269&pathwayType=family&species=House+Mouse&reportsBy=pathways&omicsCategory=cistromics&countMax=3118
	120	Receptors	Ligands	Plasminogen activators (PLA)	Plau	URK, UPA	-1.40755	1.03e-05	0.000468921	https://www.signalingpathways.org/ominer/query.jsf?geneSearchType=gene&findMax=y&gene=Plau&signalingPathway=4269&pathwayType=family&species=House+Mouse&reportsBy=pathways&omicsCategory=cistromics&countMax=3119
	121	Receptors	Ligands	Platelet derived growth factor	Pdgfd	SCDGF-B, MSTP036, IEGF	-0.951828	8.23e-05	0.00232167	https://www.signalingpathways.org/ominer/query.jsf?geneSearchType=gene&findMax=y&gene=Pdgfd&signalingPathway=4269&pathwayType=family&species=House+Mouse&reportsBy=pathways&omicsCategory=cistromics&countMax=3120
	122	Receptors	Ligands	Platelet factor	Pf4	SCYB4, CXCL4	-1.27623	0.000139619	0.00351874	https://www.signalingpathways.org/ominer/query.jsf?geneSearchType=gene&findMax=y&gene=Pf4&signalingPathway=4269&pathwayType=family&species=House+Mouse&reportsBy=pathways&omicsCategory=cistromics&countMax=3121
	123	Receptors	Ligands	Prion like protein doppel	Prnd	DPL, dJ1068H6.4, DOPPEL, PrPLP	-1.25559	6.6e-08	1.07e-05	https://www.signalingpathways.org/ominer/query.jsf?geneSearchType=gene&findMax=y&gene=Prnd&signalingPathway=4269&pathwayType=family&species=House+Mouse&reportsBy=pathways&omicsCategory=cistromics&countMax=3122
	124	Receptors	Ligands	Selectin	Selplg	PSGL-1, CD162	-2.53727	8.16e-09	2.43e-06	https://www.signalingpathways.org/ominer/query.jsf?geneSearchType=gene&findMax=y&gene=Selplg&signalingPathway=4269&pathwayType=family&species=House+Mouse&reportsBy=pathways&omicsCategory=cistromics&countMax=3123
	125	Receptors	Ligands	Semaphorin	Sema4d	CD100, coll-4, FLJ39737	-2.42986	2.03e-05	0.000791575	https://www.signalingpathways.org/ominer/query.jsf?geneSearchType=gene&findMax=y&gene=Sema4d&signalingPathway=4269&pathwayType=family&species=House+Mouse&reportsBy=pathways&omicsCategory=cistromics&countMax=3124
	126	Receptors	Ligands	Semaphorin	Sema6d	KIAA1479, FLJ11598	-0.572861	2.37e-06	0.000154816	https://www.signalingpathways.org/ominer/query.jsf?geneSearchType=gene&findMax=y&gene=Sema6d&signalingPathway=4269&pathwayType=family&species=House+Mouse&reportsBy=pathways&omicsCategory=cistromics&countMax=3125
	127	Receptors	Ligands	Serine proteases	Prss23	SPUVE, SIG13	-1.27375	1.16e-05	0.000512929	https://www.signalingpathways.org/ominer/query.jsf?geneSearchType=gene&findMax=y&gene=Prss23&signalingPathway=4269&pathwayType=family&species=House+Mouse&reportsBy=pathways&omicsCategory=cistromics&countMax=3126
	128	Receptors	Ligands	Slit guidance ligand	Slit2	Slit-2	-2.06843	4.38e-06	0.000251716	https://www.signalingpathways.org/ominer/query.jsf?geneSearchType=gene&findMax=y&gene=Slit2&signalingPathway=4269&pathwayType=family&species=House+Mouse&reportsBy=pathways&omicsCategory=cistromics&countMax=3127
	129	Receptors	Ligands	TIMP metallopeptidase inhibitor	Timp2	CSC-21K	-1.57108	3.58e-09	1.32e-06	https://www.signalingpathways.org/ominer/query.jsf?geneSearchType=gene&findMax=y&gene=Timp2&signalingPathway=4269&pathwayType=family&species=House+Mouse&reportsBy=pathways&omicsCategory=cistromics&countMax=3128
	130	Receptors	Ligands	TNF superfamily member	Tnfsf13	APRIL, CD256	-2.25926	1.18e-06	9.06e-05	https://www.signalingpathways.org/ominer/query.jsf?geneSearchType=gene&findMax=y&gene=Tnfsf13&signalingPathway=4269&pathwayType=family&species=House+Mouse&reportsBy=pathways&omicsCategory=cistromics&countMax=3129
	131	Receptors	Ligands	Transferrin	Trf	Trf	0.596474	0.00031421	0.00646172	https://www.signalingpathways.org/ominer/query.jsf?geneSearchType=gene&findMax=y&gene=Trf&signalingPathway=4269&pathwayType=family&species=House+Mouse&reportsBy=pathways&omicsCategory=cistromics&countMax=3130
	132	Receptors	Ligands	Tumor necrosis factor	Tnf	TNFSF2, DIF, TNF-alpha	-1.72004	7.24e-06	0.000361089	https://www.signalingpathways.org/ominer/query.jsf?geneSearchType=gene&findMax=y&gene=Tnf&signalingPathway=4269&pathwayType=family&species=House+Mouse&reportsBy=pathways&omicsCategory=cistromics&countMax=3131
	133	Receptors	Ligands	TWEAK ligand	Tnfsf12	TWEAK, DR3LG, APO3L	-1.07667	0.000547368	0.00984082	https://www.signalingpathways.org/ominer/query.jsf?geneSearchType=gene&findMax=y&gene=Tnfsf12&signalingPathway=4269&pathwayType=family&species=House+Mouse&reportsBy=pathways&omicsCategory=cistromics&countMax=3132
	134	Receptors	Ligands	Vascular cell adhesion molecule	Vcam1	CD106	-1.80334	3.36e-07	3.79e-05	https://www.signalingpathways.org/ominer/query.jsf?geneSearchType=gene&findMax=y&gene=Vcam1&signalingPathway=4269&pathwayType=family&species=House+Mouse&reportsBy=pathways&omicsCategory=cistromics&countMax=3133
	135	Receptors	Ligands	Vascular endothelial growth factor	Vegfa	VEGF-A, VPF	0.880662	1.16e-05	0.000512929	https://www.signalingpathways.org/ominer/query.jsf?geneSearchType=gene&findMax=y&gene=Vegfa&signalingPathway=4269&pathwayType=family&species=House+Mouse&reportsBy=pathways&omicsCategory=cistromics&countMax=3134
	136	Receptors	Ligands	Versican	Vcan	PG-M	-1.21416	2.42e-05	0.000905852	https://www.signalingpathways.org/ominer/query.jsf?geneSearchType=gene&findMax=y&gene=Vcan&signalingPathway=4269&pathwayType=family&species=House+Mouse&reportsBy=pathways&omicsCategory=cistromics&countMax=3135
	137	Receptors	Ligands	von Willebrand factor	Vwf		-0.792487	2.07e-05	0.000799416	https://www.signalingpathways.org/ominer/query.jsf?geneSearchType=gene&findMax=y&gene=Vwf&signalingPathway=4269&pathwayType=family&species=House+Mouse&reportsBy=pathways&omicsCategory=cistromics&countMax=3136
	138	Receptors	Nuclear receptors	Liver X receptors	Nr1h3	LXR-a, RLD-1, LXRa	0.328324	0.000279166	0.00595601	https://www.signalingpathways.org/ominer/query.jsf?geneSearchType=gene&findMax=y&gene=Nr1h3&signalingPathway=4269&pathwayType=family&species=House+Mouse&reportsBy=pathways&omicsCategory=cistromics&countMax=3137
	139	Receptors	Nuclear receptors	Rev-Erb receptors	Nr1d2	BD73, RVR, EAR-1r, HZF2, Hs.37288, REVERBB, REVERBbeta	0.524958	0.00043484	0.00830631	https://www.signalingpathways.org/ominer/query.jsf?geneSearchType=gene&findMax=y&gene=Nr1d2&signalingPathway=4269&pathwayType=family&species=House+Mouse&reportsBy=pathways&omicsCategory=cistromics&countMax=3138
	140	Receptors	Other receptors	Absent in melanoma (AIM)-like receptors (ALRs)	Aim2	PYHIN4	-2.00254	0.000235132	0.00525863	https://www.signalingpathways.org/ominer/query.jsf?geneSearchType=gene&findMax=y&gene=Aim2&signalingPathway=4269&pathwayType=family&species=House+Mouse&reportsBy=pathways&omicsCategory=cistromics&countMax=3139
	141	Receptors	Other receptors	Apolipoprotein B receptor	Apobr	APOB48R, APOB100R	-1.03173	3.05e-06	0.000190344	https://www.signalingpathways.org/ominer/query.jsf?geneSearchType=gene&findMax=y&gene=Apobr&signalingPathway=4269&pathwayType=family&species=House+Mouse&reportsBy=pathways&omicsCategory=cistromics&countMax=3140
	142	Receptors	Other receptors	C-type lectin-like receptors (CLRs)	Clec4e	mincle	-2.08694	0.000556764	0.0099775	https://www.signalingpathways.org/ominer/query.jsf?geneSearchType=gene&findMax=y&gene=Clec4e&signalingPathway=4269&pathwayType=family&species=House+Mouse&reportsBy=pathways&omicsCategory=cistromics&countMax=3141
	143	Receptors	Other receptors	C-type lectin-like receptors (CLRs)	Clec4n	Clec4n	-3.0863	0.000117624	0.00306631	https://www.signalingpathways.org/ominer/query.jsf?geneSearchType=gene&findMax=y&gene=Clec4n&signalingPathway=4269&pathwayType=family&species=House+Mouse&reportsBy=pathways&omicsCategory=cistromics&countMax=3142
	144	Receptors	Other receptors	C-type lectin-like receptors (CLRs)	Clec7a	dectin-1, hDectin-1, CD369, SCARE2	-3.27798	8.72e-05	0.00241767	https://www.signalingpathways.org/ominer/query.jsf?geneSearchType=gene&findMax=y&gene=Clec7a&signalingPathway=4269&pathwayType=family&species=House+Mouse&reportsBy=pathways&omicsCategory=cistromics&countMax=3143
	145	Receptors	Other receptors	Fc epsilon receptors	Fcer1g		-2.304	6.99e-06	0.000352224	https://www.signalingpathways.org/ominer/query.jsf?geneSearchType=gene&findMax=y&gene=Fcer1g&signalingPathway=4269&pathwayType=family&species=House+Mouse&reportsBy=pathways&omicsCategory=cistromics&countMax=3144
	146	Receptors	Other receptors	Fc fragment of IgG receptor	Fcgr1	Fcgr1	-2.58917	3.96e-05	0.00131609	https://www.signalingpathways.org/ominer/query.jsf?geneSearchType=gene&findMax=y&gene=Fcgr1&signalingPathway=4269&pathwayType=family&species=House+Mouse&reportsBy=pathways&omicsCategory=cistromics&countMax=3145
	147	Receptors	Other receptors	Fc fragment of IgG receptor	Fcgr2b	CD32, CD32B	-1.42455	1.34e-05	0.000572939	https://www.signalingpathways.org/ominer/query.jsf?geneSearchType=gene&findMax=y&gene=Fcgr2b&signalingPathway=4269&pathwayType=family&species=House+Mouse&reportsBy=pathways&omicsCategory=cistromics&countMax=3146
	148	Receptors	Other receptors	Fc fragment of IgG receptor	Fcgr3	Fcgr3	-2.22021	3.35e-07	3.79e-05	https://www.signalingpathways.org/ominer/query.jsf?geneSearchType=gene&findMax=y&gene=Fcgr3&signalingPathway=4269&pathwayType=family&species=House+Mouse&reportsBy=pathways&omicsCategory=cistromics&countMax=3147
	149	Receptors	Other receptors	Folate receptor	Folr2	FRβ	-1.65209	1.35e-07	1.91e-05	https://www.signalingpathways.org/ominer/query.jsf?geneSearchType=gene&findMax=y&gene=Folr2&signalingPathway=4269&pathwayType=family&species=House+Mouse&reportsBy=pathways&omicsCategory=cistromics&countMax=3148
	150	Receptors	Other receptors	Inhibitory leukocyte immunoglobulin like receptors	Lilrb4a	Lilrb4a	-2.36269	8.62e-05	0.00239691	https://www.signalingpathways.org/ominer/query.jsf?geneSearchType=gene&findMax=y&gene=Lilrb4a&signalingPathway=4269&pathwayType=family&species=House+Mouse&reportsBy=pathways&omicsCategory=cistromics&countMax=3149
	151	Receptors	Other receptors	Inhibitory leukocyte immunoglobulin like receptors	Pira2	Pira2	-2.44891	0.000501363	0.00918355	https://www.signalingpathways.org/ominer/query.jsf?geneSearchType=gene&findMax=y&gene=Pira2&signalingPathway=4269&pathwayType=family&species=House+Mouse&reportsBy=pathways&omicsCategory=cistromics&countMax=3150
	152	Receptors	Other receptors	Leukocyte associated immunoglobulin like receptor	Lair1	CD305	-2.43468	1.46e-05	0.0006154	https://www.signalingpathways.org/ominer/query.jsf?geneSearchType=gene&findMax=y&gene=Lair1&signalingPathway=4269&pathwayType=family&species=House+Mouse&reportsBy=pathways&omicsCategory=cistromics&countMax=3151
	153	Receptors	Other receptors	Low density lipoprotein receptors	Lrp1	LRP, CD91, LRP1A, APOER	-0.586995	0.00019969	0.00458272	https://www.signalingpathways.org/ominer/query.jsf?geneSearchType=gene&findMax=y&gene=Lrp1&signalingPathway=4269&pathwayType=family&species=House+Mouse&reportsBy=pathways&omicsCategory=cistromics&countMax=3152
	154	Receptors	Other receptors	Mast cell immunoglobulin like receptor	Milr1	Allergin-1, MCA-32	-2.82326	1.97e-06	0.000135415	https://www.signalingpathways.org/ominer/query.jsf?geneSearchType=gene&findMax=y&gene=Milr1&signalingPathway=4269&pathwayType=family&species=House+Mouse&reportsBy=pathways&omicsCategory=cistromics&countMax=3153
	155	Receptors	Other receptors	Neuropilin receptor	Nrp1	NRP, VEGF165R, CD304	-0.376812	6.14e-05	0.00185701	https://www.signalingpathways.org/ominer/query.jsf?geneSearchType=gene&findMax=y&gene=Nrp1&signalingPathway=4269&pathwayType=family&species=House+Mouse&reportsBy=pathways&omicsCategory=cistromics&countMax=3154
	156	Receptors	Other receptors	Notch receptors	Notch3	CASIL	-1.00579	7.25e-06	0.000361089	https://www.signalingpathways.org/ominer/query.jsf?geneSearchType=gene&findMax=y&gene=Notch3&signalingPathway=4269&pathwayType=family&species=House+Mouse&reportsBy=pathways&omicsCategory=cistromics&countMax=3155
	157	Receptors	Other receptors	Paired immunoglobin like type receptor alpha	Pilra	FDF03	-2.24047	0.000169358	0.00409502	https://www.signalingpathways.org/ominer/query.jsf?geneSearchType=gene&findMax=y&gene=Pilra&signalingPathway=4269&pathwayType=family&species=House+Mouse&reportsBy=pathways&omicsCategory=cistromics&countMax=3156
	158	Receptors	Other receptors	Plasminogen activator, urokinase receptor	Plaur	URKR, UPAR, CD87	-1.30398	9.81e-05	0.00264948	https://www.signalingpathways.org/ominer/query.jsf?geneSearchType=gene&findMax=y&gene=Plaur&signalingPathway=4269&pathwayType=family&species=House+Mouse&reportsBy=pathways&omicsCategory=cistromics&countMax=3157
	159	Receptors	Other receptors	Plexin	Plxna4	KIAA1550, DKFZp434G0625PRO34003, FAYV2820	-0.893225	0.000150335	0.00374915	https://www.signalingpathways.org/ominer/query.jsf?geneSearchType=gene&findMax=y&gene=Plxna4&signalingPathway=4269&pathwayType=family&species=House+Mouse&reportsBy=pathways&omicsCategory=cistromics&countMax=3158
	160	Receptors	Other receptors	Plexin	Plxnb1	SEP, KIAA0407	-1.02712	0.000467189	0.00871878	https://www.signalingpathways.org/ominer/query.jsf?geneSearchType=gene&findMax=y&gene=Plxnb1&signalingPathway=4269&pathwayType=family&species=House+Mouse&reportsBy=pathways&omicsCategory=cistromics&countMax=3159
	161	Receptors	Other receptors	Plexin	Plxnb2	MM1, KIAA0315, PLEXB2	-1.76144	5.3e-07	5.32e-05	https://www.signalingpathways.org/ominer/query.jsf?geneSearchType=gene&findMax=y&gene=Plxnb2&signalingPathway=4269&pathwayType=family&species=House+Mouse&reportsBy=pathways&omicsCategory=cistromics&countMax=3160
	162	Receptors	Other receptors	Plexin	Plxnc1	VESPR, CD232	-2.18227	5.92e-08	1.02e-05	https://www.signalingpathways.org/ominer/query.jsf?geneSearchType=gene&findMax=y&gene=Plxnc1&signalingPathway=4269&pathwayType=family&species=House+Mouse&reportsBy=pathways&omicsCategory=cistromics&countMax=3161
	163	Receptors	Other receptors	Plexin	Plxnd1	KIAA0620	-0.701382	4.15e-11	2.56e-08	https://www.signalingpathways.org/ominer/query.jsf?geneSearchType=gene&findMax=y&gene=Plxnd1&signalingPathway=4269&pathwayType=family&species=House+Mouse&reportsBy=pathways&omicsCategory=cistromics&countMax=3162
	164	Receptors	Other receptors	Protein C receptor	Procr	EPCR, CCD41, CD201	-1.65568	8.88e-08	1.34e-05	https://www.signalingpathways.org/ominer/query.jsf?geneSearchType=gene&findMax=y&gene=Procr&signalingPathway=4269&pathwayType=family&species=House+Mouse&reportsBy=pathways&omicsCategory=cistromics&countMax=3163
	165	Receptors	Other receptors	Scavenger receptors	Cd68	SCARD1, macrosialin, GP110, DKFZp686M18236, LAMP4	-2.54119	6.63e-05	0.0019662	https://www.signalingpathways.org/ominer/query.jsf?geneSearchType=gene&findMax=y&gene=Cd68&signalingPathway=4269&pathwayType=family&species=House+Mouse&reportsBy=pathways&omicsCategory=cistromics&countMax=3164
	166	Receptors	Other receptors	Scavenger receptors	Fcrls	Fcrls	-0.912638	1.76e-05	0.000701911	https://www.signalingpathways.org/ominer/query.jsf?geneSearchType=gene&findMax=y&gene=Fcrls&signalingPathway=4269&pathwayType=family&species=House+Mouse&reportsBy=pathways&omicsCategory=cistromics&countMax=3165
	167	Receptors	Other receptors	Scavenger receptors	Mrc1	CLEC13D, CD206, bA541I19.1, CLEC13DL	-1.70615	3.05e-16	3.39e-13	https://www.signalingpathways.org/ominer/query.jsf?geneSearchType=gene&findMax=y&gene=Mrc1&signalingPathway=4269&pathwayType=family&species=House+Mouse&reportsBy=pathways&omicsCategory=cistromics&countMax=3166
	168	Receptors	Other receptors	Scavenger receptors	Msr1	SCARA1, CD204, SR-AI, SR-AII, SR-AIII, SR-A	-2.76448	2.86e-07	3.42e-05	https://www.signalingpathways.org/ominer/query.jsf?geneSearchType=gene&findMax=y&gene=Msr1&signalingPathway=4269&pathwayType=family&species=House+Mouse&reportsBy=pathways&omicsCategory=cistromics&countMax=3167
	169	Receptors	Other receptors	Scavenger receptors	Scara3	CSR1, CSR, MSLR1, APC7, MSRL1	-1.13917	0.000198891	0.00457696	https://www.signalingpathways.org/ominer/query.jsf?geneSearchType=gene&findMax=y&gene=Scara3&signalingPathway=4269&pathwayType=family&species=House+Mouse&reportsBy=pathways&omicsCategory=cistromics&countMax=3168
	170	Receptors	Other receptors	Scavenger receptors	Scarf1	SREC, KIAA0149, SREC1	-0.805516	0.000369801	0.00740668	https://www.signalingpathways.org/ominer/query.jsf?geneSearchType=gene&findMax=y&gene=Scarf1&signalingPathway=4269&pathwayType=family&species=House+Mouse&reportsBy=pathways&omicsCategory=cistromics&countMax=3169
	171	Receptors	Other receptors	Scavenger receptors	Ssc5d	FLJ35258, S5D-SRCRB	-1.56713	0.000528666	0.00957683	https://www.signalingpathways.org/ominer/query.jsf?geneSearchType=gene&findMax=y&gene=Ssc5d&signalingPathway=4269&pathwayType=family&species=House+Mouse&reportsBy=pathways&omicsCategory=cistromics&countMax=3170
	172	Receptors	Other receptors	Scavenger receptors	Stab1	KIAA0246, STAB-1, FEEL-1, CLEVER-1, FELE-1, FEX1, SCARH2	-1.43595	1.09e-09	4.53e-07	https://www.signalingpathways.org/ominer/query.jsf?geneSearchType=gene&findMax=y&gene=Stab1&signalingPathway=4269&pathwayType=family&species=House+Mouse&reportsBy=pathways&omicsCategory=cistromics&countMax=3171
	173	Receptors	Other receptors	Signal regulatory protein	Sirpa	SHPS1, SIRP, MYD-1, BIT, P84, SHPS-1, SIRPalpha, CD172a, SIRPalpha2, MFR, SIRP-ALPHA-1	-1.19363	0.000107716	0.00285712	https://www.signalingpathways.org/ominer/query.jsf?geneSearchType=gene&findMax=y&gene=Sirpa&signalingPathway=4269&pathwayType=family&species=House+Mouse&reportsBy=pathways&omicsCategory=cistromics&countMax=3172
	174	Receptors	Other receptors	Signal regulatory protein	Sirpb1b	Sirpb1b	-2.355	0.000466376	0.00871388	https://www.signalingpathways.org/ominer/query.jsf?geneSearchType=gene&findMax=y&gene=Sirpb1b&signalingPathway=4269&pathwayType=family&species=House+Mouse&reportsBy=pathways&omicsCategory=cistromics&countMax=3173
	175	Ion channels	Ligand gated ion channels	Gamma-aminobutyric acid type A receptor subunit	Gabra3		-2.03587	5.66e-08	9.84e-06	https://www.signalingpathways.org/ominer/query.jsf?geneSearchType=gene&findMax=y&gene=Gabra3&signalingPathway=4269&pathwayType=family&species=House+Mouse&reportsBy=pathways&omicsCategory=cistromics&countMax=3174
	176	Ion channels	Other ion channels	Chloride intracellular channel	Clic1	NCC27, p64CLCP, G6, CLCNL1	-1.45373	6.13e-06	0.000324782	https://www.signalingpathways.org/ominer/query.jsf?geneSearchType=gene&findMax=y&gene=Clic1&signalingPathway=4269&pathwayType=family&species=House+Mouse&reportsBy=pathways&omicsCategory=cistromics&countMax=3175
	177	Ion channels	Other ion channels	Leucine rich repeat containing VRAC subunit	Lrrc8c	AD158	-1.14075	0.000193747	0.00448027	https://www.signalingpathways.org/ominer/query.jsf?geneSearchType=gene&findMax=y&gene=Lrrc8c&signalingPathway=4269&pathwayType=family&species=House+Mouse&reportsBy=pathways&omicsCategory=cistromics&countMax=3176
	178	Ion channels	Other ion channels	Sodium leak channel, non-selective	Nalcn	bA430M15.1, CanIon	-3.36304	0.000199525	0.00458272	https://www.signalingpathways.org/ominer/query.jsf?geneSearchType=gene&findMax=y&gene=Nalcn&signalingPathway=4269&pathwayType=family&species=House+Mouse&reportsBy=pathways&omicsCategory=cistromics&countMax=3177
	179	Ion channels	Voltage gated ion channels	Cation channel sperm associated auxiliary subunit	Catsperg1	Catsperg1	1.24418	1.57e-05	0.000649668	https://www.signalingpathways.org/ominer/query.jsf?geneSearchType=gene&findMax=y&gene=Catsperg1&signalingPathway=4269&pathwayType=family&species=House+Mouse&reportsBy=pathways&omicsCategory=cistromics&countMax=3178
	180	Ion channels	Voltage gated ion channels	Mucolipin	Mcoln2	TRPML2, FLJ36691, TRP-ML2	-2.83794	4.22e-06	0.000246338	https://www.signalingpathways.org/ominer/query.jsf?geneSearchType=gene&findMax=y&gene=Mcoln2&signalingPathway=4269&pathwayType=family&species=House+Mouse&reportsBy=pathways&omicsCategory=cistromics&countMax=3179
	181	Ion channels	Voltage gated ion channels	Polycystin like, transient receptor potential cation channel	Pkd2l2	TRPP5	0.832777	0.00037122	0.00741729	https://www.signalingpathways.org/ominer/query.jsf?geneSearchType=gene&findMax=y&gene=Pkd2l2&signalingPathway=4269&pathwayType=family&species=House+Mouse&reportsBy=pathways&omicsCategory=cistromics&countMax=3180
	182	Ion channels	Voltage gated ion channels	Potassium calcium-activated channel subfamily N member	Kcnn4	KCa3.1, hSK4, hKCa4, hIKCa1, IK	-2.9118	2.33e-06	0.000153937	https://www.signalingpathways.org/ominer/query.jsf?geneSearchType=gene&findMax=y&gene=Kcnn4&signalingPathway=4269&pathwayType=family&species=House+Mouse&reportsBy=pathways&omicsCategory=cistromics&countMax=3181
	183	Ion channels	Voltage gated ion channels	Potassium channel tetramerization domain containing	Kctd6	MGC27385, KCASH3	0.579924	0.000441476	0.00839861	https://www.signalingpathways.org/ominer/query.jsf?geneSearchType=gene&findMax=y&gene=Kctd6&signalingPathway=4269&pathwayType=family&species=House+Mouse&reportsBy=pathways&omicsCategory=cistromics&countMax=3182
	184	Ion channels	Voltage gated ion channels	Potassium two pore domain channel subfamily K member	Kcnk13	K2p13.1, THIK-1, THIK1	-2.71627	4.58e-06	0.000257833	https://www.signalingpathways.org/ominer/query.jsf?geneSearchType=gene&findMax=y&gene=Kcnk13&signalingPathway=4269&pathwayType=family&species=House+Mouse&reportsBy=pathways&omicsCategory=cistromics&countMax=3183
	185	Ion channels	Voltage gated ion channels	Potassium voltage-gated channel subfamily C member	Kcnc2	Kv3.2	-1.07062	6.77e-05	0.00198994	https://www.signalingpathways.org/ominer/query.jsf?geneSearchType=gene&findMax=y&gene=Kcnc2&signalingPathway=4269&pathwayType=family&species=House+Mouse&reportsBy=pathways&omicsCategory=cistromics&countMax=3184
	186	Ion channels	Voltage gated ion channels	Ryanodine receptor	Ryr1	RYR, PPP1R137	-2.02153	0.000163356	0.00396918	https://www.signalingpathways.org/ominer/query.jsf?geneSearchType=gene&findMax=y&gene=Ryr1&signalingPathway=4269&pathwayType=family&species=House+Mouse&reportsBy=pathways&omicsCategory=cistromics&countMax=3185
	187	Ion channels	Voltage gated ion channels	Transient receptor potential cation channel	Trpc3		-1.05072	3.57e-05	0.00121447	https://www.signalingpathways.org/ominer/query.jsf?geneSearchType=gene&findMax=y&gene=Trpc3&signalingPathway=4269&pathwayType=family&species=House+Mouse&reportsBy=pathways&omicsCategory=cistromics&countMax=3186
	188	Ion channels	Voltage gated ion channels	Two pore segment channel	Tpcn2	TPC2	-1.2586	4.43e-05	0.00144299	https://www.signalingpathways.org/ominer/query.jsf?geneSearchType=gene&findMax=y&gene=Tpcn2&signalingPathway=4269&pathwayType=family&species=House+Mouse&reportsBy=pathways&omicsCategory=cistromics&countMax=3187
	189	Enzymes	Acetyltransferases	N-acetyltransferases (NAT)	Nat8l	FLJ37478, Hcml3, Shati	1.25827	8.94e-08	1.34e-05	https://www.signalingpathways.org/ominer/query.jsf?geneSearchType=gene&findMax=y&gene=Nat8l&signalingPathway=4269&pathwayType=family&species=House+Mouse&reportsBy=pathways&omicsCategory=cistromics&countMax=3188
	190	Enzymes	Acyltransferases	Sterol O- (SOAT)	Soat1	ACAT	-1.74542	2.29e-05	0.000863711	https://www.signalingpathways.org/ominer/query.jsf?geneSearchType=gene&findMax=y&gene=Soat1&signalingPathway=4269&pathwayType=family&species=House+Mouse&reportsBy=pathways&omicsCategory=cistromics&countMax=3189
	191	Enzymes	ADP ribosyltransferases	Poly [ADP-ribose] polymerases (PARP)	Parp14	KIAA1268, pART8, ARTD8	-0.556348	0.000553152	0.00992343	https://www.signalingpathways.org/ominer/query.jsf?geneSearchType=gene&findMax=y&gene=Parp14&signalingPathway=4269&pathwayType=family&species=House+Mouse&reportsBy=pathways&omicsCategory=cistromics&countMax=3190
	192	Enzymes	Aldolases	Fructose bisphosphate (ALDO)	Aldob		-8.21248	2.34e-11	1.63e-08	https://www.signalingpathways.org/ominer/query.jsf?geneSearchType=gene&findMax=y&gene=Aldob&signalingPathway=4269&pathwayType=family&species=House+Mouse&reportsBy=pathways&omicsCategory=cistromics&countMax=3191
	193	Enzymes	Aminoacyltransferases	Glutaminyl-peptide cyclotransferases (QPCT)	Qpct	QC, GCT	-2.45469	3.15e-06	0.00019472	https://www.signalingpathways.org/ominer/query.jsf?geneSearchType=gene&findMax=y&gene=Qpct&signalingPathway=4269&pathwayType=family&species=House+Mouse&reportsBy=pathways&omicsCategory=cistromics&countMax=3192
	194	Enzymes	ATPases	Ectonucleotide triphosphate (ENTPD)	Entpd1	NTPDase-1, ATPDase, SPG64	-1.40505	7.25e-08	1.16e-05	https://www.signalingpathways.org/ominer/query.jsf?geneSearchType=gene&findMax=y&gene=Entpd1&signalingPathway=4269&pathwayType=family&species=House+Mouse&reportsBy=pathways&omicsCategory=cistromics&countMax=3193
	195	Enzymes	CoA carboxylases	Acetyl-CoA carboxylases (ACAC)	Acaca	ACC1	1.15385	0.000472395	0.00878878	https://www.signalingpathways.org/ominer/query.jsf?geneSearchType=gene&findMax=y&gene=Acaca&signalingPathway=4269&pathwayType=family&species=House+Mouse&reportsBy=pathways&omicsCategory=cistromics&countMax=3194
	196	Enzymes	Cyclases	Adenylate cyclases (ADCY)	Adcy7	KIAA0037, AC7	-2.49018	8.49e-08	1.32e-05	https://www.signalingpathways.org/ominer/query.jsf?geneSearchType=gene&findMax=y&gene=Adcy7&signalingPathway=4269&pathwayType=family&species=House+Mouse&reportsBy=pathways&omicsCategory=cistromics&countMax=3195
	197	Enzymes	Deaminases	Apolipoproteins B mRNA-editing (APOBEC)	Apobec1	BEDP, CDAR1, APOBEC-1, HEPR	-1.67376	4.93e-05	0.00156645	https://www.signalingpathways.org/ominer/query.jsf?geneSearchType=gene&findMax=y&gene=Apobec1&signalingPathway=4269&pathwayType=family&species=House+Mouse&reportsBy=pathways&omicsCategory=cistromics&countMax=3196
	198	Enzymes	Deaminases	Guanine deaminases	Gda		-0.429753	8.92e-05	0.00246467	https://www.signalingpathways.org/ominer/query.jsf?geneSearchType=gene&findMax=y&gene=Gda&signalingPathway=4269&pathwayType=family&species=House+Mouse&reportsBy=pathways&omicsCategory=cistromics&countMax=3197
	199	Enzymes	Dehydratases	3-hydroxyacyl-CoA dehydratases	Hacd4	Em:AL662879.1, OTTHUMG00000021016	-1.06948	0.000237436	0.00529597	https://www.signalingpathways.org/ominer/query.jsf?geneSearchType=gene&findMax=y&gene=Hacd4&signalingPathway=4269&pathwayType=family&species=House+Mouse&reportsBy=pathways&omicsCategory=cistromics&countMax=3198
	200	Enzymes	Dehydrogenases	3 beta hydroxysteroid dehydrogenases	Hsd3b7	C(27)-3BETA-HSD, SDR11E3	0.37247	8.14e-05	0.00230535	https://www.signalingpathways.org/ominer/query.jsf?geneSearchType=gene&findMax=y&gene=Hsd3b7&signalingPathway=4269&pathwayType=family&species=House+Mouse&reportsBy=pathways&omicsCategory=cistromics&countMax=3199
	201	Enzymes	Dehydrogenases	3-hydroxyisobutyrate dehydrogenases	Hibadh	NS5ATP1	0.344329	0.000362326	0.00729799	https://www.signalingpathways.org/ominer/query.jsf?geneSearchType=gene&findMax=y&gene=Hibadh&signalingPathway=4269&pathwayType=family&species=House+Mouse&reportsBy=pathways&omicsCategory=cistromics&countMax=3200
	202	Enzymes	Dehydrogenases	3-methyl-2-oxobutanoate (BCKDH)	Bckdhb		1.15611	3.37e-22	7.03e-19	https://www.signalingpathways.org/ominer/query.jsf?geneSearchType=gene&findMax=y&gene=Bckdhb&signalingPathway=4269&pathwayType=family&species=House+Mouse&reportsBy=pathways&omicsCategory=cistromics&countMax=3201
	203	Enzymes	Dehydrogenases	Acyl-CoA (ACAD)	Acad10	MGC5601	0.567654	9.7e-05	0.00262631	https://www.signalingpathways.org/ominer/query.jsf?geneSearchType=gene&findMax=y&gene=Acad10&signalingPathway=4269&pathwayType=family&species=House+Mouse&reportsBy=pathways&omicsCategory=cistromics&countMax=3202
	204	Enzymes	Dehydrogenases	Aldehyde dehydrogenases (ALDH)	Aldh1a3	RALDH3	-1.00835	1.35e-05	0.00057541	https://www.signalingpathways.org/ominer/query.jsf?geneSearchType=gene&findMax=y&gene=Aldh1a3&signalingPathway=4269&pathwayType=family&species=House+Mouse&reportsBy=pathways&omicsCategory=cistromics&countMax=3203
	205	Enzymes	Dehydrogenases	Dehydrogenase/reductases	Dhrs9	RDHL, 3alpha-HSD, RETSDR8, RDH15, SDR9C4	-2.35688	1.69e-05	0.000686106	https://www.signalingpathways.org/ominer/query.jsf?geneSearchType=gene&findMax=y&gene=Dhrs9&signalingPathway=4269&pathwayType=family&species=House+Mouse&reportsBy=pathways&omicsCategory=cistromics&countMax=3204
	206	Enzymes	Dehydrogenases	Retinol (RDH)	Rdh7	Rdh7	-5.67598	7.98e-05	0.00227277	https://www.signalingpathways.org/ominer/query.jsf?geneSearchType=gene&findMax=y&gene=Rdh7&signalingPathway=4269&pathwayType=family&species=House+Mouse&reportsBy=pathways&omicsCategory=cistromics&countMax=3205
	207	Enzymes	Dehydrogenases	Succinate dehydrogenase complex subunit	Sdhb		0.648837	0.000536678	0.00971143	https://www.signalingpathways.org/ominer/query.jsf?geneSearchType=gene&findMax=y&gene=Sdhb&signalingPathway=4269&pathwayType=family&species=House+Mouse&reportsBy=pathways&omicsCategory=cistromics&countMax=3206
	208	Enzymes	Deoxyribonucleases	Deoxyribonucleases (DNases)	Dnase2a	Dnase2a	-1.34179	0.00024888	0.00549975	https://www.signalingpathways.org/ominer/query.jsf?geneSearchType=gene&findMax=y&gene=Dnase2a&signalingPathway=4269&pathwayType=family&species=House+Mouse&reportsBy=pathways&omicsCategory=cistromics&countMax=3207
	209	Enzymes	Dioxygenases	Acireductone dioxygenases	Adi1	SIPL, MTCBP-1, ARD, APL1, FLJ10913, HMFT1638, mtnD	0.394125	0.000262556	0.00570743	https://www.signalingpathways.org/ominer/query.jsf?geneSearchType=gene&findMax=y&gene=Adi1&signalingPathway=4269&pathwayType=family&species=House+Mouse&reportsBy=pathways&omicsCategory=cistromics&countMax=3208
	210	Enzymes	Dioxygenases	Phytanoyl-CoA-hydroxylases	Phyh	PAHX, RD, PHYH1	0.482165	0.000320462	0.00656829	https://www.signalingpathways.org/ominer/query.jsf?geneSearchType=gene&findMax=y&gene=Phyh&signalingPathway=4269&pathwayType=family&species=House+Mouse&reportsBy=pathways&omicsCategory=cistromics&countMax=3209
	211	Enzymes	Dioxygenases	Procollagen-lysine,2-oxoglutarate 5-dioxygenases (PLOD)	Plod1	LH1	-0.404816	0.000364629	0.00732066	https://www.signalingpathways.org/ominer/query.jsf?geneSearchType=gene&findMax=y&gene=Plod1&signalingPathway=4269&pathwayType=family&species=House+Mouse&reportsBy=pathways&omicsCategory=cistromics&countMax=3210
	212	Enzymes	Dioxygenases	Procollagen-lysine,2-oxoglutarate 5-dioxygenases (PLOD)	Plod2	LH2	-1.26096	5.45e-05	0.00168866	https://www.signalingpathways.org/ominer/query.jsf?geneSearchType=gene&findMax=y&gene=Plod2&signalingPathway=4269&pathwayType=family&species=House+Mouse&reportsBy=pathways&omicsCategory=cistromics&countMax=3211
	213	Enzymes	E3 ubiquitin ligases	Membrane associated ring-CH-type finger	March1	March1	-1.83935	2.87e-07	3.42e-05	https://www.signalingpathways.org/ominer/query.jsf?geneSearchType=gene&findMax=y&gene=March1&signalingPathway=4269&pathwayType=family&species=House+Mouse&reportsBy=pathways&omicsCategory=cistromics&countMax=3212
	214	Enzymes	E3 ubiquitin ligases	Neuralized-like (NEURL)	Neurl3	Lincr, LOC93082, RNF132	-1.45511	6.76e-05	0.00198948	https://www.signalingpathways.org/ominer/query.jsf?geneSearchType=gene&findMax=y&gene=Neurl3&signalingPathway=4269&pathwayType=family&species=House+Mouse&reportsBy=pathways&omicsCategory=cistromics&countMax=3213
	215	Enzymes	E3 ubiquitin ligases	RING finger (RNF) E3 ubiquitin ligases	Rnf213	KIAA1554, NET57, ALO17	-0.505308	0.000292532	0.00612577	https://www.signalingpathways.org/ominer/query.jsf?geneSearchType=gene&findMax=y&gene=Rnf213&signalingPathway=4269&pathwayType=family&species=House+Mouse&reportsBy=pathways&omicsCategory=cistromics&countMax=3214
	216	Enzymes	E3 ubiquitin ligases	Tripartite motif-containing (TRIM)	Trim2	KIAA0517, RNF86, CMT2R	-1.03465	2.57e-05	0.000949553	https://www.signalingpathways.org/ominer/query.jsf?geneSearchType=gene&findMax=y&gene=Trim2&signalingPathway=4269&pathwayType=family&species=House+Mouse&reportsBy=pathways&omicsCategory=cistromics&countMax=3215
	217	Enzymes	E3 ubiquitin ligases	Tripartite motif-containing (TRIM)	Trim36	RBCC728, RNF98, HAPRIN	-1.42088	6.83e-06	0.000349298	https://www.signalingpathways.org/ominer/query.jsf?geneSearchType=gene&findMax=y&gene=Trim36&signalingPathway=4269&pathwayType=family&species=House+Mouse&reportsBy=pathways&omicsCategory=cistromics&countMax=3216
	218	Enzymes	E3 ubiquitin ligases	Ubiquitin-like PHD and RING finger (UHRF)	Uhrf1	ICBP90, Np95, FLJ21925, RNF106, TDRD22	-0.965323	0.00020029	0.00458425	https://www.signalingpathways.org/ominer/query.jsf?geneSearchType=gene&findMax=y&gene=Uhrf1&signalingPathway=4269&pathwayType=family&species=House+Mouse&reportsBy=pathways&omicsCategory=cistromics&countMax=3217
	219	Enzymes	Epimerases	Dermatan sulfate epimerases	Dse	DSEPI, DS-Epi1	-0.519443	0.000548431	0.00984932	https://www.signalingpathways.org/ominer/query.jsf?geneSearchType=gene&findMax=y&gene=Dse&signalingPathway=4269&pathwayType=family&species=House+Mouse&reportsBy=pathways&omicsCategory=cistromics&countMax=3218
	220	Enzymes	Epimerases	Methylmalonyl-CoA epimerases	Mcee	GLOD2, MCE	0.440194	4.29e-05	0.00140691	https://www.signalingpathways.org/ominer/query.jsf?geneSearchType=gene&findMax=y&gene=Mcee&signalingPathway=4269&pathwayType=family&species=House+Mouse&reportsBy=pathways&omicsCategory=cistromics&countMax=3219
	221	Enzymes	Epimerases	Renin binding proteins	Renbp	RNBP, RBP	-1.86395	5.44e-06	0.000294887	https://www.signalingpathways.org/ominer/query.jsf?geneSearchType=gene&findMax=y&gene=Renbp&signalingPathway=4269&pathwayType=family&species=House+Mouse&reportsBy=pathways&omicsCategory=cistromics&countMax=3220
	222	Enzymes	Esterases	Abhydrolases domain containing (ABHD)	Abhd2	LABH2	-0.406337	0.000404299	0.00787086	https://www.signalingpathways.org/ominer/query.jsf?geneSearchType=gene&findMax=y&gene=Abhd2&signalingPathway=4269&pathwayType=family&species=House+Mouse&reportsBy=pathways&omicsCategory=cistromics&countMax=3221
	223	Enzymes	Esterases	Carboxylesterases (CES)	Ces1d	Ces1d	0.652258	1.59e-05	0.000656653	https://www.signalingpathways.org/ominer/query.jsf?geneSearchType=gene&findMax=y&gene=Ces1d&signalingPathway=4269&pathwayType=family&species=House+Mouse&reportsBy=pathways&omicsCategory=cistromics&countMax=3222
	224	Enzymes	Esterases	Ectonucleotide pyrophosphatases/phosphodiesterases (ENPP)	Enpp1	PC-1, PCA1	-1.76606	0.000349208	0.00706205	https://www.signalingpathways.org/ominer/query.jsf?geneSearchType=gene&findMax=y&gene=Enpp1&signalingPathway=4269&pathwayType=family&species=House+Mouse&reportsBy=pathways&omicsCategory=cistromics&countMax=3223
	225	Enzymes	Esterases	Phosphodiesterases (PDE)	Pde3a	CGI-PDE	-1.1803	0.000180279	0.00424054	https://www.signalingpathways.org/ominer/query.jsf?geneSearchType=gene&findMax=y&gene=Pde3a&signalingPathway=4269&pathwayType=family&species=House+Mouse&reportsBy=pathways&omicsCategory=cistromics&countMax=3224
	226	Enzymes	Esterases	Sphingomyelin phosphodiesterases (SMPD)	Smpd3	NSMASE2	-1.70802	4.01e-10	2.16e-07	https://www.signalingpathways.org/ominer/query.jsf?geneSearchType=gene&findMax=y&gene=Smpd3&signalingPathway=4269&pathwayType=family&species=House+Mouse&reportsBy=pathways&omicsCategory=cistromics&countMax=3225
	227	Enzymes	Glutathione transferases	Glutathione S-transferases (GST)	Gsta3		0.995279	0.00046377	0.00870365	https://www.signalingpathways.org/ominer/query.jsf?geneSearchType=gene&findMax=y&gene=Gsta3&signalingPathway=4269&pathwayType=family&species=House+Mouse&reportsBy=pathways&omicsCategory=cistromics&countMax=3226
	228	Enzymes	Glutathione transferases	Glutathione S-transferases (GST)	Gsta4		2.59726	2.07e-29	6.92e-26	https://www.signalingpathways.org/ominer/query.jsf?geneSearchType=gene&findMax=y&gene=Gsta4&signalingPathway=4269&pathwayType=family&species=House+Mouse&reportsBy=pathways&omicsCategory=cistromics&countMax=3227
	229	Enzymes	Glutathione transferases	Microsomal glutathione S-transferases (MGST)	Mgst3	GST-III	0.456396	6.1e-06	0.000324318	https://www.signalingpathways.org/ominer/query.jsf?geneSearchType=gene&findMax=y&gene=Mgst3&signalingPathway=4269&pathwayType=family&species=House+Mouse&reportsBy=pathways&omicsCategory=cistromics&countMax=3228
	230	Enzymes	Glycosidases	Mannosidases (MAN)	Man1c1	HMIC	-0.880606	1.2e-05	0.00052848	https://www.signalingpathways.org/ominer/query.jsf?geneSearchType=gene&findMax=y&gene=Man1c1&signalingPathway=4269&pathwayType=family&species=House+Mouse&reportsBy=pathways&omicsCategory=cistromics&countMax=3229
	231	Enzymes	Glycosyltransferases	Alpha-N-acetylgalactosaminide alpha-2,6-sialyltransferases (ST6GALNAC)	St6galnac4	ST6GALNACIV, SIAT3C	-1.32253	5.99e-05	0.00182141	https://www.signalingpathways.org/ominer/query.jsf?geneSearchType=gene&findMax=y&gene=St6galnac4&signalingPathway=4269&pathwayType=family&species=House+Mouse&reportsBy=pathways&omicsCategory=cistromics&countMax=3230
	232	Enzymes	Glycosyltransferases	Alpha-N-acetylneuraminide alpha-2,8-sialyltransferases (ST8SIA)	St8sia4	PST, PST1	-1.06999	6.67e-09	2.14e-06	https://www.signalingpathways.org/ominer/query.jsf?geneSearchType=gene&findMax=y&gene=St8sia4&signalingPathway=4269&pathwayType=family&species=House+Mouse&reportsBy=pathways&omicsCategory=cistromics&countMax=3231
	233	Enzymes	Glycosyltransferases	Beta-1,4-galactosyl transferases (B4GALT)	B4galt5	beta4GalT-V	-1.23294	0.000233072	0.00522662	https://www.signalingpathways.org/ominer/query.jsf?geneSearchType=gene&findMax=y&gene=B4galt5&signalingPathway=4269&pathwayType=family&species=House+Mouse&reportsBy=pathways&omicsCategory=cistromics&countMax=3232
	234	Enzymes	Glycosyltransferases	Beta-1,4-N-acetyl-galactosaminyl transferases (B4GALNT)	B4galnt1	beta1-4GalNAc-T	-2.52299	1.25e-05	0.000545766	https://www.signalingpathways.org/ominer/query.jsf?geneSearchType=gene&findMax=y&gene=B4galnt1&signalingPathway=4269&pathwayType=family&species=House+Mouse&reportsBy=pathways&omicsCategory=cistromics&countMax=3233
	235	Enzymes	Glycosyltransferases	Beta-1,6-N-acetylglucosaminyltransferases (GCNT)	Gcnt1	C2GNT, NAGCT2	-2.06651	3.53e-05	0.00121083	https://www.signalingpathways.org/ominer/query.jsf?geneSearchType=gene&findMax=y&gene=Gcnt1&signalingPathway=4269&pathwayType=family&species=House+Mouse&reportsBy=pathways&omicsCategory=cistromics&countMax=3234
	236	Enzymes	Glycosyltransferases	Beta-galactoside alpha-2,6-sialyltransferases (ST6GAL)	St6gal1		-0.991024	0.000169231	0.00409502	https://www.signalingpathways.org/ominer/query.jsf?geneSearchType=gene&findMax=y&gene=St6gal1&signalingPathway=4269&pathwayType=family&species=House+Mouse&reportsBy=pathways&omicsCategory=cistromics&countMax=3235
	237	Enzymes	Glycosyltransferases	Dolichyl-phosphate mannosyltransferase subunits	Dpm1	MPDS, CDGIE	0.467292	0.000431977	0.00828402	https://www.signalingpathways.org/ominer/query.jsf?geneSearchType=gene&findMax=y&gene=Dpm1&signalingPathway=4269&pathwayType=family&species=House+Mouse&reportsBy=pathways&omicsCategory=cistromics&countMax=3236
	238	Enzymes	Glycosyltransferases	Mannoside acetylglucosaminyltransferases (MGAT)	Mgat4a	GnT-Iva, GnT-4a	-0.646383	4.32e-08	8e-06	https://www.signalingpathways.org/ominer/query.jsf?geneSearchType=gene&findMax=y&gene=Mgat4a&signalingPathway=4269&pathwayType=family&species=House+Mouse&reportsBy=pathways&omicsCategory=cistromics&countMax=3237
	239	Enzymes	Glycosyltransferases	Phosphatidylinositol glycan subunits (PIG)	Pigp	DCRC, DSRC	0.526793	2.7e-07	3.29e-05	https://www.signalingpathways.org/ominer/query.jsf?geneSearchType=gene&findMax=y&gene=Pigp&signalingPathway=4269&pathwayType=family&species=House+Mouse&reportsBy=pathways&omicsCategory=cistromics&countMax=3238
	240	Enzymes	Glycosyltransferases	Polypeptide GalNAc transferases (GALNT)	Galnt6	GalNAc-T6	-3.39226	9.94e-06	0.000461984	https://www.signalingpathways.org/ominer/query.jsf?geneSearchType=gene&findMax=y&gene=Galnt6&signalingPathway=4269&pathwayType=family&species=House+Mouse&reportsBy=pathways&omicsCategory=cistromics&countMax=3239
	241	Enzymes	Glycosyltransferases	Polypeptide GalNAc transferases (GALNT)	Galnt7	GALNAC-T7	-1.14619	5.84e-05	0.0017958	https://www.signalingpathways.org/ominer/query.jsf?geneSearchType=gene&findMax=y&gene=Galnt7&signalingPathway=4269&pathwayType=family&species=House+Mouse&reportsBy=pathways&omicsCategory=cistromics&countMax=3240
	242	Enzymes	Glycosyltransferases	Protein xylosyltransferases (XYLT1)	Xylt1	XT-I, PXYLT1	-0.648385	0.000269226	0.00581082	https://www.signalingpathways.org/ominer/query.jsf?geneSearchType=gene&findMax=y&gene=Xylt1&signalingPathway=4269&pathwayType=family&species=House+Mouse&reportsBy=pathways&omicsCategory=cistromics&countMax=3241
	243	Enzymes	Glycosyltransferases	UDP-glucuronosyltransferases (UGT)	Ugt2b5	Ugt2b5	-5.58912	0.000171755	0.00411127	https://www.signalingpathways.org/ominer/query.jsf?geneSearchType=gene&findMax=y&gene=Ugt2b5&signalingPathway=4269&pathwayType=family&species=House+Mouse&reportsBy=pathways&omicsCategory=cistromics&countMax=3242
	244	Enzymes	GTPases	ADP-ribosylation factor like GTPases	Arl4c	LAK	-0.990407	3.89e-05	0.00129967	https://www.signalingpathways.org/ominer/query.jsf?geneSearchType=gene&findMax=y&gene=Arl4c&signalingPathway=4269&pathwayType=family&species=House+Mouse&reportsBy=pathways&omicsCategory=cistromics&countMax=3243
	245	Enzymes	GTPases	Dynamin GTPases (DNM)	Dnm1		-1.54146	9.29e-09	2.65e-06	https://www.signalingpathways.org/ominer/query.jsf?geneSearchType=gene&findMax=y&gene=Dnm1&signalingPathway=4269&pathwayType=family&species=House+Mouse&reportsBy=pathways&omicsCategory=cistromics&countMax=3244
	246	Enzymes	GTPases	RAB, member RAS oncogene	Rab31	Rab22B	-0.93865	1.92e-05	0.000753854	https://www.signalingpathways.org/ominer/query.jsf?geneSearchType=gene&findMax=y&gene=Rab31&signalingPathway=4269&pathwayType=family&species=House+Mouse&reportsBy=pathways&omicsCategory=cistromics&countMax=3245
	247	Enzymes	GTPases	RAB, member RAS oncogene	Rab7b	MGC9726, MGC16212	-2.56487	8.61e-07	7.15e-05	https://www.signalingpathways.org/ominer/query.jsf?geneSearchType=gene&findMax=y&gene=Rab7b&signalingPathway=4269&pathwayType=family&species=House+Mouse&reportsBy=pathways&omicsCategory=cistromics&countMax=3246
	248	Enzymes	GTPases	RAB, member RAS oncogene	Rab8b		-1.26574	1.23e-05	0.000536363	https://www.signalingpathways.org/ominer/query.jsf?geneSearchType=gene&findMax=y&gene=Rab8b&signalingPathway=4269&pathwayType=family&species=House+Mouse&reportsBy=pathways&omicsCategory=cistromics&countMax=3247
	249	Enzymes	GTPases	Ras Type GTPases	Rasl11b		0.802666	1.4e-05	0.00059076	https://www.signalingpathways.org/ominer/query.jsf?geneSearchType=gene&findMax=y&gene=Rasl11b&signalingPathway=4269&pathwayType=family&species=House+Mouse&reportsBy=pathways&omicsCategory=cistromics&countMax=3248
	250	Enzymes	GTPases	Rho GTPases	Rac2	EN-7	-2.34765	7.7e-06	0.000377818	https://www.signalingpathways.org/ominer/query.jsf?geneSearchType=gene&findMax=y&gene=Rac2&signalingPathway=4269&pathwayType=family&species=House+Mouse&reportsBy=pathways&omicsCategory=cistromics&countMax=3249
	251	Enzymes	GTPases	Rho GTPases	Rhoj	FLJ14445, TCL	-0.792856	1.14e-05	0.000512638	https://www.signalingpathways.org/ominer/query.jsf?geneSearchType=gene&findMax=y&gene=Rhoj&signalingPathway=4269&pathwayType=family&species=House+Mouse&reportsBy=pathways&omicsCategory=cistromics&countMax=3250
	252	Enzymes	Helicases (DNA)	Chromodomain-helicases-DNA binding (CHD)	Chd3	Mi-2a, ZFH, Mi2-ALPHA	-1.22008	0.000180378	0.00424054	https://www.signalingpathways.org/ominer/query.jsf?geneSearchType=gene&findMax=y&gene=Chd3&signalingPathway=4269&pathwayType=family&species=House+Mouse&reportsBy=pathways&omicsCategory=cistromics&countMax=3251
	253	Enzymes	Helicases (DNA)	Minichromosome maintenance (MCM)	Mcm3		-1.11172	1.22e-05	0.000532595	https://www.signalingpathways.org/ominer/query.jsf?geneSearchType=gene&findMax=y&gene=Mcm3&signalingPathway=4269&pathwayType=family&species=House+Mouse&reportsBy=pathways&omicsCategory=cistromics&countMax=3252
	254	Enzymes	Helicases (DNA)	Neuron navigator	Nav2	FLJ10633, FLJ11030, HELAD1, KIAA1419, POMFIL2, RAINB1, FLJ23707	-1.66243	2.21e-07	2.77e-05	https://www.signalingpathways.org/ominer/query.jsf?geneSearchType=gene&findMax=y&gene=Nav2&signalingPathway=4269&pathwayType=family&species=House+Mouse&reportsBy=pathways&omicsCategory=cistromics&countMax=3253
	255	Enzymes	Helicases (RNA)	Eukaryotic initiation factors 4A (EIF4A)	Eif4a2	DDX2B, EIF4A, BM-010	0.953951	9.7e-17	1.16e-13	https://www.signalingpathways.org/ominer/query.jsf?geneSearchType=gene&findMax=y&gene=Eif4a2&signalingPathway=4269&pathwayType=family&species=House+Mouse&reportsBy=pathways&omicsCategory=cistromics&countMax=3254
	256	Enzymes	Isomerases	Enoyl-CoA delta isomerases (ECI)	Eci1		0.505987	0.000370899	0.00741729	https://www.signalingpathways.org/ominer/query.jsf?geneSearchType=gene&findMax=y&gene=Eci1&signalingPathway=4269&pathwayType=family&species=House+Mouse&reportsBy=pathways&omicsCategory=cistromics&countMax=3255
	257	Enzymes	Isomerases	Enoyl-Coenzyme A delta isomerase	Eci3	Eci3	1.05915	2.5e-06	0.000160956	https://www.signalingpathways.org/ominer/query.jsf?geneSearchType=gene&findMax=y&gene=Eci3&signalingPathway=4269&pathwayType=family&species=House+Mouse&reportsBy=pathways&omicsCategory=cistromics&countMax=3256
	258	Enzymes	Isomerases	Pseudouridylate synthases (PUS)	Pus10	FLJ32312	0.419916	0.000237983	0.00529958	https://www.signalingpathways.org/ominer/query.jsf?geneSearchType=gene&findMax=y&gene=Pus10&signalingPathway=4269&pathwayType=family&species=House+Mouse&reportsBy=pathways&omicsCategory=cistromics&countMax=3257
	259	Enzymes	Isomerases	Thromboxane A synthases	Tbxas1	CYP5, CYP5A1, THAS, TXS, TXAS, TS	-2.12357	5.14e-06	0.000279417	https://www.signalingpathways.org/ominer/query.jsf?geneSearchType=gene&findMax=y&gene=Tbxas1&signalingPathway=4269&pathwayType=family&species=House+Mouse&reportsBy=pathways&omicsCategory=cistromics&countMax=3258
	260	Enzymes	Kinases	6-phosphofructo-2 kinases (PFKFB)	Pfkfb1		0.746075	0.000207852	0.00474392	https://www.signalingpathways.org/ominer/query.jsf?geneSearchType=gene&findMax=y&gene=Pfkfb1&signalingPathway=4269&pathwayType=family&species=House+Mouse&reportsBy=pathways&omicsCategory=cistromics&countMax=3259
	261	Enzymes	Kinases	Ca2+/calmodulin-dependent protein kinases (CAMK)	Camk2a	KIAA0968, CaMKIINalpha, CaMKIIα	-1.74339	0.000365155	0.00732241	https://www.signalingpathways.org/ominer/query.jsf?geneSearchType=gene&findMax=y&gene=Camk2a&signalingPathway=4269&pathwayType=family&species=House+Mouse&reportsBy=pathways&omicsCategory=cistromics&countMax=3260
	262	Enzymes	Kinases	Ceramide kinases	Cerk	hCERK, FLJ23239, dA59H18.3, DKFZp434E0211, FLJ21430, KIAA1646, LK4, dA59H18.2	-1.86645	5.37e-09	1.83e-06	https://www.signalingpathways.org/ominer/query.jsf?geneSearchType=gene&findMax=y&gene=Cerk&signalingPathway=4269&pathwayType=family&species=House+Mouse&reportsBy=pathways&omicsCategory=cistromics&countMax=3261
	263	Enzymes	Kinases	Deoxyguanosine kinases	Dguok	dGK	0.417538	0.000141105	0.00354014	https://www.signalingpathways.org/ominer/query.jsf?geneSearchType=gene&findMax=y&gene=Dguok&signalingPathway=4269&pathwayType=family&species=House+Mouse&reportsBy=pathways&omicsCategory=cistromics&countMax=3262
	264	Enzymes	Kinases	FES proto-oncogene, tyrosine kinases	Fes	FPS	-1.49922	1.63e-05	0.000664593	https://www.signalingpathways.org/ominer/query.jsf?geneSearchType=gene&findMax=y&gene=Fes&signalingPathway=4269&pathwayType=family&species=House+Mouse&reportsBy=pathways&omicsCategory=cistromics&countMax=3263
	265	Enzymes	Kinases	G-proteins coupled receptor kinases (GRK)	Grk5		-0.717295	8.05e-09	2.43e-06	https://www.signalingpathways.org/ominer/query.jsf?geneSearchType=gene&findMax=y&gene=Grk5&signalingPathway=4269&pathwayType=family&species=House+Mouse&reportsBy=pathways&omicsCategory=cistromics&countMax=3264
	266	Enzymes	Kinases	Hexokinase kinases (HK)	Hk1		-0.450182	0.000308193	0.00636372	https://www.signalingpathways.org/ominer/query.jsf?geneSearchType=gene&findMax=y&gene=Hk1&signalingPathway=4269&pathwayType=family&species=House+Mouse&reportsBy=pathways&omicsCategory=cistromics&countMax=3265
	267	Enzymes	Kinases	Inositol-trisphosphate kinases (ITPK)	Itpkb	IP3KB, IP3-3KB	-0.792626	2.85e-05	0.00103016	https://www.signalingpathways.org/ominer/query.jsf?geneSearchType=gene&findMax=y&gene=Itpkb&signalingPathway=4269&pathwayType=family&species=House+Mouse&reportsBy=pathways&omicsCategory=cistromics&countMax=3266
	268	Enzymes	Kinases	Maternal embryonic leucine zipper kinases	Melk	KIAA0175	-2.23772	0.000107577	0.00285712	https://www.signalingpathways.org/ominer/query.jsf?geneSearchType=gene&findMax=y&gene=Melk&signalingPathway=4269&pathwayType=family&species=House+Mouse&reportsBy=pathways&omicsCategory=cistromics&countMax=3267
	269	Enzymes	Kinases	Megakaryocyte-associated tyrosine kinases	Matk	HYLTK, CTK, HYL, Lsk, CHK, HHYLTK, DKFZp434N1212, MGC1708, MGC2101	-2.57229	0.000115318	0.00301562	https://www.signalingpathways.org/ominer/query.jsf?geneSearchType=gene&findMax=y&gene=Matk&signalingPathway=4269&pathwayType=family&species=House+Mouse&reportsBy=pathways&omicsCategory=cistromics&countMax=3268
	270	Enzymes	Kinases	Membrane associated guanylate kinase, WW and PDZ domain containing	Magi1	BAP1, MAGI-1, TNRC19, AIP3, WWP3	-0.574962	2.36e-06	0.000154816	https://www.signalingpathways.org/ominer/query.jsf?geneSearchType=gene&findMax=y&gene=Magi1&signalingPathway=4269&pathwayType=family&species=House+Mouse&reportsBy=pathways&omicsCategory=cistromics&countMax=3269
	271	Enzymes	Kinases	Membrane palmitoylated proteins	Mpp6	PALS2, VAM-1, p55T	-0.657572	2.03e-05	0.000791383	https://www.signalingpathways.org/ominer/query.jsf?geneSearchType=gene&findMax=y&gene=Mpp6&signalingPathway=4269&pathwayType=family&species=House+Mouse&reportsBy=pathways&omicsCategory=cistromics&countMax=3270
	272	Enzymes	Kinases	Microtubule affinity-regulating kinases (MARK)	Mark1	MARK, PAR-1C	-1.56677	1.7e-05	0.000686268	https://www.signalingpathways.org/ominer/query.jsf?geneSearchType=gene&findMax=y&gene=Mark1&signalingPathway=4269&pathwayType=family&species=House+Mouse&reportsBy=pathways&omicsCategory=cistromics&countMax=3271
	273	Enzymes	Kinases	Mitogen-activated protein kinase kinases (MAP2K)	Map2k6	MEK6, MKK6, SAPKK3, MAPKK6	-0.838102	0.000263067	0.00570743	https://www.signalingpathways.org/ominer/query.jsf?geneSearchType=gene&findMax=y&gene=Map2k6&signalingPathway=4269&pathwayType=family&species=House+Mouse&reportsBy=pathways&omicsCategory=cistromics&countMax=3272
	274	Enzymes	Kinases	P21 (RAC1) activated kinases	Pak1		-1.7809	0.000515251	0.00935413	https://www.signalingpathways.org/ominer/query.jsf?geneSearchType=gene&findMax=y&gene=Pak1&signalingPathway=4269&pathwayType=family&species=House+Mouse&reportsBy=pathways&omicsCategory=cistromics&countMax=3273
	275	Enzymes	Kinases	Phosphatidylinositol-4-phosphate 3 kinases (PIK3C)	Pik3cd	p110D	-1.85141	3.33e-06	0.000203518	https://www.signalingpathways.org/ominer/query.jsf?geneSearchType=gene&findMax=y&gene=Pik3cd&signalingPathway=4269&pathwayType=family&species=House+Mouse&reportsBy=pathways&omicsCategory=cistromics&countMax=3274
	276	Enzymes	Kinases	Phosphatidylinositol-4-phosphate 5 kinases (PIP5K)	Pip5k1c	PIP5Kgamma, KIAA0589, LCCS3	-0.691353	0.000139616	0.00351874	https://www.signalingpathways.org/ominer/query.jsf?geneSearchType=gene&findMax=y&gene=Pip5k1c&signalingPathway=4269&pathwayType=family&species=House+Mouse&reportsBy=pathways&omicsCategory=cistromics&countMax=3275
	277	Enzymes	Kinases	Phosphatidylinositol-5-phosphate 4 kinases (PIP4K)	Pip4k2a	PIP5KIIA, PIP5KIIalpha	-1.01541	7.13e-05	0.00207187	https://www.signalingpathways.org/ominer/query.jsf?geneSearchType=gene&findMax=y&gene=Pip4k2a&signalingPathway=4269&pathwayType=family&species=House+Mouse&reportsBy=pathways&omicsCategory=cistromics&countMax=3276
	278	Enzymes	Kinases	Phosphoenolpyruvate carboxy (PCK)	Pck1	PEPCK-C	0.880786	6.59e-05	0.00195773	https://www.signalingpathways.org/ominer/query.jsf?geneSearchType=gene&findMax=y&gene=Pck1&signalingPathway=4269&pathwayType=family&species=House+Mouse&reportsBy=pathways&omicsCategory=cistromics&countMax=3277
	279	Enzymes	Kinases	Pim-1 kinases (PIM)	Pim3		0.400254	0.000130171	0.00332075	https://www.signalingpathways.org/ominer/query.jsf?geneSearchType=gene&findMax=y&gene=Pim3&signalingPathway=4269&pathwayType=family&species=House+Mouse&reportsBy=pathways&omicsCategory=cistromics&countMax=3278
	280	Enzymes	Kinases	Protein kinase B/Akt kinases (AKT)	Akt3	PKBG, RAC-gamma, PRKBG	-0.85529	6.14e-05	0.00185701	https://www.signalingpathways.org/ominer/query.jsf?geneSearchType=gene&findMax=y&gene=Akt3&signalingPathway=4269&pathwayType=family&species=House+Mouse&reportsBy=pathways&omicsCategory=cistromics&countMax=3279
	281	Enzymes	Kinases	Protein kinase C (PKC)	Prkcd		-1.18675	2.97e-06	0.000186561	https://www.signalingpathways.org/ominer/query.jsf?geneSearchType=gene&findMax=y&gene=Prkcd&signalingPathway=4269&pathwayType=family&species=House+Mouse&reportsBy=pathways&omicsCategory=cistromics&countMax=3280
	282	Enzymes	Kinases	Protein kinase C (PKC)	Prkch	PKC-L, PKCL	-0.811081	0.000186151	0.00434369	https://www.signalingpathways.org/ominer/query.jsf?geneSearchType=gene&findMax=y&gene=Prkch&signalingPathway=4269&pathwayType=family&species=House+Mouse&reportsBy=pathways&omicsCategory=cistromics&countMax=3281
	283	Enzymes	Kinases	Pyruvate dehydrogenases kinases (PDK)	Pdk2	PDHK2	0.577688	1.76e-05	0.000701911	https://www.signalingpathways.org/ominer/query.jsf?geneSearchType=gene&findMax=y&gene=Pdk2&signalingPathway=4269&pathwayType=family&species=House+Mouse&reportsBy=pathways&omicsCategory=cistromics&countMax=3282
	284	Enzymes	Kinases	Receptor-interacting protein kinases (RIPK)	Ripk4	DIK, ANKK2, RIP4, PKK	1.5502	0.000376313	0.00745655	https://www.signalingpathways.org/ominer/query.jsf?geneSearchType=gene&findMax=y&gene=Ripk4&signalingPathway=4269&pathwayType=family&species=House+Mouse&reportsBy=pathways&omicsCategory=cistromics&countMax=3283
	285	Enzymes	Kinases	Ribosomal S6 kinase kinases (RPS6K)	Rps6ka1	RSK1, HU-1, p90Rsk, MAPKAPK1	-0.905862	6.79e-07	6.22e-05	https://www.signalingpathways.org/ominer/query.jsf?geneSearchType=gene&findMax=y&gene=Rps6ka1&signalingPathway=4269&pathwayType=family&species=House+Mouse&reportsBy=pathways&omicsCategory=cistromics&countMax=3284
	286	Enzymes	Kinases	Serine-threonine protein kinases N kinases (PKN)	Pkn1	DBK, PRK1, PKN, MGC46204, PAK1	-0.519838	0.00013627	0.00344997	https://www.signalingpathways.org/ominer/query.jsf?geneSearchType=gene&findMax=y&gene=Pkn1&signalingPathway=4269&pathwayType=family&species=House+Mouse&reportsBy=pathways&omicsCategory=cistromics&countMax=3285
	287	Enzymes	Kinases	Spleen associated tyrosine kinases	Syk		-2.15726	1.33e-05	0.000572939	https://www.signalingpathways.org/ominer/query.jsf?geneSearchType=gene&findMax=y&gene=Syk&signalingPathway=4269&pathwayType=family&species=House+Mouse&reportsBy=pathways&omicsCategory=cistromics&countMax=3286
	288	Enzymes	Kinases	Src kinases	Fyn	SYN, SLK, MGC45350	-1.07869	1.72e-07	2.3e-05	https://www.signalingpathways.org/ominer/query.jsf?geneSearchType=gene&findMax=y&gene=Fyn&signalingPathway=4269&pathwayType=family&species=House+Mouse&reportsBy=pathways&omicsCategory=cistromics&countMax=3287
	289	Enzymes	Kinases	Src kinases	Hck	JTK9	-2.38431	0.000103136	0.00275756	https://www.signalingpathways.org/ominer/query.jsf?geneSearchType=gene&findMax=y&gene=Hck&signalingPathway=4269&pathwayType=family&species=House+Mouse&reportsBy=pathways&omicsCategory=cistromics&countMax=3288
	290	Enzymes	Kinases	Src kinases	Lyn	JTK8	-0.728555	0.00028509	0.00602082	https://www.signalingpathways.org/ominer/query.jsf?geneSearchType=gene&findMax=y&gene=Lyn&signalingPathway=4269&pathwayType=family&species=House+Mouse&reportsBy=pathways&omicsCategory=cistromics&countMax=3289
	291	Enzymes	Kinases	TEC kinases	Btk	ATK, XLA, PSCTK1	-2.65542	6.44e-07	6.03e-05	https://www.signalingpathways.org/ominer/query.jsf?geneSearchType=gene&findMax=y&gene=Btk&signalingPathway=4269&pathwayType=family&species=House+Mouse&reportsBy=pathways&omicsCategory=cistromics&countMax=3290
	292	Enzymes	Kinases	Thousand and one amino acid kinases (TAO)	Taok3	JIK, DPK, MAP3K18	-1.01589	0.000291516	0.00612406	https://www.signalingpathways.org/ominer/query.jsf?geneSearchType=gene&findMax=y&gene=Taok3&signalingPathway=4269&pathwayType=family&species=House+Mouse&reportsBy=pathways&omicsCategory=cistromics&countMax=3291
	293	Enzymes	Kinases	Thymidine kinases (TK)	Tk1		-2.03774	1.59e-05	0.000656653	https://www.signalingpathways.org/ominer/query.jsf?geneSearchType=gene&findMax=y&gene=Tk1&signalingPathway=4269&pathwayType=family&species=House+Mouse&reportsBy=pathways&omicsCategory=cistromics&countMax=3292
	294	Enzymes	Lipases	Lipases (LIP)	Lipa	LAL, CESD	-1.42283	5.77e-05	0.00177759	https://www.signalingpathways.org/ominer/query.jsf?geneSearchType=gene&findMax=y&gene=Lipa&signalingPathway=4269&pathwayType=family&species=House+Mouse&reportsBy=pathways&omicsCategory=cistromics&countMax=3293
	295	Enzymes	Lipases	Phosphoinositide phospholipases C (PLC)	Plcg2		-1.48589	0.000393174	0.00772639	https://www.signalingpathways.org/ominer/query.jsf?geneSearchType=gene&findMax=y&gene=Plcg2&signalingPathway=4269&pathwayType=family&species=House+Mouse&reportsBy=pathways&omicsCategory=cistromics&countMax=3294
	296	Enzymes	Lipases	Phosphoinositide phospholipases D (PLD)	Pld4		-1.42651	1.53e-05	0.000638196	https://www.signalingpathways.org/ominer/query.jsf?geneSearchType=gene&findMax=y&gene=Pld4&signalingPathway=4269&pathwayType=family&species=House+Mouse&reportsBy=pathways&omicsCategory=cistromics&countMax=3295
	297	Enzymes	Lipases	Phospholipases (PLA2)	Pla1a	ps-PLA1	-1.26429	9.94e-06	0.000461984	https://www.signalingpathways.org/ominer/query.jsf?geneSearchType=gene&findMax=y&gene=Pla1a&signalingPathway=4269&pathwayType=family&species=House+Mouse&reportsBy=pathways&omicsCategory=cistromics&countMax=3296
	298	Enzymes	Lipases	Phospholipases (PLA2)	Pla2g7	PAFAH, LDL-PLA2	-1.92559	2.58e-05	0.000950829	https://www.signalingpathways.org/ominer/query.jsf?geneSearchType=gene&findMax=y&gene=Pla2g7&signalingPathway=4269&pathwayType=family&species=House+Mouse&reportsBy=pathways&omicsCategory=cistromics&countMax=3297
	299	Enzymes	Methyltransferases	Betaine-homocysteine S-methyltransferases (BHMT)	Bhmt	BHMT1	-4.61274	5.14e-08	9.26e-06	https://www.signalingpathways.org/ominer/query.jsf?geneSearchType=gene&findMax=y&gene=Bhmt&signalingPathway=4269&pathwayType=family&species=House+Mouse&reportsBy=pathways&omicsCategory=cistromics&countMax=3298
	300	Enzymes	Methyltransferases	DNA (cytosine-5-)-methyltransferases (DNMT)	Dnmt3a		-0.495058	0.000254334	0.00558331	https://www.signalingpathways.org/ominer/query.jsf?geneSearchType=gene&findMax=y&gene=Dnmt3a&signalingPathway=4269&pathwayType=family&species=House+Mouse&reportsBy=pathways&omicsCategory=cistromics&countMax=3299
	301	Enzymes	Methyltransferases	HemK methyltransferases	Hemk1	MTQ1	0.733301	7.41e-07	6.57e-05	https://www.signalingpathways.org/ominer/query.jsf?geneSearchType=gene&findMax=y&gene=Hemk1&signalingPathway=4269&pathwayType=family&species=House+Mouse&reportsBy=pathways&omicsCategory=cistromics&countMax=3300
	302	Enzymes	Methyltransferases	Histamine N-methyltransferases	Hnmt		0.616241	0.000225523	0.00509152	https://www.signalingpathways.org/ominer/query.jsf?geneSearchType=gene&findMax=y&gene=Hnmt&signalingPathway=4269&pathwayType=family&species=House+Mouse&reportsBy=pathways&omicsCategory=cistromics&countMax=3301
	303	Enzymes	Methyltransferases	Methyltransferase-like (METTL)	Mettl5	HSPC133	0.582595	0.00017156	0.00411127	https://www.signalingpathways.org/ominer/query.jsf?geneSearchType=gene&findMax=y&gene=Mettl5&signalingPathway=4269&pathwayType=family&species=House+Mouse&reportsBy=pathways&omicsCategory=cistromics&countMax=3302
	304	Enzymes	Methyltransferases	SET domain-containing (SETD)	Setdb2	CLLD8, CLLL8, KMT1F	-0.650027	0.000447443	0.00845429	https://www.signalingpathways.org/ominer/query.jsf?geneSearchType=gene&findMax=y&gene=Setdb2&signalingPathway=4269&pathwayType=family&species=House+Mouse&reportsBy=pathways&omicsCategory=cistromics&countMax=3303
	305	Enzymes	Monooxygenases	Cytochrome P450 (CYP)	Cyp1b1	CP1B	-1.11041	0.00042541	0.00818633	https://www.signalingpathways.org/ominer/query.jsf?geneSearchType=gene&findMax=y&gene=Cyp1b1&signalingPathway=4269&pathwayType=family&species=House+Mouse&reportsBy=pathways&omicsCategory=cistromics&countMax=3304
	306	Enzymes	Monooxygenases	Cytochrome P450 (CYP)	Cyp2c29	Cyp2c29	-5.79268	4.76e-05	0.00152951	https://www.signalingpathways.org/ominer/query.jsf?geneSearchType=gene&findMax=y&gene=Cyp2c29&signalingPathway=4269&pathwayType=family&species=House+Mouse&reportsBy=pathways&omicsCategory=cistromics&countMax=3305
	307	Enzymes	Monooxygenases	Cytochrome P450 (CYP)	Cyp2d26	Cyp2d26	-5.42945	0.000256444	0.00560813	https://www.signalingpathways.org/ominer/query.jsf?geneSearchType=gene&findMax=y&gene=Cyp2d26&signalingPathway=4269&pathwayType=family&species=House+Mouse&reportsBy=pathways&omicsCategory=cistromics&countMax=3306
	308	Enzymes	Monooxygenases	Cytochrome P450 (CYP)	Cyp3a11	Cyp3a11	-6.24406	4.29e-06	0.0002492	https://www.signalingpathways.org/ominer/query.jsf?geneSearchType=gene&findMax=y&gene=Cyp3a11&signalingPathway=4269&pathwayType=family&species=House+Mouse&reportsBy=pathways&omicsCategory=cistromics&countMax=3307
	309	Enzymes	Monooxygenases	Cytochrome P450 (CYP)	Cyp4f18	Cyp4f18	-1.40152	0.000498086	0.00915206	https://www.signalingpathways.org/ominer/query.jsf?geneSearchType=gene&findMax=y&gene=Cyp4f18&signalingPathway=4269&pathwayType=family&species=House+Mouse&reportsBy=pathways&omicsCategory=cistromics&countMax=3308
	310	Enzymes	Monooxygenases	Molecule interacting with CasL proteins (MICAL)	Mical1	MICAL, FLJ11937, DKFZp434B1517, FLJ21739	-1.50725	6.85e-06	0.000349298	https://www.signalingpathways.org/ominer/query.jsf?geneSearchType=gene&findMax=y&gene=Mical1&signalingPathway=4269&pathwayType=family&species=House+Mouse&reportsBy=pathways&omicsCategory=cistromics&countMax=3309
	311	Enzymes	Monooxygenases	Molecule interacting with CasL proteins (MICAL)	Mical2	KIAA0750	-1.14984	3.95e-05	0.00131605	https://www.signalingpathways.org/ominer/query.jsf?geneSearchType=gene&findMax=y&gene=Mical2&signalingPathway=4269&pathwayType=family&species=House+Mouse&reportsBy=pathways&omicsCategory=cistromics&countMax=3310
	312	Enzymes	Nucleases	RB binding protein, chromatin remodeling factor	Rbbp8	CtIP, RIM, COM1	-0.636516	0.000268747	0.00580801	https://www.signalingpathways.org/ominer/query.jsf?geneSearchType=gene&findMax=y&gene=Rbbp8&signalingPathway=4269&pathwayType=family&species=House+Mouse&reportsBy=pathways&omicsCategory=cistromics&countMax=3311
	313	Enzymes	Nucleotidyltransferases	2'-5' oligoadenylate synthases (OAS)	Oas3		-1.96374	6.55e-05	0.00195065	https://www.signalingpathways.org/ominer/query.jsf?geneSearchType=gene&findMax=y&gene=Oas3&signalingPathway=4269&pathwayType=family&species=House+Mouse&reportsBy=pathways&omicsCategory=cistromics&countMax=3312
	314	Enzymes	Nucleotidyltransferases	2'-5'-oligoadenylate synthetase	Oas1g	Oas1g	-3.41525	0.00013409	0.00340511	https://www.signalingpathways.org/ominer/query.jsf?geneSearchType=gene&findMax=y&gene=Oas1g&signalingPathway=4269&pathwayType=family&species=House+Mouse&reportsBy=pathways&omicsCategory=cistromics&countMax=3313
	315	Enzymes	Nucleotidyltransferases	2'-5'-oligoadenylate synthetase like	Oasl2	Oasl2	-1.33983	0.000375231	0.00744393	https://www.signalingpathways.org/ominer/query.jsf?geneSearchType=gene&findMax=y&gene=Oasl2&signalingPathway=4269&pathwayType=family&species=House+Mouse&reportsBy=pathways&omicsCategory=cistromics&countMax=3314
	316	Enzymes	Nucleotidyltransferases	Nicotinamide-nucleotide adenylyltransferases (NMNAT)	Nmnat3	PNAT3	1.03645	7.37e-05	0.00213229	https://www.signalingpathways.org/ominer/query.jsf?geneSearchType=gene&findMax=y&gene=Nmnat3&signalingPathway=4269&pathwayType=family&species=House+Mouse&reportsBy=pathways&omicsCategory=cistromics&countMax=3315
	317	Enzymes	Other enzymes	3-hydroxyisobutyryl-CoA hydrolases	Hibch		0.513301	0.00010418	0.00277658	https://www.signalingpathways.org/ominer/query.jsf?geneSearchType=gene&findMax=y&gene=Hibch&signalingPathway=4269&pathwayType=family&species=House+Mouse&reportsBy=pathways&omicsCategory=cistromics&countMax=3316
	318	Enzymes	Other enzymes	Arginases (ARG)	Arg1		-3.56071	9.21e-07	7.53e-05	https://www.signalingpathways.org/ominer/query.jsf?geneSearchType=gene&findMax=y&gene=Arg1&signalingPathway=4269&pathwayType=family&species=House+Mouse&reportsBy=pathways&omicsCategory=cistromics&countMax=3317
	319	Enzymes	Other enzymes	Carbamoyl-phosphate synthases	Cps1		-3.83598	1.2e-05	0.000528934	https://www.signalingpathways.org/ominer/query.jsf?geneSearchType=gene&findMax=y&gene=Cps1&signalingPathway=4269&pathwayType=family&species=House+Mouse&reportsBy=pathways&omicsCategory=cistromics&countMax=3318
	320	Enzymes	Other enzymes	Dihydropyrimidinase like	Dpysl3	DRP-3, ULIP, CRMP4	-0.743616	6.58e-05	0.00195734	https://www.signalingpathways.org/ominer/query.jsf?geneSearchType=gene&findMax=y&gene=Dpysl3&signalingPathway=4269&pathwayType=family&species=House+Mouse&reportsBy=pathways&omicsCategory=cistromics&countMax=3319
	321	Enzymes	Other enzymes	Glutaredoxin	Glrx3	PICOT, bA500G10.4, GRX3, GLRX4, GRX4	0.406836	0.000173347	0.00412075	https://www.signalingpathways.org/ominer/query.jsf?geneSearchType=gene&findMax=y&gene=Glrx3&signalingPathway=4269&pathwayType=family&species=House+Mouse&reportsBy=pathways&omicsCategory=cistromics&countMax=3320
	322	Enzymes	Other enzymes	Guanylate binding proteins (GBP)	Gbp9	Gbp9	-0.623826	0.000112079	0.00295406	https://www.signalingpathways.org/ominer/query.jsf?geneSearchType=gene&findMax=y&gene=Gbp9&signalingPathway=4269&pathwayType=family&species=House+Mouse&reportsBy=pathways&omicsCategory=cistromics&countMax=3321
	323	Enzymes	Other enzymes	Heparanases	Hpse	HPA, HSE1, HPSE1	-2.34648	4.54e-06	0.000257508	https://www.signalingpathways.org/ominer/query.jsf?geneSearchType=gene&findMax=y&gene=Hpse&signalingPathway=4269&pathwayType=family&species=House+Mouse&reportsBy=pathways&omicsCategory=cistromics&countMax=3322
	324	Enzymes	Other enzymes	Nei-like proteins (NEIL)	Neil3	FLJ10858, hFPG2, FPG2, hNEI3, ZGRF3	-2.22028	6.69e-05	0.00197895	https://www.signalingpathways.org/ominer/query.jsf?geneSearchType=gene&findMax=y&gene=Neil3&signalingPathway=4269&pathwayType=family&species=House+Mouse&reportsBy=pathways&omicsCategory=cistromics&countMax=3323
	325	Enzymes	Other enzymes	Neutral cholesterol ester hydrolases	Nceh1	KIAA1363, NCEH	-2.79015	0.00018179	0.00425981	https://www.signalingpathways.org/ominer/query.jsf?geneSearchType=gene&findMax=y&gene=Nceh1&signalingPathway=4269&pathwayType=family&species=House+Mouse&reportsBy=pathways&omicsCategory=cistromics&countMax=3324
	326	Enzymes	Other enzymes	Regucalcin	Rgn	SMP30, RC	-4.06093	0.000171066	0.00411127	https://www.signalingpathways.org/ominer/query.jsf?geneSearchType=gene&findMax=y&gene=Rgn&signalingPathway=4269&pathwayType=family&species=House+Mouse&reportsBy=pathways&omicsCategory=cistromics&countMax=3325
	327	Enzymes	Other enzymes	SAM and HD domain containing deoxynucleoside triphosphate triphosphohydrolases	Samhd1	SBBI88, Mg11, HDDC1, MOP-5, AGS5	-0.772132	0.000110401	0.00291444	https://www.signalingpathways.org/ominer/query.jsf?geneSearchType=gene&findMax=y&gene=Samhd1&signalingPathway=4269&pathwayType=family&species=House+Mouse&reportsBy=pathways&omicsCategory=cistromics&countMax=3326
	328	Enzymes	Other enzymes	STEAP	Steap3	TSAP6, dudlin-2, STMP3	-0.56947	2.93e-07	3.45e-05	https://www.signalingpathways.org/ominer/query.jsf?geneSearchType=gene&findMax=y&gene=Steap3&signalingPathway=4269&pathwayType=family&species=House+Mouse&reportsBy=pathways&omicsCategory=cistromics&countMax=3327
	329	Enzymes	Oxidases	Cytochrome c oxidase subunit	Cox8a	COX8-2, COX8L, VIII-L, COX, VIII	0.402691	0.000430183	0.00825912	https://www.signalingpathways.org/ominer/query.jsf?geneSearchType=gene&findMax=y&gene=Cox8a&signalingPathway=4269&pathwayType=family&species=House+Mouse&reportsBy=pathways&omicsCategory=cistromics&countMax=3328
	330	Enzymes	Oxidases	D-aspartate oxidases	Ddo		0.610151	0.000360699	0.00727678	https://www.signalingpathways.org/ominer/query.jsf?geneSearchType=gene&findMax=y&gene=Ddo&signalingPathway=4269&pathwayType=family&species=House+Mouse&reportsBy=pathways&omicsCategory=cistromics&countMax=3329
	331	Enzymes	Oxidases	Protein-lysine 6-oxidases (LOX)	Lox		-0.903152	7.45e-05	0.00215154	https://www.signalingpathways.org/ominer/query.jsf?geneSearchType=gene&findMax=y&gene=Lox&signalingPathway=4269&pathwayType=family&species=House+Mouse&reportsBy=pathways&omicsCategory=cistromics&countMax=3330
	332	Enzymes	Oxidases	Protein-lysine 6-oxidases (LOX)	Loxl2	WS9-14, LOR	-1.82439	2.95e-22	7.03e-19	https://www.signalingpathways.org/ominer/query.jsf?geneSearchType=gene&findMax=y&gene=Loxl2&signalingPathway=4269&pathwayType=family&species=House+Mouse&reportsBy=pathways&omicsCategory=cistromics&countMax=3331
	333	Enzymes	Oxidoreductases	NADH:ubiquinone oxidoreductase subunits	Ndufb10	PDSW	0.535013	0.0002343	0.00524705	https://www.signalingpathways.org/ominer/query.jsf?geneSearchType=gene&findMax=y&gene=Ndufb10&signalingPathway=4269&pathwayType=family&species=House+Mouse&reportsBy=pathways&omicsCategory=cistromics&countMax=3332
	334	Enzymes	Oxidoreductases	NADH:ubiquinone oxidoreductase subunits	Ndufb6	B17, CI	0.426999	1.68e-05	0.000680333	https://www.signalingpathways.org/ominer/query.jsf?geneSearchType=gene&findMax=y&gene=Ndufb6&signalingPathway=4269&pathwayType=family&species=House+Mouse&reportsBy=pathways&omicsCategory=cistromics&countMax=3333
	335	Enzymes	Oxidoreductases	NADH-ubiquinone reductases (NUDFS)	Ndufs6	CI-13kA	0.405524	0.000171443	0.00411127	https://www.signalingpathways.org/ominer/query.jsf?geneSearchType=gene&findMax=y&gene=Ndufs6&signalingPathway=4269&pathwayType=family&species=House+Mouse&reportsBy=pathways&omicsCategory=cistromics&countMax=3334
	336	Enzymes	Oxidoreductases	Pyridoxamine 5'-phosphate oxidases	Pnpo	PDXPO	0.460804	4.71e-06	0.000261228	https://www.signalingpathways.org/ominer/query.jsf?geneSearchType=gene&findMax=y&gene=Pnpo&signalingPathway=4269&pathwayType=family&species=House+Mouse&reportsBy=pathways&omicsCategory=cistromics&countMax=3335
	337	Enzymes	Oxidoreductases	Superoxide dismutases (SOD)	Sod1	IPOA	0.409009	0.000416869	0.00805914	https://www.signalingpathways.org/ominer/query.jsf?geneSearchType=gene&findMax=y&gene=Sod1&signalingPathway=4269&pathwayType=family&species=House+Mouse&reportsBy=pathways&omicsCategory=cistromics&countMax=3336
	338	Enzymes	Peptidases	ADAM metallopeptidase domain (ADAM)	Adam19	MLTNB	-1.36464	7.81e-08	1.24e-05	https://www.signalingpathways.org/ominer/query.jsf?geneSearchType=gene&findMax=y&gene=Adam19&signalingPathway=4269&pathwayType=family&species=House+Mouse&reportsBy=pathways&omicsCategory=cistromics&countMax=3337
	339	Enzymes	Peptidases	ADAMTS like	Adamtsl3	KIAA1233, punctin-2	-1.37298	1.55e-06	0.000113804	https://www.signalingpathways.org/ominer/query.jsf?geneSearchType=gene&findMax=y&gene=Adamtsl3&signalingPathway=4269&pathwayType=family&species=House+Mouse&reportsBy=pathways&omicsCategory=cistromics&countMax=3338
	340	Enzymes	Peptidases	AE binding proteins	Aebp1	ACLP	-1.47331	6.52e-10	3.2e-07	https://www.signalingpathways.org/ominer/query.jsf?geneSearchType=gene&findMax=y&gene=Aebp1&signalingPathway=4269&pathwayType=family&species=House+Mouse&reportsBy=pathways&omicsCategory=cistromics&countMax=3339
	341	Enzymes	Peptidases	Alanyl aminopeptidase, membrane	Anpep	LAP1, gp150, p150	-2.54825	0.000288999	0.00609566	https://www.signalingpathways.org/ominer/query.jsf?geneSearchType=gene&findMax=y&gene=Anpep&signalingPathway=4269&pathwayType=family&species=House+Mouse&reportsBy=pathways&omicsCategory=cistromics&countMax=3340
	342	Enzymes	Peptidases	ATP/GTP binding protein like	Agbl3	MGC32955, CCP3	0.772519	3.04e-05	0.0010824	https://www.signalingpathways.org/ominer/query.jsf?geneSearchType=gene&findMax=y&gene=Agbl3&signalingPathway=4269&pathwayType=family&species=House+Mouse&reportsBy=pathways&omicsCategory=cistromics&countMax=3341
	343	Enzymes	Peptidases	Bone morphogenetic proteins	Bmp1	BMP-1	-0.529161	0.000115758	0.0030224	https://www.signalingpathways.org/ominer/query.jsf?geneSearchType=gene&findMax=y&gene=Bmp1&signalingPathway=4269&pathwayType=family&species=House+Mouse&reportsBy=pathways&omicsCategory=cistromics&countMax=3342
	344	Enzymes	Peptidases	Carboxypeptidase X, M14	Cpxm1	CPX-1, CPX1	-1.92735	5.19e-07	5.28e-05	https://www.signalingpathways.org/ominer/query.jsf?geneSearchType=gene&findMax=y&gene=Cpxm1&signalingPathway=4269&pathwayType=family&species=House+Mouse&reportsBy=pathways&omicsCategory=cistromics&countMax=3343
	345	Enzymes	Peptidases	Carboxypeptidases (CP)	Cpe		-1.0627	8.49e-07	7.08e-05	https://www.signalingpathways.org/ominer/query.jsf?geneSearchType=gene&findMax=y&gene=Cpe&signalingPathway=4269&pathwayType=family&species=House+Mouse&reportsBy=pathways&omicsCategory=cistromics&countMax=3344
	346	Enzymes	Peptidases	Caseinolytic mitochondrial matrix peptidase proteolytic subunit	Clpp		0.528861	2.41e-05	0.00090501	https://www.signalingpathways.org/ominer/query.jsf?geneSearchType=gene&findMax=y&gene=Clpp&signalingPathway=4269&pathwayType=family&species=House+Mouse&reportsBy=pathways&omicsCategory=cistromics&countMax=3345
	347	Enzymes	Peptidases	Cathepsins (CTS)	Ctsk	PKND	-1.83757	2.44e-05	0.000910175	https://www.signalingpathways.org/ominer/query.jsf?geneSearchType=gene&findMax=y&gene=Ctsk&signalingPathway=4269&pathwayType=family&species=House+Mouse&reportsBy=pathways&omicsCategory=cistromics&countMax=3346
	348	Enzymes	Peptidases	Complement components & factors (C/CF)	C2		0.879209	4.87e-05	0.0015518	https://www.signalingpathways.org/ominer/query.jsf?geneSearchType=gene&findMax=y&gene=C2&signalingPathway=4269&pathwayType=family&species=House+Mouse&reportsBy=pathways&omicsCategory=cistromics&countMax=3347
	349	Enzymes	Peptidases	Glutamyl aminopeptidases	Enpep	gp160, CD249	1.00266	0.000418843	0.00807858	https://www.signalingpathways.org/ominer/query.jsf?geneSearchType=gene&findMax=y&gene=Enpep&signalingPathway=4269&pathwayType=family&species=House+Mouse&reportsBy=pathways&omicsCategory=cistromics&countMax=3348
	350	Enzymes	Peptidases	Inner mitochondrial membrane peptidase subunit	Immp1l	FLJ25059	0.46831	0.000155238	0.00383135	https://www.signalingpathways.org/ominer/query.jsf?geneSearchType=gene&findMax=y&gene=Immp1l&signalingPathway=4269&pathwayType=family&species=House+Mouse&reportsBy=pathways&omicsCategory=cistromics&countMax=3349
	351	Enzymes	Peptidases	Inner mitochondrial membrane peptidase subunit	Immp2l	IMP2	0.750749	0.000447423	0.00845429	https://www.signalingpathways.org/ominer/query.jsf?geneSearchType=gene&findMax=y&gene=Immp2l&signalingPathway=4269&pathwayType=family&species=House+Mouse&reportsBy=pathways&omicsCategory=cistromics&countMax=3350
	352	Enzymes	Peptidases	Legumain	Lgmn	LGMN1	-1.80427	7.51e-06	0.000371601	https://www.signalingpathways.org/ominer/query.jsf?geneSearchType=gene&findMax=y&gene=Lgmn&signalingPathway=4269&pathwayType=family&species=House+Mouse&reportsBy=pathways&omicsCategory=cistromics&countMax=3351
	353	Enzymes	Peptidases	Matrix metalloproteinases (MMP)	Mmp14	MT1-MMP	-1.56413	2.43e-08	5.26e-06	https://www.signalingpathways.org/ominer/query.jsf?geneSearchType=gene&findMax=y&gene=Mmp14&signalingPathway=4269&pathwayType=family&species=House+Mouse&reportsBy=pathways&omicsCategory=cistromics&countMax=3352
	354	Enzymes	Peptidases	Matrix metalloproteinases (MMP)	Mmp3		-4.93968	0.000132143	0.00336593	https://www.signalingpathways.org/ominer/query.jsf?geneSearchType=gene&findMax=y&gene=Mmp3&signalingPathway=4269&pathwayType=family&species=House+Mouse&reportsBy=pathways&omicsCategory=cistromics&countMax=3353
	355	Enzymes	Peptidases	Membrane dipeptidases (DPEP)	Dpep1		-0.819022	0.000179318	0.00423759	https://www.signalingpathways.org/ominer/query.jsf?geneSearchType=gene&findMax=y&gene=Dpep1&signalingPathway=4269&pathwayType=family&species=House+Mouse&reportsBy=pathways&omicsCategory=cistromics&countMax=3354
	356	Enzymes	Peptidases	Membrane dipeptidases (DPEP)	Dpep2		-2.65862	3.4e-05	0.00118533	https://www.signalingpathways.org/ominer/query.jsf?geneSearchType=gene&findMax=y&gene=Dpep2&signalingPathway=4269&pathwayType=family&species=House+Mouse&reportsBy=pathways&omicsCategory=cistromics&countMax=3355
	357	Enzymes	Peptidases	Napsin A aspartic peptidases	Napsa	NAP1, NAPA, Kdap, KAP	-2.18418	0.000305085	0.00632303	https://www.signalingpathways.org/ominer/query.jsf?geneSearchType=gene&findMax=y&gene=Napsa&signalingPathway=4269&pathwayType=family&species=House+Mouse&reportsBy=pathways&omicsCategory=cistromics&countMax=3356
	358	Enzymes	Peptidases	Prolylcarboxypeptidases	Prcp	PCP, HUMPCP	-1.25225	3.63e-09	1.32e-06	https://www.signalingpathways.org/ominer/query.jsf?geneSearchType=gene&findMax=y&gene=Prcp&signalingPathway=4269&pathwayType=family&species=House+Mouse&reportsBy=pathways&omicsCategory=cistromics&countMax=3357
	359	Enzymes	Peptidases	Proteinases	Prtn3	PR-3, ACPA, C-ANCA, AGP7, MBT, P29	0.849088	0.000188134	0.00437773	https://www.signalingpathways.org/ominer/query.jsf?geneSearchType=gene&findMax=y&gene=Prtn3&signalingPathway=4269&pathwayType=family&species=House+Mouse&reportsBy=pathways&omicsCategory=cistromics&countMax=3358
	360	Enzymes	Phosphatases	ATPase AAA domain (ATAD)	Atad2	PRO2000, DKFZp667N1320, MGC5254, MGC29843, CT137, ANCCA	-0.811784	2.41e-05	0.00090501	https://www.signalingpathways.org/ominer/query.jsf?geneSearchType=gene&findMax=y&gene=Atad2&signalingPathway=4269&pathwayType=family&species=House+Mouse&reportsBy=pathways&omicsCategory=cistromics&countMax=3359
	361	Enzymes	Phosphatases	Inositol poly- (INPP)	Inpp5d	SHIP, hp51CN, SHIP1	-2.18359	9.51e-07	7.65e-05	https://www.signalingpathways.org/ominer/query.jsf?geneSearchType=gene&findMax=y&gene=Inpp5d&signalingPathway=4269&pathwayType=family&species=House+Mouse&reportsBy=pathways&omicsCategory=cistromics&countMax=3360
	362	Enzymes	Phosphatases	Non-receptor type (PTPN)	Ptpn22	Lyp, Lyp1, Lyp2	-2.24189	1.29e-05	0.000558488	https://www.signalingpathways.org/ominer/query.jsf?geneSearchType=gene&findMax=y&gene=Ptpn22&signalingPathway=4269&pathwayType=family&species=House+Mouse&reportsBy=pathways&omicsCategory=cistromics&countMax=3361
	363	Enzymes	Phosphatases	Non-receptor type (PTPN)	Ptpn6	HCP, HCPH, PTP-1C, SHP-1, SHP1	-2.31602	7.22e-07	6.48e-05	https://www.signalingpathways.org/ominer/query.jsf?geneSearchType=gene&findMax=y&gene=Ptpn6&signalingPathway=4269&pathwayType=family&species=House+Mouse&reportsBy=pathways&omicsCategory=cistromics&countMax=3362
	364	Enzymes	Phosphatases	Non-receptor type (PTPN)	Ptpn7	HEPTP, LC-PTP	-2.55781	5.19e-07	5.28e-05	https://www.signalingpathways.org/ominer/query.jsf?geneSearchType=gene&findMax=y&gene=Ptpn7&signalingPathway=4269&pathwayType=family&species=House+Mouse&reportsBy=pathways&omicsCategory=cistromics&countMax=3363
	365	Enzymes	Phosphatases	Nudix (NUDT)	Nudt5	hYSAH1, YSA1H	0.553495	0.000290892	0.0061201	https://www.signalingpathways.org/ominer/query.jsf?geneSearchType=gene&findMax=y&gene=Nudt5&signalingPathway=4269&pathwayType=family&species=House+Mouse&reportsBy=pathways&omicsCategory=cistromics&countMax=3364
	366	Enzymes	Phosphatases	Tensin	Tns3	TEM6, H_NH0549I23.2, FLJ13732	-1.30917	8.82e-06	0.000419347	https://www.signalingpathways.org/ominer/query.jsf?geneSearchType=gene&findMax=y&gene=Tns3&signalingPathway=4269&pathwayType=family&species=House+Mouse&reportsBy=pathways&omicsCategory=cistromics&countMax=3365
	367	Enzymes	Phosphatases	Ubiquitin associated and SH3 domain containing	Ubash3b	KIAA1959, STS-1, TULA2, TULA-2	-1.8738	3.34e-05	0.00117411	https://www.signalingpathways.org/ominer/query.jsf?geneSearchType=gene&findMax=y&gene=Ubash3b&signalingPathway=4269&pathwayType=family&species=House+Mouse&reportsBy=pathways&omicsCategory=cistromics&countMax=3366
	368	Enzymes	Reductases	Aldo-keto reductases (AKR)	Akr1c6	Akr1c6	-5.75243	9.53e-05	0.00258919	https://www.signalingpathways.org/ominer/query.jsf?geneSearchType=gene&findMax=y&gene=Akr1c6&signalingPathway=4269&pathwayType=family&species=House+Mouse&reportsBy=pathways&omicsCategory=cistromics&countMax=3367
	369	Enzymes	Reductases	Cytochrome p450 oxidoreductases	Por	CYPOR, FLJ26468	0.527683	0.000153684	0.00379862	https://www.signalingpathways.org/ominer/query.jsf?geneSearchType=gene&findMax=y&gene=Por&signalingPathway=4269&pathwayType=family&species=House+Mouse&reportsBy=pathways&omicsCategory=cistromics&countMax=3368
	370	Enzymes	Reductases	Glyoxylate and hydroxypyruvate reductases	Grhpr	PH2	0.403092	0.00021058	0.00479306	https://www.signalingpathways.org/ominer/query.jsf?geneSearchType=gene&findMax=y&gene=Grhpr&signalingPathway=4269&pathwayType=family&species=House+Mouse&reportsBy=pathways&omicsCategory=cistromics&countMax=3369
	371	Enzymes	Reductases	Nucleoredoxin	Nxn	FLJ12614, NRX	-0.934331	5.74e-06	0.000308072	https://www.signalingpathways.org/ominer/query.jsf?geneSearchType=gene&findMax=y&gene=Nxn&signalingPathway=4269&pathwayType=family&species=House+Mouse&reportsBy=pathways&omicsCategory=cistromics&countMax=3370
	372	Enzymes	Regulatory factors	A-kinase anchoring proteins	Akap13	Ht31, BRX, AKAP-Lbc, c-lbc, PROTO-LB, HA-3, ARHGEF13	-0.464678	0.000179796	0.00424054	https://www.signalingpathways.org/ominer/query.jsf?geneSearchType=gene&findMax=y&gene=Akap13&signalingPathway=4269&pathwayType=family&species=House+Mouse&reportsBy=pathways&omicsCategory=cistromics&countMax=3371
	373	Enzymes	Regulatory factors	Antizyme inhibitor	Azin2	ODC-p, ODC1L, KIAA1945, ODCp	0.485667	2.09e-05	0.00080522	https://www.signalingpathways.org/ominer/query.jsf?geneSearchType=gene&findMax=y&gene=Azin2&signalingPathway=4269&pathwayType=family&species=House+Mouse&reportsBy=pathways&omicsCategory=cistromics&countMax=3372
	374	Enzymes	Regulatory factors	ArfGAP with dual PH domains	Adap1	GCS1L	0.557927	5.96e-06	0.000317507	https://www.signalingpathways.org/ominer/query.jsf?geneSearchType=gene&findMax=y&gene=Adap1&signalingPathway=4269&pathwayType=family&species=House+Mouse&reportsBy=pathways&omicsCategory=cistromics&countMax=3373
	375	Enzymes	Regulatory factors	ArfGAP with GTPase domain, ankyrin repeat and PH domain	Agap1	KIAA1099, GGAP1	-0.592894	0.000280701	0.00596381	https://www.signalingpathways.org/ominer/query.jsf?geneSearchType=gene&findMax=y&gene=Agap1&signalingPathway=4269&pathwayType=family&species=House+Mouse&reportsBy=pathways&omicsCategory=cistromics&countMax=3374
	376	Enzymes	Regulatory factors	ArfGAP with RhoGAP domain, ankyrin repeat and PH domain	Arap1		-1.09662	0.000243289	0.00539765	https://www.signalingpathways.org/ominer/query.jsf?geneSearchType=gene&findMax=y&gene=Arap1&signalingPathway=4269&pathwayType=family&species=House+Mouse&reportsBy=pathways&omicsCategory=cistromics&countMax=3375
	377	Enzymes	Regulatory factors	Cyclins (CCN)	Ccna2		-1.92124	5.75e-05	0.00177181	https://www.signalingpathways.org/ominer/query.jsf?geneSearchType=gene&findMax=y&gene=Ccna2&signalingPathway=4269&pathwayType=family&species=House+Mouse&reportsBy=pathways&omicsCategory=cistromics&countMax=3376
	378	Enzymes	Regulatory factors	Cyclins (CCN)	Ccnd1	U21B31	-1.02541	1.22e-06	9.25e-05	https://www.signalingpathways.org/ominer/query.jsf?geneSearchType=gene&findMax=y&gene=Ccnd1&signalingPathway=4269&pathwayType=family&species=House+Mouse&reportsBy=pathways&omicsCategory=cistromics&countMax=3377
	379	Enzymes	Regulatory factors	DENN domain containing	Dennd1c	FLJ22757	-1.77846	8.27e-05	0.00232622	https://www.signalingpathways.org/ominer/query.jsf?geneSearchType=gene&findMax=y&gene=Dennd1c&signalingPathway=4269&pathwayType=family&species=House+Mouse&reportsBy=pathways&omicsCategory=cistromics&countMax=3378
	380	Enzymes	Regulatory factors	DENN domain containing	Dennd2d	FLJ22457, RP5-1180E21.2	1.89117	3.77e-06	0.00022283	https://www.signalingpathways.org/ominer/query.jsf?geneSearchType=gene&findMax=y&gene=Dennd2d&signalingPathway=4269&pathwayType=family&species=House+Mouse&reportsBy=pathways&omicsCategory=cistromics&countMax=3379
	381	Enzymes	Regulatory factors	G kinase anchoring proteins	Gkap1	GKAP42, FKSG21	0.440788	7.24e-06	0.000361089	https://www.signalingpathways.org/ominer/query.jsf?geneSearchType=gene&findMax=y&gene=Gkap1&signalingPathway=4269&pathwayType=family&species=House+Mouse&reportsBy=pathways&omicsCategory=cistromics&countMax=3380
	382	Enzymes	Regulatory factors	G proteins signaling modulator	Gpsm3	NG1, G18, G18.1a, G18.1b, G18.2, AGS4	-1.61675	2.78e-06	0.000176224	https://www.signalingpathways.org/ominer/query.jsf?geneSearchType=gene&findMax=y&gene=Gpsm3&signalingPathway=4269&pathwayType=family&species=House+Mouse&reportsBy=pathways&omicsCategory=cistromics&countMax=3381
	383	Enzymes	Regulatory factors	Inhibitor of Bruton tyrosine kinases	Ibtk	DKFZP564B116, BTBD26	-0.401036	0.000224299	0.00507074	https://www.signalingpathways.org/ominer/query.jsf?geneSearchType=gene&findMax=y&gene=Ibtk&signalingPathway=4269&pathwayType=family&species=House+Mouse&reportsBy=pathways&omicsCategory=cistromics&countMax=3382
	384	Enzymes	Regulatory factors	IQ motif containing GTPase activating proteins	Iqgap1	p195, KIAA0051, SAR1, HUMORFA01	-0.749341	3.15e-05	0.00111389	https://www.signalingpathways.org/ominer/query.jsf?geneSearchType=gene&findMax=y&gene=Iqgap1&signalingPathway=4269&pathwayType=family&species=House+Mouse&reportsBy=pathways&omicsCategory=cistromics&countMax=3383
	385	Enzymes	Regulatory factors	NEDD4 binding proteins	N4bp1		-0.441294	3.89e-05	0.00129956	https://www.signalingpathways.org/ominer/query.jsf?geneSearchType=gene&findMax=y&gene=N4bp1&signalingPathway=4269&pathwayType=family&species=House+Mouse&reportsBy=pathways&omicsCategory=cistromics&countMax=3384
	386	Enzymes	Regulatory factors	NEDD4 binding proteins like	N4bp2l1	CG018	0.638831	1.81e-05	0.00072061	https://www.signalingpathways.org/ominer/query.jsf?geneSearchType=gene&findMax=y&gene=N4bp2l1&signalingPathway=4269&pathwayType=family&species=House+Mouse&reportsBy=pathways&omicsCategory=cistromics&countMax=3385
	387	Enzymes	Regulatory factors	Phosphoinositide-3-kinase regulatory subunit	Pik3r3	p55	-0.443149	0.000364515	0.00732066	https://www.signalingpathways.org/ominer/query.jsf?geneSearchType=gene&findMax=y&gene=Pik3r3&signalingPathway=4269&pathwayType=family&species=House+Mouse&reportsBy=pathways&omicsCategory=cistromics&countMax=3386
	388	Enzymes	Regulatory factors	Phosphoinositide-3-kinase regulatory subunit	Pik3r5	P101-PI3K, p101	-2.23885	6.74e-05	0.00198768	https://www.signalingpathways.org/ominer/query.jsf?geneSearchType=gene&findMax=y&gene=Pik3r5&signalingPathway=4269&pathwayType=family&species=House+Mouse&reportsBy=pathways&omicsCategory=cistromics&countMax=3387
	389	Enzymes	Regulatory factors	Procollagen C-endopeptidase enhancer	Pcolce	PCPE, PCPE1	-1.84426	4.8e-06	0.000264096	https://www.signalingpathways.org/ominer/query.jsf?geneSearchType=gene&findMax=y&gene=Pcolce&signalingPathway=4269&pathwayType=family&species=House+Mouse&reportsBy=pathways&omicsCategory=cistromics&countMax=3388
	390	Enzymes	Regulatory factors	Proline-serine-threonine phosphatase interacting proteins	Pstpip1	PSTPIP, CD2BP1L, CD2BP1, CD2BP1S, H-PIP, PAPAS	-2.0791	9.44e-05	0.0025813	https://www.signalingpathways.org/ominer/query.jsf?geneSearchType=gene&findMax=y&gene=Pstpip1&signalingPathway=4269&pathwayType=family&species=House+Mouse&reportsBy=pathways&omicsCategory=cistromics&countMax=3389
	391	Enzymes	Regulatory factors	protein phosphatase 1 regulatory subunits	Cenpe	KIF10, PPP1R61	-1.56126	2.74e-05	0.00099726	https://www.signalingpathways.org/ominer/query.jsf?geneSearchType=gene&findMax=y&gene=Cenpe&signalingPathway=4269&pathwayType=family&species=House+Mouse&reportsBy=pathways&omicsCategory=cistromics&countMax=3390
	392	Enzymes	Regulatory factors	protein phosphatase 1 regulatory subunits	Mki67	MIB-1, PPP1R105	-2.32497	9.36e-09	2.65e-06	https://www.signalingpathways.org/ominer/query.jsf?geneSearchType=gene&findMax=y&gene=Mki67&signalingPathway=4269&pathwayType=family&species=House+Mouse&reportsBy=pathways&omicsCategory=cistromics&countMax=3391
	393	Enzymes	Regulatory factors	Ras association domain	Rassf2	KIAA0168, CENP-34	-1.01896	4.77e-05	0.00152951	https://www.signalingpathways.org/ominer/query.jsf?geneSearchType=gene&findMax=y&gene=Rassf2&signalingPathway=4269&pathwayType=family&species=House+Mouse&reportsBy=pathways&omicsCategory=cistromics&countMax=3392
	394	Enzymes	Regulatory factors	Ras association domain	Rassf4	AD037, MGC44914	-1.71639	1.01e-05	0.000465874	https://www.signalingpathways.org/ominer/query.jsf?geneSearchType=gene&findMax=y&gene=Rassf4&signalingPathway=4269&pathwayType=family&species=House+Mouse&reportsBy=pathways&omicsCategory=cistromics&countMax=3393
	395	Enzymes	Regulatory factors	RAS p21 proteins activator	Rasa4	KIAA0538, CAPRI, GAPL	-1.19963	0.000122762	0.00318532	https://www.signalingpathways.org/ominer/query.jsf?geneSearchType=gene&findMax=y&gene=Rasa4&signalingPathway=4269&pathwayType=family&species=House+Mouse&reportsBy=pathways&omicsCategory=cistromics&countMax=3394
	396	Enzymes	Regulatory factors	RasGEF domain	Rasgef1b	GPIG4, FLJ31695	-2.00324	8.46e-06	0.000406793	https://www.signalingpathways.org/ominer/query.jsf?geneSearchType=gene&findMax=y&gene=Rasgef1b&signalingPathway=4269&pathwayType=family&species=House+Mouse&reportsBy=pathways&omicsCategory=cistromics&countMax=3395
	397	Enzymes	Regulatory factors	Regulator of G protein signaling	Rgs10		-1.80766	9.27e-05	0.00254465	https://www.signalingpathways.org/ominer/query.jsf?geneSearchType=gene&findMax=y&gene=Rgs10&signalingPathway=4269&pathwayType=family&species=House+Mouse&reportsBy=pathways&omicsCategory=cistromics&countMax=3396
	398	Enzymes	Regulatory factors	Regulator of G protein signaling	Rgs14		-2.14334	0.000232745	0.00522662	https://www.signalingpathways.org/ominer/query.jsf?geneSearchType=gene&findMax=y&gene=Rgs14&signalingPathway=4269&pathwayType=family&species=House+Mouse&reportsBy=pathways&omicsCategory=cistromics&countMax=3397
	399	Enzymes	Regulatory factors	Regulator of G protein signaling	Rgs18	RGS13	-2.18824	5.9e-05	0.00180732	https://www.signalingpathways.org/ominer/query.jsf?geneSearchType=gene&findMax=y&gene=Rgs18&signalingPathway=4269&pathwayType=family&species=House+Mouse&reportsBy=pathways&omicsCategory=cistromics&countMax=3398
	400	Enzymes	Regulatory factors	Rho GDP-dissociation inhibitors	Arhgdib	Ly-GDI, RhoGDI2	-1.63248	3.55e-06	0.000212899	https://www.signalingpathways.org/ominer/query.jsf?geneSearchType=gene&findMax=y&gene=Arhgdib&signalingPathway=4269&pathwayType=family&species=House+Mouse&reportsBy=pathways&omicsCategory=cistromics&countMax=3399
	401	Enzymes	Regulatory factors	Rho GTPase activating proteins	Arhgap17	RICH1, FLJ10308, NADRIN, FLJ13219, WBP15	-0.480754	0.000281318	0.00596381	https://www.signalingpathways.org/ominer/query.jsf?geneSearchType=gene&findMax=y&gene=Arhgap17&signalingPathway=4269&pathwayType=family&species=House+Mouse&reportsBy=pathways&omicsCategory=cistromics&countMax=3400
	402	Enzymes	Regulatory factors	Rho GTPase activating proteins	Arhgap19	FLJ00194, MGC14258	-1.62433	0.000342756	0.00695686	https://www.signalingpathways.org/ominer/query.jsf?geneSearchType=gene&findMax=y&gene=Arhgap19&signalingPathway=4269&pathwayType=family&species=House+Mouse&reportsBy=pathways&omicsCategory=cistromics&countMax=3401
	403	Enzymes	Regulatory factors	Rho GTPase activating proteins	Arhgap25	KIAA0053	-2.38273	1.9e-06	0.000131503	https://www.signalingpathways.org/ominer/query.jsf?geneSearchType=gene&findMax=y&gene=Arhgap25&signalingPathway=4269&pathwayType=family&species=House+Mouse&reportsBy=pathways&omicsCategory=cistromics&countMax=3402
	404	Enzymes	Regulatory factors	Rho GTPase activating proteins	Arhgap30	FLJ00267	-1.91549	1.54e-06	0.000113804	https://www.signalingpathways.org/ominer/query.jsf?geneSearchType=gene&findMax=y&gene=Arhgap30&signalingPathway=4269&pathwayType=family&species=House+Mouse&reportsBy=pathways&omicsCategory=cistromics&countMax=3403
	405	Enzymes	Regulatory factors	Rho GTPase activating proteins	Arhgap4	KIAA0131, C1, p115, RhoGAP4, SrGAP4	-1.40824	0.000472521	0.00878878	https://www.signalingpathways.org/ominer/query.jsf?geneSearchType=gene&findMax=y&gene=Arhgap4&signalingPathway=4269&pathwayType=family&species=House+Mouse&reportsBy=pathways&omicsCategory=cistromics&countMax=3404
	406	Enzymes	Regulatory factors	Rho GTPase activating proteins	Arhgap45	KIAA0223, HA-1	-1.76201	0.000127219	0.00327678	https://www.signalingpathways.org/ominer/query.jsf?geneSearchType=gene&findMax=y&gene=Arhgap45&signalingPathway=4269&pathwayType=family&species=House+Mouse&reportsBy=pathways&omicsCategory=cistromics&countMax=3405
	407	Enzymes	Regulatory factors	Rho GTPase activating proteins	Arhgap6	rhoGAPX-1	-1.2248	0.00016344	0.00396918	https://www.signalingpathways.org/ominer/query.jsf?geneSearchType=gene&findMax=y&gene=Arhgap6&signalingPathway=4269&pathwayType=family&species=House+Mouse&reportsBy=pathways&omicsCategory=cistromics&countMax=3406
	408	Enzymes	Regulatory factors	Rho GTPase activating proteins	Arhgap9	MGC1295, 10C	-2.57934	3.73e-06	0.000221184	https://www.signalingpathways.org/ominer/query.jsf?geneSearchType=gene&findMax=y&gene=Arhgap9&signalingPathway=4269&pathwayType=family&species=House+Mouse&reportsBy=pathways&omicsCategory=cistromics&countMax=3407
	409	Enzymes	Regulatory factors	Rho GTPase activating proteins	Fam13a	KIAA0914, ARHGAP48	1.29848	0.000429099	0.0082478	https://www.signalingpathways.org/ominer/query.jsf?geneSearchType=gene&findMax=y&gene=Fam13a&signalingPathway=4269&pathwayType=family&species=House+Mouse&reportsBy=pathways&omicsCategory=cistromics&countMax=3408
	410	Enzymes	Regulatory factors	Rho guanine nucleotide exchange factors	Abr	MDB	-1.0338	2.85e-05	0.00103016	https://www.signalingpathways.org/ominer/query.jsf?geneSearchType=gene&findMax=y&gene=Abr&signalingPathway=4269&pathwayType=family&species=House+Mouse&reportsBy=pathways&omicsCategory=cistromics&countMax=3409
	411	Enzymes	Regulatory factors	Rho guanine nucleotide exchange factors	Fgd2	ZFYVE4	-1.49026	7.11e-05	0.00207158	https://www.signalingpathways.org/ominer/query.jsf?geneSearchType=gene&findMax=y&gene=Fgd2&signalingPathway=4269&pathwayType=family&species=House+Mouse&reportsBy=pathways&omicsCategory=cistromics&countMax=3410
	412	Enzymes	Regulatory factors	Rho guanine nucleotide exchange factors	Fgd3	FLJ00004, ZFYVE5	-1.86842	0.000151159	0.00375848	https://www.signalingpathways.org/ominer/query.jsf?geneSearchType=gene&findMax=y&gene=Fgd3&signalingPathway=4269&pathwayType=family&species=House+Mouse&reportsBy=pathways&omicsCategory=cistromics&countMax=3411
	413	Enzymes	Regulatory factors	Rho guanine nucleotide exchange factors	Fgd6	ZFYVE24, FLJ11183	-0.870827	2.17e-07	2.77e-05	https://www.signalingpathways.org/ominer/query.jsf?geneSearchType=gene&findMax=y&gene=Fgd6&signalingPathway=4269&pathwayType=family&species=House+Mouse&reportsBy=pathways&omicsCategory=cistromics&countMax=3412
	414	Enzymes	Regulatory factors	Rho guanine nucleotide exchange factors	Prex1	KIAA1415, P-REX1	-1.66012	0.00046549	0.00871388	https://www.signalingpathways.org/ominer/query.jsf?geneSearchType=gene&findMax=y&gene=Prex1&signalingPathway=4269&pathwayType=family&species=House+Mouse&reportsBy=pathways&omicsCategory=cistromics&countMax=3413
	415	Enzymes	Regulatory factors	Rho guanine nucleotide exchange factors	Vav1		-2.11182	9.74e-05	0.00263303	https://www.signalingpathways.org/ominer/query.jsf?geneSearchType=gene&findMax=y&gene=Vav1&signalingPathway=4269&pathwayType=family&species=House+Mouse&reportsBy=pathways&omicsCategory=cistromics&countMax=3414
	416	Enzymes	Regulatory factors	Ribonucleoside-diphosphate reductases (RRM)	Rrm2	FLJ25102	-1.56993	0.000197877	0.00455991	https://www.signalingpathways.org/ominer/query.jsf?geneSearchType=gene&findMax=y&gene=Rrm2&signalingPathway=4269&pathwayType=family&species=House+Mouse&reportsBy=pathways&omicsCategory=cistromics&countMax=3415
	417	Enzymes	Regulatory factors	Serpin A	Serpina1a	Serpina1a	-1.43119	3.69e-06	0.0002196	https://www.signalingpathways.org/ominer/query.jsf?geneSearchType=gene&findMax=y&gene=Serpina1a&signalingPathway=4269&pathwayType=family&species=House+Mouse&reportsBy=pathways&omicsCategory=cistromics&countMax=3416
	418	Enzymes	Regulatory factors	Serpin A	Serpina1b	Serpina1b	-2.02927	1.97e-06	0.000135415	https://www.signalingpathways.org/ominer/query.jsf?geneSearchType=gene&findMax=y&gene=Serpina1b&signalingPathway=4269&pathwayType=family&species=House+Mouse&reportsBy=pathways&omicsCategory=cistromics&countMax=3417
	419	Enzymes	Regulatory factors	Serpin A	Serpina1c	Serpina1c	-3.7894	2.84e-12	2.5e-09	https://www.signalingpathways.org/ominer/query.jsf?geneSearchType=gene&findMax=y&gene=Serpina1c&signalingPathway=4269&pathwayType=family&species=House+Mouse&reportsBy=pathways&omicsCategory=cistromics&countMax=3418
	420	Enzymes	Regulatory factors	Serpin A	Serpina1e	Serpina1e	-3.69228	6.3e-08	1.04e-05	https://www.signalingpathways.org/ominer/query.jsf?geneSearchType=gene&findMax=y&gene=Serpina1e&signalingPathway=4269&pathwayType=family&species=House+Mouse&reportsBy=pathways&omicsCategory=cistromics&countMax=3419
	421	Enzymes	Regulatory factors	Sprouty related EVH1 domain containing	Spred1	FLJ33903, PPP1R147	-0.605812	3.43e-05	0.00118627	https://www.signalingpathways.org/ominer/query.jsf?geneSearchType=gene&findMax=y&gene=Spred1&signalingPathway=4269&pathwayType=family&species=House+Mouse&reportsBy=pathways&omicsCategory=cistromics&countMax=3420
	422	Enzymes	Regulatory factors	TBC1 domain	Tbc1d9	KIAA0882, MDR1, GRAMD9	-1.55685	1.77e-07	2.34e-05	https://www.signalingpathways.org/ominer/query.jsf?geneSearchType=gene&findMax=y&gene=Tbc1d9&signalingPathway=4269&pathwayType=family&species=House+Mouse&reportsBy=pathways&omicsCategory=cistromics&countMax=3421
	423	Enzymes	Ribonucleases	Pancreatic ribonucleases (RNases)	Rnase4	RAB1	-0.990221	1.35e-05	0.00057541	https://www.signalingpathways.org/ominer/query.jsf?geneSearchType=gene&findMax=y&gene=Rnase4&signalingPathway=4269&pathwayType=family&species=House+Mouse&reportsBy=pathways&omicsCategory=cistromics&countMax=3422
	424	Enzymes	Ribonucleases	Ribonucleases P (POP)	Pop5		0.469964	0.000503141	0.0091943	https://www.signalingpathways.org/ominer/query.jsf?geneSearchType=gene&findMax=y&gene=Pop5&signalingPathway=4269&pathwayType=family&species=House+Mouse&reportsBy=pathways&omicsCategory=cistromics&countMax=3423
	425	Enzymes	Sulfatases	Arylsulfatases (ARSA)	Arsj	FLJ23548	-3.29689	0.000172041	0.00411223	https://www.signalingpathways.org/ominer/query.jsf?geneSearchType=gene&findMax=y&gene=Arsj&signalingPathway=4269&pathwayType=family&species=House+Mouse&reportsBy=pathways&omicsCategory=cistromics&countMax=3424
	426	Enzymes	Sulfotransferases	Heparan sulfate glucosamine 3-O-sulfotransferases (HS3ST)	Hs6st1		-0.732099	0.000444497	0.00843391	https://www.signalingpathways.org/ominer/query.jsf?geneSearchType=gene&findMax=y&gene=Hs6st1&signalingPathway=4269&pathwayType=family&species=House+Mouse&reportsBy=pathways&omicsCategory=cistromics&countMax=3425
	427	Enzymes	Sulfotransferases	Sulfotransferase superfamily (SULT)	Sult2a8	Sult2a8	-5.63506	0.000115102	0.00301471	https://www.signalingpathways.org/ominer/query.jsf?geneSearchType=gene&findMax=y&gene=Sult2a8&signalingPathway=4269&pathwayType=family&species=House+Mouse&reportsBy=pathways&omicsCategory=cistromics&countMax=3426
	428	Enzymes	Topoisomerases	DNA topoisomerases (TOP)	Top2a		-1.84544	7.9e-07	6.89e-05	https://www.signalingpathways.org/ominer/query.jsf?geneSearchType=gene&findMax=y&gene=Top2a&signalingPathway=4269&pathwayType=family&species=House+Mouse&reportsBy=pathways&omicsCategory=cistromics&countMax=3427
	429	Enzymes	Transaminases	Aspartate transaminases (GOT)	Got1	AST1	-1.10274	6.72e-05	0.00198375	https://www.signalingpathways.org/ominer/query.jsf?geneSearchType=gene&findMax=y&gene=Got1&signalingPathway=4269&pathwayType=family&species=House+Mouse&reportsBy=pathways&omicsCategory=cistromics&countMax=3428
	430	Enzymes	Transaminases	Glutamine-fructose-6-phosphate transaminases (GFPT)	Gfpt2	GFAT2	-1.59522	1.14e-10	6.77e-08	https://www.signalingpathways.org/ominer/query.jsf?geneSearchType=gene&findMax=y&gene=Gfpt2&signalingPathway=4269&pathwayType=family&species=House+Mouse&reportsBy=pathways&omicsCategory=cistromics&countMax=3429
	431	Enzymes	Transferases	ATP citrate lyases	Acly	ATPCL, CLATP, ACL	1.26489	6.55e-07	6.08e-05	https://www.signalingpathways.org/ominer/query.jsf?geneSearchType=gene&findMax=y&gene=Acly&signalingPathway=4269&pathwayType=family&species=House+Mouse&reportsBy=pathways&omicsCategory=cistromics&countMax=3430
	432	Enzymes	Transferases	Farnesyl-diphosphate farnesyltransferases	Fdft1	SQS	0.674582	0.00010563	0.00281073	https://www.signalingpathways.org/ominer/query.jsf?geneSearchType=gene&findMax=y&gene=Fdft1&signalingPathway=4269&pathwayType=family&species=House+Mouse&reportsBy=pathways&omicsCategory=cistromics&countMax=3431
	433	Enzymes	Transferases	Glycine amidinotransferases	Gatm	AGAT	-1.72579	2.7e-05	0.000988039	https://www.signalingpathways.org/ominer/query.jsf?geneSearchType=gene&findMax=y&gene=Gatm&signalingPathway=4269&pathwayType=family&species=House+Mouse&reportsBy=pathways&omicsCategory=cistromics&countMax=3432
	434	Enzymes	Transferases	Lipoic acid synthetases	Lias	LAS	0.345218	0.000278953	0.00595601	https://www.signalingpathways.org/ominer/query.jsf?geneSearchType=gene&findMax=y&gene=Lias&signalingPathway=4269&pathwayType=family&species=House+Mouse&reportsBy=pathways&omicsCategory=cistromics&countMax=3433
	435	Enzymes	Transferases	Methionine adenosyltransferases (MAT)	Mat1a	MAT, SAMS, MATA1, SAMS1	-6.69765	4.77e-07	5e-05	https://www.signalingpathways.org/ominer/query.jsf?geneSearchType=gene&findMax=y&gene=Mat1a&signalingPathway=4269&pathwayType=family&species=House+Mouse&reportsBy=pathways&omicsCategory=cistromics&countMax=3434
	436	Enzymes	Transferases	Methionine adenosyltransferases (MAT)	Mat2a	SAMS2, MATA2, MATII	0.387444	1.57e-06	0.000113804	https://www.signalingpathways.org/ominer/query.jsf?geneSearchType=gene&findMax=y&gene=Mat2a&signalingPathway=4269&pathwayType=family&species=House+Mouse&reportsBy=pathways&omicsCategory=cistromics&countMax=3435
	437	Enzymes	Transferases	Transketolases (TKT)	Tkt		0.861635	1.55e-06	0.000113804	https://www.signalingpathways.org/ominer/query.jsf?geneSearchType=gene&findMax=y&gene=Tkt&signalingPathway=4269&pathwayType=family&species=House+Mouse&reportsBy=pathways&omicsCategory=cistromics&countMax=3436
	438	Enzymes	Transferases	tRNA isopentenyltransferases	Trit1	FLJ20061, IPT	0.565044	6.67e-06	0.000344536	https://www.signalingpathways.org/ominer/query.jsf?geneSearchType=gene&findMax=y&gene=Trit1&signalingPathway=4269&pathwayType=family&species=House+Mouse&reportsBy=pathways&omicsCategory=cistromics&countMax=3437
	439	Transcription factors	BHLH factors	Hairy-related	Heyl	bHLHb33, HEY3, HESR3	-0.868465	0.000193884	0.00448027	https://www.signalingpathways.org/ominer/query.jsf?geneSearchType=gene&findMax=y&gene=Heyl&signalingPathway=4269&pathwayType=family&species=House+Mouse&reportsBy=pathways&omicsCategory=cistromics&countMax=3438
	440	Transcription factors	BHLH factors	Mondo-like factor	Mlxipl	WS-bHLH, MIO, CHREBP, MONDOB, bHLHd14	0.582532	1.52e-05	0.000636679	https://www.signalingpathways.org/ominer/query.jsf?geneSearchType=gene&findMax=y&gene=Mlxipl&signalingPathway=4269&pathwayType=family&species=House+Mouse&reportsBy=pathways&omicsCategory=cistromics&countMax=3439
	441	Transcription factors	BHLH factors	Myc/Max factor	Mycl	LMYC, bHLHe38	2.01886	2.12e-05	0.000811732	https://www.signalingpathways.org/ominer/query.jsf?geneSearchType=gene&findMax=y&gene=Mycl&signalingPathway=4269&pathwayType=family&species=House+Mouse&reportsBy=pathways&omicsCategory=cistromics&countMax=3440
	442	Transcription factors	BHLH factors	SREBP factor	Srebf1	SREBP1, bHLHd1, SREBP-1c, SREBP1a	0.573505	0.000273379	0.00587719	https://www.signalingpathways.org/ominer/query.jsf?geneSearchType=gene&findMax=y&gene=Srebf1&signalingPathway=4269&pathwayType=family&species=House+Mouse&reportsBy=pathways&omicsCategory=cistromics&countMax=3441
	443	Transcription factors	BHLH factors	TFE3-like factor	Tfec	TCFEC, TFECL, bHLHe34	-2.53856	0.000543176	0.00979713	https://www.signalingpathways.org/ominer/query.jsf?geneSearchType=gene&findMax=y&gene=Tfec&signalingPathway=4269&pathwayType=family&species=House+Mouse&reportsBy=pathways&omicsCategory=cistromics&countMax=3442
	444	Transcription factors	BZIP factors	C/EBP	Cebpa	C/EBP-alpha	0.347082	1.91e-05	0.000753756	https://www.signalingpathways.org/ominer/query.jsf?geneSearchType=gene&findMax=y&gene=Cebpa&signalingPathway=4269&pathwayType=family&species=House+Mouse&reportsBy=pathways&omicsCategory=cistromics&countMax=3443
	445	Transcription factors	BZIP factors	Large Maf factor	Mafb		-1.19832	0.000544463	0.00980975	https://www.signalingpathways.org/ominer/query.jsf?geneSearchType=gene&findMax=y&gene=Mafb&signalingPathway=4269&pathwayType=family&species=House+Mouse&reportsBy=pathways&omicsCategory=cistromics&countMax=3444
	446	Transcription factors	BZIP factors	PAR factor	Dbp	DABP	1.07436	0.000252618	0.00555344	https://www.signalingpathways.org/ominer/query.jsf?geneSearchType=gene&findMax=y&gene=Dbp&signalingPathway=4269&pathwayType=family&species=House+Mouse&reportsBy=pathways&omicsCategory=cistromics&countMax=3445
	447	Transcription factors	C2H2 Zn finger factors	Gli-like	Gli3	PAP-A, PAPA, PAPA1, PAPB, ACLS, PPDIV	-1.34334	5.41e-05	0.00168674	https://www.signalingpathways.org/ominer/query.jsf?geneSearchType=gene&findMax=y&gene=Gli3&signalingPathway=4269&pathwayType=family&species=House+Mouse&reportsBy=pathways&omicsCategory=cistromics&countMax=3446
	448	Transcription factors	C2H2 Zn finger factors	HIV EP-factor	Hivep3	KRC, KBP1, KBP-1, SHN3, FLJ16752, KIAA1555, ZAS3, Schnurri-3, ZNF40C	-0.485851	0.00029263	0.00612577	https://www.signalingpathways.org/ominer/query.jsf?geneSearchType=gene&findMax=y&gene=Hivep3&signalingPathway=4269&pathwayType=family&species=House+Mouse&reportsBy=pathways&omicsCategory=cistromics&countMax=3447
	449	Transcription factors	C2H2 Zn finger factors	Hypermethylated in Cancer protein	Hic1	ZBTB29, ZNF901	-0.913806	0.000298744	0.00622914	https://www.signalingpathways.org/ominer/query.jsf?geneSearchType=gene&findMax=y&gene=Hic1&signalingPathway=4269&pathwayType=family&species=House+Mouse&reportsBy=pathways&omicsCategory=cistromics&countMax=3448
	450	Transcription factors	C2H2 Zn finger factors	Kruppel-like	Klf2	LKLF	-0.684008	1.85e-05	0.000731245	https://www.signalingpathways.org/ominer/query.jsf?geneSearchType=gene&findMax=y&gene=Klf2&signalingPathway=4269&pathwayType=family&species=House+Mouse&reportsBy=pathways&omicsCategory=cistromics&countMax=3449
	451	Transcription factors	C2H2 Zn finger factors	ZFP2-like	Zfp2	FLJ21628, ZNF751	0.854411	5.73e-07	5.57e-05	https://www.signalingpathways.org/ominer/query.jsf?geneSearchType=gene&findMax=y&gene=Zfp2&signalingPathway=4269&pathwayType=family&species=House+Mouse&reportsBy=pathways&omicsCategory=cistromics&countMax=3450
	452	Transcription factors	E2F/FOX	FOXM	Foxm1	HFH-11, trident, HNF-3, INS-1, MPP2, MPHOSPH2, TGT3	-1.52546	4.98e-05	0.00157502	https://www.signalingpathways.org/ominer/query.jsf?geneSearchType=gene&findMax=y&gene=Foxm1&signalingPathway=4269&pathwayType=family&species=House+Mouse&reportsBy=pathways&omicsCategory=cistromics&countMax=3451
	453	Transcription factors	HMG domain	Further Sox-related	Cic	KIAA0306	-0.539628	4.13e-06	0.000241817	https://www.signalingpathways.org/ominer/query.jsf?geneSearchType=gene&findMax=y&gene=Cic&signalingPathway=4269&pathwayType=family&species=House+Mouse&reportsBy=pathways&omicsCategory=cistromics&countMax=3452
	454	Transcription factors	HMG domain	TCF-7-related	Tcf7l2	TCF-4	0.390968	0.000372399	0.0074296	https://www.signalingpathways.org/ominer/query.jsf?geneSearchType=gene&findMax=y&gene=Tcf7l2&signalingPathway=4269&pathwayType=family&species=House+Mouse&reportsBy=pathways&omicsCategory=cistromics&countMax=3453
	455	Transcription factors	Homeo domain	Lhx-6-like factor	Lhx6	LHX6.1	-1.19952	0.000475873	0.00883145	https://www.signalingpathways.org/ominer/query.jsf?geneSearchType=gene&findMax=y&gene=Lhx6&signalingPathway=4269&pathwayType=family&species=House+Mouse&reportsBy=pathways&omicsCategory=cistromics&countMax=3454
	456	Transcription factors	Homeo domain	MEOX	Meox1	MOX1	-1.09581	3.5e-06	0.000210848	https://www.signalingpathways.org/ominer/query.jsf?geneSearchType=gene&findMax=y&gene=Meox1&signalingPathway=4269&pathwayType=family&species=House+Mouse&reportsBy=pathways&omicsCategory=cistromics&countMax=3455
	457	Transcription factors	Homeo domain	TGIF	Tgif1		-2.00728	2.09e-05	0.000803667	https://www.signalingpathways.org/ominer/query.jsf?geneSearchType=gene&findMax=y&gene=Tgif1&signalingPathway=4269&pathwayType=family&species=House+Mouse&reportsBy=pathways&omicsCategory=cistromics&countMax=3456
	458	Transcription factors	Homeo domain	TSHZ	Tshz3	KIAA1474, TSH3	-1.03945	0.000462238	0.00868466	https://www.signalingpathways.org/ominer/query.jsf?geneSearchType=gene&findMax=y&gene=Tshz3&signalingPathway=4269&pathwayType=family&species=House+Mouse&reportsBy=pathways&omicsCategory=cistromics&countMax=3457
	459	Transcription factors	MADS box	Myocyte enhancer factor 2	Mef2c		-0.948964	0.000120096	0.00312101	https://www.signalingpathways.org/ominer/query.jsf?geneSearchType=gene&findMax=y&gene=Mef2c&signalingPathway=4269&pathwayType=family&species=House+Mouse&reportsBy=pathways&omicsCategory=cistromics&countMax=3458
	460	Transcription factors	Other transcription factors	Myocardin related transcription factor	Mrtfa	Mkl1	-0.843472	9.85e-05	0.00265408	https://www.signalingpathways.org/ominer/query.jsf?geneSearchType=gene&findMax=y&gene=Mrtfa&signalingPathway=4269&pathwayType=family&species=House+Mouse&reportsBy=pathways&omicsCategory=cistromics&countMax=3459
	461	Transcription factors	Rel Homology Region	IkappaB-related factor	Nfkbid	TA-NFKBH, IkappaBNS, IkBNS	-2.35029	6.22e-08	1.04e-05	https://www.signalingpathways.org/ominer/query.jsf?geneSearchType=gene&findMax=y&gene=Nfkbid&signalingPathway=4269&pathwayType=family&species=House+Mouse&reportsBy=pathways&omicsCategory=cistromics&countMax=3460
	462	Transcription factors	Rel Homology Region	IkappaB-related factor	Nfkbie	IKBE	-1.51502	0.000159331	0.003915	https://www.signalingpathways.org/ominer/query.jsf?geneSearchType=gene&findMax=y&gene=Nfkbie&signalingPathway=4269&pathwayType=family&species=House+Mouse&reportsBy=pathways&omicsCategory=cistromics&countMax=3461
	463	Transcription factors	Rel Homology Region	M	Rbpj	SUH, IGKJRB, RBPJK, KBF2, RBP-J, CBF1	-0.524796	1.42e-05	0.000598146	https://www.signalingpathways.org/ominer/query.jsf?geneSearchType=gene&findMax=y&gene=Rbpj&signalingPathway=4269&pathwayType=family&species=House+Mouse&reportsBy=pathways&omicsCategory=cistromics&countMax=3462
	464	Transcription factors	T Box factors	T-box transcription factor	Tbx18		-1.27318	0.000129548	0.00330993	https://www.signalingpathways.org/ominer/query.jsf?geneSearchType=gene&findMax=y&gene=Tbx18&signalingPathway=4269&pathwayType=family&species=House+Mouse&reportsBy=pathways&omicsCategory=cistromics&countMax=3463
	465	Transcription factors	Tryptophan cluster	ETV6-like	Etv6	TEL	-0.535514	0.000387066	0.00763334	https://www.signalingpathways.org/ominer/query.jsf?geneSearchType=gene&findMax=y&gene=Etv6&signalingPathway=4269&pathwayType=family&species=House+Mouse&reportsBy=pathways&omicsCategory=cistromics&countMax=3464
	466	Transcription factors	Tryptophan cluster	Interferon-regulatory	Irf5		-2.61047	1.34e-06	0.000100821	https://www.signalingpathways.org/ominer/query.jsf?geneSearchType=gene&findMax=y&gene=Irf5&signalingPathway=4269&pathwayType=family&species=House+Mouse&reportsBy=pathways&omicsCategory=cistromics&countMax=3465
	467	Transcription factors	Tryptophan cluster	Interferon-regulatory	Irf8	IRF-8, ICSBP	-0.830003	0.000236532	0.00528287	https://www.signalingpathways.org/ominer/query.jsf?geneSearchType=gene&findMax=y&gene=Irf8&signalingPathway=4269&pathwayType=family&species=House+Mouse&reportsBy=pathways&omicsCategory=cistromics&countMax=3466
	468	Transcription factors	Tryptophan cluster	Spi-like	Spi1	PU.1, SPI-A, OF, SFPI1, SPI-1	-2.75072	9.54e-07	7.65e-05	https://www.signalingpathways.org/ominer/query.jsf?geneSearchType=gene&findMax=y&gene=Spi1&signalingPathway=4269&pathwayType=family&species=House+Mouse&reportsBy=pathways&omicsCategory=cistromics&countMax=3467
	469	Co-nodes	Adaptor proteins	Adaptor related protein complex subunits	Ap1s2	SIGMA1B	-1.06222	6.48e-07	6.04e-05	https://www.signalingpathways.org/ominer/query.jsf?geneSearchType=gene&findMax=y&gene=Ap1s2&signalingPathway=4269&pathwayType=family&species=House+Mouse&reportsBy=pathways&omicsCategory=cistromics&countMax=3468
	470	Co-nodes	Adaptor proteins	BAR/IMD domain containing adaptor protein like	Baiap2l2	FLJ22582, pinkbar	3.91459	2.18e-08	4.9e-06	https://www.signalingpathways.org/ominer/query.jsf?geneSearchType=gene&findMax=y&gene=Baiap2l2&signalingPathway=4269&pathwayType=family&species=House+Mouse&reportsBy=pathways&omicsCategory=cistromics&countMax=3469
	471	Co-nodes	Adaptor proteins	DAB adaptor protein	Dab2	DOC-2	-1.08225	1.41e-08	3.5e-06	https://www.signalingpathways.org/ominer/query.jsf?geneSearchType=gene&findMax=y&gene=Dab2&signalingPathway=4269&pathwayType=family&species=House+Mouse&reportsBy=pathways&omicsCategory=cistromics&countMax=3470
	472	Co-nodes	Adaptor proteins	Phosphoinositide-3-kinase adaptor protein	Pik3ap1	BCAP, FLJ35564	-2.34305	1.6e-06	0.000113804	https://www.signalingpathways.org/ominer/query.jsf?geneSearchType=gene&findMax=y&gene=Pik3ap1&signalingPathway=4269&pathwayType=family&species=House+Mouse&reportsBy=pathways&omicsCategory=cistromics&countMax=3471
	473	Co-nodes	Adaptor proteins	SH3GL interacting endocytic adaptor	Sgip1	DKFZp761D221	-1.1414	4.74e-05	0.00152579	https://www.signalingpathways.org/ominer/query.jsf?geneSearchType=gene&findMax=y&gene=Sgip1&signalingPathway=4269&pathwayType=family&species=House+Mouse&reportsBy=pathways&omicsCategory=cistromics&countMax=3472
	474	Co-nodes	Adhesion molecules	ANTXR cell adhesion molecule	Antxr1	TEM8, FLJ21776, FLJ10601, ATR	-1.0306	2.17e-06	0.000145966	https://www.signalingpathways.org/ominer/query.jsf?geneSearchType=gene&findMax=y&gene=Antxr1&signalingPathway=4269&pathwayType=family&species=House+Mouse&reportsBy=pathways&omicsCategory=cistromics&countMax=3473
	475	Co-nodes	Adhesion molecules	Cell adhesion molecule	Cadm1	NECL2, ST17, BL2, SYNCAM, IGSF4A, Necl-2, SYNCAM1, RA175	-1.92946	3.16e-05	0.00111402	https://www.signalingpathways.org/ominer/query.jsf?geneSearchType=gene&findMax=y&gene=Cadm1&signalingPathway=4269&pathwayType=family&species=House+Mouse&reportsBy=pathways&omicsCategory=cistromics&countMax=3474
	476	Co-nodes	Apoptosis & apoptosis regulators	Apoptosis inducing factor mitochondria associated	Aifm3	AIFL, FLJ30473	1.90455	0.000392279	0.00771791	https://www.signalingpathways.org/ominer/query.jsf?geneSearchType=gene&findMax=y&gene=Aifm3&signalingPathway=4269&pathwayType=family&species=House+Mouse&reportsBy=pathways&omicsCategory=cistromics&countMax=3475
	477	Co-nodes	Apoptosis & apoptosis regulators	Apoptotic peptidase activating factor	Apaf1	CED4, APAF-1	-1.2755	7.27e-10	3.28e-07	https://www.signalingpathways.org/ominer/query.jsf?geneSearchType=gene&findMax=y&gene=Apaf1&signalingPathway=4269&pathwayType=family&species=House+Mouse&reportsBy=pathways&omicsCategory=cistromics&countMax=3476
	478	Co-nodes	Apoptosis & apoptosis regulators	BLCAP apoptosis inducing factor	Blcap	BC10	0.500742	0.000118302	0.00307917	https://www.signalingpathways.org/ominer/query.jsf?geneSearchType=gene&findMax=y&gene=Blcap&signalingPathway=4269&pathwayType=family&species=House+Mouse&reportsBy=pathways&omicsCategory=cistromics&countMax=3477
	479	Co-nodes	Apoptosis & apoptosis regulators	Caspase recruitment domain	Card11	CARMA1, BIMP3	-2.86415	3.68e-05	0.00123847	https://www.signalingpathways.org/ominer/query.jsf?geneSearchType=gene&findMax=y&gene=Card11&signalingPathway=4269&pathwayType=family&species=House+Mouse&reportsBy=pathways&omicsCategory=cistromics&countMax=3478
	480	Co-nodes	Apoptosis & apoptosis regulators	Neuronal apoptosis inhibitory protein	Naip2	Naip2	-2.10854	0.000211686	0.00481166	https://www.signalingpathways.org/ominer/query.jsf?geneSearchType=gene&findMax=y&gene=Naip2&signalingPathway=4269&pathwayType=family&species=House+Mouse&reportsBy=pathways&omicsCategory=cistromics&countMax=3479
	481	Co-nodes	Apoptosis & apoptosis regulators	Neuronal apoptosis inhibitory protein	Naip5	Naip5	-2.17066	5.67e-05	0.00175205	https://www.signalingpathways.org/ominer/query.jsf?geneSearchType=gene&findMax=y&gene=Naip5&signalingPathway=4269&pathwayType=family&species=House+Mouse&reportsBy=pathways&omicsCategory=cistromics&countMax=3480
	482	Co-nodes	Apoptosis & apoptosis regulators	Neuronal apoptosis inhibitory protein	Naip6	Naip6	-2.41023	1.73e-05	0.0006933	https://www.signalingpathways.org/ominer/query.jsf?geneSearchType=gene&findMax=y&gene=Naip6&signalingPathway=4269&pathwayType=family&species=House+Mouse&reportsBy=pathways&omicsCategory=cistromics&countMax=3481
	483	Co-nodes	Apoptosis & apoptosis regulators	Niban apoptosis regulator	Fam129a	Fam129a	-1.12881	1.56e-05	0.000648086	https://www.signalingpathways.org/ominer/query.jsf?geneSearchType=gene&findMax=y&gene=Fam129a&signalingPathway=4269&pathwayType=family&species=House+Mouse&reportsBy=pathways&omicsCategory=cistromics&countMax=3482
	484	Co-nodes	BTB domain containing	BTB domain containing	Btbd8		0.62518	0.000152675	0.00377927	https://www.signalingpathways.org/ominer/query.jsf?geneSearchType=gene&findMax=y&gene=Btbd8&signalingPathway=4269&pathwayType=family&species=House+Mouse&reportsBy=pathways&omicsCategory=cistromics&countMax=3483
	485	Co-nodes	Calcium associated	EF-hand domain	Efhd2	MGC4342	-1.21897	7.84e-05	0.00224093	https://www.signalingpathways.org/ominer/query.jsf?geneSearchType=gene&findMax=y&gene=Efhd2&signalingPathway=4269&pathwayType=family&species=House+Mouse&reportsBy=pathways&omicsCategory=cistromics&countMax=3484
	486	Co-nodes	Calcium associated	EH domain containing	Ehd4		-1.29466	1.18e-08	3.1e-06	https://www.signalingpathways.org/ominer/query.jsf?geneSearchType=gene&findMax=y&gene=Ehd4&signalingPathway=4269&pathwayType=family&species=House+Mouse&reportsBy=pathways&omicsCategory=cistromics&countMax=3485
	487	Co-nodes	Calcium associated	Hippocalcin like	Hpcal1	BDR1, HLP2, VILIP-3	-0.78274	0.000395658	0.00775693	https://www.signalingpathways.org/ominer/query.jsf?geneSearchType=gene&findMax=y&gene=Hpcal1&signalingPathway=4269&pathwayType=family&species=House+Mouse&reportsBy=pathways&omicsCategory=cistromics&countMax=3486
	488	Co-nodes	Calcium associated	Lymphocyte cytosolic protein	Lcp1	PLS2, CP64, L-PLASTIN, LC64P	-2.47639	0.000103327	0.00275826	https://www.signalingpathways.org/ominer/query.jsf?geneSearchType=gene&findMax=y&gene=Lcp1&signalingPathway=4269&pathwayType=family&species=House+Mouse&reportsBy=pathways&omicsCategory=cistromics&countMax=3487
	489	Co-nodes	Calcium associated	Ninein	Nin		-0.565493	4.39e-05	0.00143306	https://www.signalingpathways.org/ominer/query.jsf?geneSearchType=gene&findMax=y&gene=Nin&signalingPathway=4269&pathwayType=family&species=House+Mouse&reportsBy=pathways&omicsCategory=cistromics&countMax=3488
	490	Co-nodes	Calcium associated	RALBP1 associated Eps domain containing	Reps2	POB1	-1.59412	0.000509678	0.0092886	https://www.signalingpathways.org/ominer/query.jsf?geneSearchType=gene&findMax=y&gene=Reps2&signalingPathway=4269&pathwayType=family&species=House+Mouse&reportsBy=pathways&omicsCategory=cistromics&countMax=3489
	491	Co-nodes	Calcium associated	Reticulocalbin	Rcn3	RLP49	-0.949889	7.98e-05	0.00227277	https://www.signalingpathways.org/ominer/query.jsf?geneSearchType=gene&findMax=y&gene=Rcn3&signalingPathway=4269&pathwayType=family&species=House+Mouse&reportsBy=pathways&omicsCategory=cistromics&countMax=3490
	492	Co-nodes	Calcium associated	S100 calcium binding protein	S100a4	P9KA, 18A2, PEL98, 42A, FSP1	-2.2395	8.38e-05	0.00234544	https://www.signalingpathways.org/ominer/query.jsf?geneSearchType=gene&findMax=y&gene=S100a4&signalingPathway=4269&pathwayType=family&species=House+Mouse&reportsBy=pathways&omicsCategory=cistromics&countMax=3491
	493	Co-nodes	Calcium associated	SPARC related modular calcium binding	Smoc2	SMAP2	-1.33889	1.81e-06	0.000128021	https://www.signalingpathways.org/ominer/query.jsf?geneSearchType=gene&findMax=y&gene=Smoc2&signalingPathway=4269&pathwayType=family&species=House+Mouse&reportsBy=pathways&omicsCategory=cistromics&countMax=3492
	494	Co-nodes	Cell cycle, cell division & DNA repair	Anaphase promoting complex subunit	Anapc13	SWM1, APC13, DKFZP566D193	0.368797	0.000374602	0.00744032	https://www.signalingpathways.org/ominer/query.jsf?geneSearchType=gene&findMax=y&gene=Anapc13&signalingPathway=4269&pathwayType=family&species=House+Mouse&reportsBy=pathways&omicsCategory=cistromics&countMax=3493
	495	Co-nodes	Cell cycle, cell division & DNA repair	Centromere protein	Cenpf	hcp-1	-1.95403	0.00025013	0.00552007	https://www.signalingpathways.org/ominer/query.jsf?geneSearchType=gene&findMax=y&gene=Cenpf&signalingPathway=4269&pathwayType=family&species=House+Mouse&reportsBy=pathways&omicsCategory=cistromics&countMax=3494
	496	Co-nodes	Cell cycle, cell division & DNA repair	Centrosomal protein like	Cep57l1	bA487F23.2, MGC21731	0.657807	0.000103119	0.00275756	https://www.signalingpathways.org/ominer/query.jsf?geneSearchType=gene&findMax=y&gene=Cep57l1&signalingPathway=4269&pathwayType=family&species=House+Mouse&reportsBy=pathways&omicsCategory=cistromics&countMax=3495
	497	Co-nodes	Cell cycle, cell division & DNA repair	Dedicator of cytokinesis	Dock10	ZIZ3, KIAA0694	-0.331035	0.000267168	0.00578886	https://www.signalingpathways.org/ominer/query.jsf?geneSearchType=gene&findMax=y&gene=Dock10&signalingPathway=4269&pathwayType=family&species=House+Mouse&reportsBy=pathways&omicsCategory=cistromics&countMax=3496
	498	Co-nodes	Cell cycle, cell division & DNA repair	Dedicator of cytokinesis	Dock2	KIAA0209	-2.53756	3.28e-07	3.79e-05	https://www.signalingpathways.org/ominer/query.jsf?geneSearchType=gene&findMax=y&gene=Dock2&signalingPathway=4269&pathwayType=family&species=House+Mouse&reportsBy=pathways&omicsCategory=cistromics&countMax=3497
	499	Co-nodes	Cell cycle, cell division & DNA repair	Growth arrest specific	Gas1		-0.756238	8.11e-05	0.00230528	https://www.signalingpathways.org/ominer/query.jsf?geneSearchType=gene&findMax=y&gene=Gas1&signalingPathway=4269&pathwayType=family&species=House+Mouse&reportsBy=pathways&omicsCategory=cistromics&countMax=3498
	500	Co-nodes	Cell cycle, cell division & DNA repair	Growth arrest specific	Gas7	KIAA0394, MGC1348	-2.37155	2.18e-11	1.58e-08	https://www.signalingpathways.org/ominer/query.jsf?geneSearchType=gene&findMax=y&gene=Gas7&signalingPathway=4269&pathwayType=family&species=House+Mouse&reportsBy=pathways&omicsCategory=cistromics&countMax=3499
	501	Co-nodes	Cell cycle, cell division & DNA repair	Growth arrest specific like	Gas2l3		-2.04244	0.000162676	0.00396797	https://www.signalingpathways.org/ominer/query.jsf?geneSearchType=gene&findMax=y&gene=Gas2l3&signalingPathway=4269&pathwayType=family&species=House+Mouse&reportsBy=pathways&omicsCategory=cistromics&countMax=3500
	502	Co-nodes	Cell cycle, cell division & DNA repair	Inhibitor of CDK, cyclin A1 interacting protein	Inca1		0.73267	5.71e-07	5.57e-05	https://www.signalingpathways.org/ominer/query.jsf?geneSearchType=gene&findMax=y&gene=Inca1&signalingPathway=4269&pathwayType=family&species=House+Mouse&reportsBy=pathways&omicsCategory=cistromics&countMax=3501
	503	Co-nodes	Cell cycle, cell division & DNA repair	Kinesin	Kif23	MKLP1, MKLP-1	-1.55516	0.000372727	0.0074296	https://www.signalingpathways.org/ominer/query.jsf?geneSearchType=gene&findMax=y&gene=Kif23&signalingPathway=4269&pathwayType=family&species=House+Mouse&reportsBy=pathways&omicsCategory=cistromics&countMax=3502
	504	Co-nodes	Cell cycle, cell division & DNA repair	Kinetochore scaffold	Knl1	D40, AF15Q14, CT29, KIAA1570, hKNL-1, hSpc105, PPP1R55, Spc7	-2.08888	1.72e-05	0.000692145	https://www.signalingpathways.org/ominer/query.jsf?geneSearchType=gene&findMax=y&gene=Knl1&signalingPathway=4269&pathwayType=family&species=House+Mouse&reportsBy=pathways&omicsCategory=cistromics&countMax=3503
	505	Co-nodes	Cell cycle, cell division & DNA repair	Non-SMC condensin complex subunits	Ncapg	FLJ12450, hCAP-G, CAP-G, YCG1	-2.58683	6.34e-05	0.00190529	https://www.signalingpathways.org/ominer/query.jsf?geneSearchType=gene&findMax=y&gene=Ncapg&signalingPathway=4269&pathwayType=family&species=House+Mouse&reportsBy=pathways&omicsCategory=cistromics&countMax=3504
	506	Co-nodes	Cell cycle, cell division & DNA repair	Nucleosome assembly protein like	Nap1l5	DRLM	0.83459	0.000444848	0.00843391	https://www.signalingpathways.org/ominer/query.jsf?geneSearchType=gene&findMax=y&gene=Nap1l5&signalingPathway=4269&pathwayType=family&species=House+Mouse&reportsBy=pathways&omicsCategory=cistromics&countMax=3505
	507	Co-nodes	Cell cycle, cell division & DNA repair	NUF2 component of NDC80 kinetochore complex	Nuf2	NUF2R, CT106	-2.33658	0.00012878	0.00330041	https://www.signalingpathways.org/ominer/query.jsf?geneSearchType=gene&findMax=y&gene=Nuf2&signalingPathway=4269&pathwayType=family&species=House+Mouse&reportsBy=pathways&omicsCategory=cistromics&countMax=3506
	508	Co-nodes	Cell cycle, cell division & DNA repair	PCNA clamp associated factor	Pclaf	NS5ATP9, OEATC-1, p15(PAF), PAF15	-2.88948	4.79e-06	0.000264096	https://www.signalingpathways.org/ominer/query.jsf?geneSearchType=gene&findMax=y&gene=Pclaf&signalingPathway=4269&pathwayType=family&species=House+Mouse&reportsBy=pathways&omicsCategory=cistromics&countMax=3507
	509	Co-nodes	Cell cycle, cell division & DNA repair	Regulator of cell cycle	Rgcc	bA157L14.2, RGC-32, RGC32	0.432018	2.07e-05	0.000799416	https://www.signalingpathways.org/ominer/query.jsf?geneSearchType=gene&findMax=y&gene=Rgcc&signalingPathway=4269&pathwayType=family&species=House+Mouse&reportsBy=pathways&omicsCategory=cistromics&countMax=3508
	510	Co-nodes	Cell cycle, cell division & DNA repair	Replication factor C subunit	Rfc4	A1, RFC37	0.645936	0.00049537	0.00912224	https://www.signalingpathways.org/ominer/query.jsf?geneSearchType=gene&findMax=y&gene=Rfc4&signalingPathway=4269&pathwayType=family&species=House+Mouse&reportsBy=pathways&omicsCategory=cistromics&countMax=3509
	511	Co-nodes	Cell cycle, cell division & DNA repair	SWI5 homologous recombination repair protein	Swi5	bA395P17.9, SAE3	0.497177	0.000296723	0.0061959	https://www.signalingpathways.org/ominer/query.jsf?geneSearchType=gene&findMax=y&gene=Swi5&signalingPathway=4269&pathwayType=family&species=House+Mouse&reportsBy=pathways&omicsCategory=cistromics&countMax=3510
	512	Co-nodes	Cell cycle, cell division & DNA repair	X-ray repair cross complementing	Xrcc5	KU80, KARP-1, Ku86, KUB2	0.600052	4.18e-05	0.00137555	https://www.signalingpathways.org/ominer/query.jsf?geneSearchType=gene&findMax=y&gene=Xrcc5&signalingPathway=4269&pathwayType=family&species=House+Mouse&reportsBy=pathways&omicsCategory=cistromics&countMax=3511
	513	Co-nodes	Cell surface proteins	Cluster of differentiation	Cd109	FLJ38569, DKFZp762L1111, CPAMD7	-1.44925	3.5e-06	0.000210848	https://www.signalingpathways.org/ominer/query.jsf?geneSearchType=gene&findMax=y&gene=Cd109&signalingPathway=4269&pathwayType=family&species=House+Mouse&reportsBy=pathways&omicsCategory=cistromics&countMax=3512
	514	Co-nodes	Cell surface proteins	Cluster of differentiation	Cd200r1	OX2R, HCRTR2, CD200R	-2.86678	8.68e-08	1.34e-05	https://www.signalingpathways.org/ominer/query.jsf?geneSearchType=gene&findMax=y&gene=Cd200r1&signalingPathway=4269&pathwayType=family&species=House+Mouse&reportsBy=pathways&omicsCategory=cistromics&countMax=3513
	515	Co-nodes	Cell surface proteins	Cluster of differentiation	Cd200r4	Cd200r4	-2.44612	0.000112892	0.00296614	https://www.signalingpathways.org/ominer/query.jsf?geneSearchType=gene&findMax=y&gene=Cd200r4&signalingPathway=4269&pathwayType=family&species=House+Mouse&reportsBy=pathways&omicsCategory=cistromics&countMax=3514
	516	Co-nodes	Cell surface proteins	Cluster of differentiation	Cd248	TEM1	-1.18885	1.33e-05	0.000572939	https://www.signalingpathways.org/ominer/query.jsf?geneSearchType=gene&findMax=y&gene=Cd248&signalingPathway=4269&pathwayType=family&species=House+Mouse&reportsBy=pathways&omicsCategory=cistromics&countMax=3515
	517	Co-nodes	Cell surface proteins	Cluster of differentiation	Cd276	B7-H3, B7H3, B7RP-2	-1.97147	6.89e-05	0.00201994	https://www.signalingpathways.org/ominer/query.jsf?geneSearchType=gene&findMax=y&gene=Cd276&signalingPathway=4269&pathwayType=family&species=House+Mouse&reportsBy=pathways&omicsCategory=cistromics&countMax=3516
	518	Co-nodes	Cell surface proteins	Cluster of differentiation	Cd300a	Irp60, CMRF35H, CMRF-35-H9, IRC1, IRC2, IGSF12	-2.50966	1.58e-06	0.000113804	https://www.signalingpathways.org/ominer/query.jsf?geneSearchType=gene&findMax=y&gene=Cd300a&signalingPathway=4269&pathwayType=family&species=House+Mouse&reportsBy=pathways&omicsCategory=cistromics&countMax=3517
	519	Co-nodes	Cell surface proteins	Cluster of differentiation	Cd300ld	CMRF35A4, CD300D	-2.81799	8.59e-10	3.77e-07	https://www.signalingpathways.org/ominer/query.jsf?geneSearchType=gene&findMax=y&gene=Cd300ld&signalingPathway=4269&pathwayType=family&species=House+Mouse&reportsBy=pathways&omicsCategory=cistromics&countMax=3518
	520	Co-nodes	Cell surface proteins	Cluster of differentiation	Cd300ld3	Cd300ld3	-3.7756	5.45e-12	4.55e-09	https://www.signalingpathways.org/ominer/query.jsf?geneSearchType=gene&findMax=y&gene=Cd300ld3&signalingPathway=4269&pathwayType=family&species=House+Mouse&reportsBy=pathways&omicsCategory=cistromics&countMax=3519
	521	Co-nodes	Cell surface proteins	Cluster of differentiation	Cd37	TSPAN26	-1.94182	3.56e-05	0.00121436	https://www.signalingpathways.org/ominer/query.jsf?geneSearchType=gene&findMax=y&gene=Cd37&signalingPathway=4269&pathwayType=family&species=House+Mouse&reportsBy=pathways&omicsCategory=cistromics&countMax=3520
	522	Co-nodes	Cell surface proteins	Cluster of differentiation	Cd44	IN, MC56, Pgp1, CD44R, HCELL, CSPG8	-2.00493	8.55e-06	0.000409694	https://www.signalingpathways.org/ominer/query.jsf?geneSearchType=gene&findMax=y&gene=Cd44&signalingPathway=4269&pathwayType=family&species=House+Mouse&reportsBy=pathways&omicsCategory=cistromics&countMax=3521
	523	Co-nodes	Cell surface proteins	Cluster of differentiation	Cd48	BLAST, mCD48, hCD48, SLAMF2	-2.02382	8.45e-05	0.00236136	https://www.signalingpathways.org/ominer/query.jsf?geneSearchType=gene&findMax=y&gene=Cd48&signalingPathway=4269&pathwayType=family&species=House+Mouse&reportsBy=pathways&omicsCategory=cistromics&countMax=3522
	524	Co-nodes	Cell surface proteins	Cluster of differentiation	Cd52	HE5, EDDM5	-2.19091	0.000108537	0.00287434	https://www.signalingpathways.org/ominer/query.jsf?geneSearchType=gene&findMax=y&gene=Cd52&signalingPathway=4269&pathwayType=family&species=House+Mouse&reportsBy=pathways&omicsCategory=cistromics&countMax=3523
	525	Co-nodes	Cell surface proteins	Cluster of differentiation	Cd53	TSPAN25	-2.39379	1.12e-07	1.64e-05	https://www.signalingpathways.org/ominer/query.jsf?geneSearchType=gene&findMax=y&gene=Cd53&signalingPathway=4269&pathwayType=family&species=House+Mouse&reportsBy=pathways&omicsCategory=cistromics&countMax=3524
	526	Co-nodes	Cell surface proteins	Cluster of differentiation	Cd72	LYB2, CD72b	-2.53172	7.84e-05	0.00224093	https://www.signalingpathways.org/ominer/query.jsf?geneSearchType=gene&findMax=y&gene=Cd72&signalingPathway=4269&pathwayType=family&species=House+Mouse&reportsBy=pathways&omicsCategory=cistromics&countMax=3525
	527	Co-nodes	Cell surface proteins	Cluster of differentiation	Cd74		-1.63039	6.71e-07	6.18e-05	https://www.signalingpathways.org/ominer/query.jsf?geneSearchType=gene&findMax=y&gene=Cd74&signalingPathway=4269&pathwayType=family&species=House+Mouse&reportsBy=pathways&omicsCategory=cistromics&countMax=3526
	528	Co-nodes	Cell surface proteins	Cluster of differentiation	Cd83	HB15, BL11	-2.48424	6.06e-07	5.78e-05	https://www.signalingpathways.org/ominer/query.jsf?geneSearchType=gene&findMax=y&gene=Cd83&signalingPathway=4269&pathwayType=family&species=House+Mouse&reportsBy=pathways&omicsCategory=cistromics&countMax=3527
	529	Co-nodes	Cell surface proteins	Cluster of differentiation	Cd84	SLAMF5, hCD84, mCD84	-2.85362	0.000318689	0.00653998	https://www.signalingpathways.org/ominer/query.jsf?geneSearchType=gene&findMax=y&gene=Cd84&signalingPathway=4269&pathwayType=family&species=House+Mouse&reportsBy=pathways&omicsCategory=cistromics&countMax=3528
	530	Co-nodes	Cell surface proteins	Cluster of differentiation	Cd9	BA2, P24, TSPAN29, MRP-1	-1.29144	0.000284662	0.00601939	https://www.signalingpathways.org/ominer/query.jsf?geneSearchType=gene&findMax=y&gene=Cd9&signalingPathway=4269&pathwayType=family&species=House+Mouse&reportsBy=pathways&omicsCategory=cistromics&countMax=3529
	531	Co-nodes	Cell surface proteins	Cluster of differentiation	Cd93	C1qRP, C1qR(P), dJ737E23.1, CDw93, ECSM3	-1.25039	8.12e-17	1.04e-13	https://www.signalingpathways.org/ominer/query.jsf?geneSearchType=gene&findMax=y&gene=Cd93&signalingPathway=4269&pathwayType=family&species=House+Mouse&reportsBy=pathways&omicsCategory=cistromics&countMax=3530
	532	Co-nodes	Cell surface proteins	Cluster of differentiation	Ces1c	Ces1c	-6.61539	1.59e-06	0.000113804	https://www.signalingpathways.org/ominer/query.jsf?geneSearchType=gene&findMax=y&gene=Ces1c&signalingPathway=4269&pathwayType=family&species=House+Mouse&reportsBy=pathways&omicsCategory=cistromics&countMax=3531
	533	Co-nodes	Cell surface proteins	Cluster of differentiation	Ces2g	Ces2g	-1.73878	2.21e-07	2.77e-05	https://www.signalingpathways.org/ominer/query.jsf?geneSearchType=gene&findMax=y&gene=Ces2g&signalingPathway=4269&pathwayType=family&species=House+Mouse&reportsBy=pathways&omicsCategory=cistromics&countMax=3532
	534	Co-nodes	Cell surface proteins	Cluster of differentiation	Ces3a	Ces3a	-6.47083	2.83e-06	0.000178782	https://www.signalingpathways.org/ominer/query.jsf?geneSearchType=gene&findMax=y&gene=Ces3a&signalingPathway=4269&pathwayType=family&species=House+Mouse&reportsBy=pathways&omicsCategory=cistromics&countMax=3533
	535	Co-nodes	Cell surface proteins	Ecotropic viral integration site	Evi2b	D17S376, EVDB, CD361	-2.30844	0.000184826	0.00431881	https://www.signalingpathways.org/ominer/query.jsf?geneSearchType=gene&findMax=y&gene=Evi2b&signalingPathway=4269&pathwayType=family&species=House+Mouse&reportsBy=pathways&omicsCategory=cistromics&countMax=3534
	536	Co-nodes	Cell surface proteins	Sialophorin	Spn	LSN, CD43, GPL115	-1.74458	0.000314488	0.00646172	https://www.signalingpathways.org/ominer/query.jsf?geneSearchType=gene&findMax=y&gene=Spn&signalingPathway=4269&pathwayType=family&species=House+Mouse&reportsBy=pathways&omicsCategory=cistromics&countMax=3535
	537	Co-nodes	Cell surface proteins	SLAM	Slamf7	CRACC, 19A, CS1, CD319	-2.62261	3.65e-05	0.00123524	https://www.signalingpathways.org/ominer/query.jsf?geneSearchType=gene&findMax=y&gene=Slamf7&signalingPathway=4269&pathwayType=family&species=House+Mouse&reportsBy=pathways&omicsCategory=cistromics&countMax=3536
	538	Co-nodes	Cell surface proteins	SLAM	Slamf8	BLAME, SBBI42, CD353	-2.89873	8.76e-07	7.23e-05	https://www.signalingpathways.org/ominer/query.jsf?geneSearchType=gene&findMax=y&gene=Slamf8&signalingPathway=4269&pathwayType=family&species=House+Mouse&reportsBy=pathways&omicsCategory=cistromics&countMax=3537
	539	Co-nodes	Cell surface proteins	Syndecan	Sdc3	N-syndecan, SYND3	-1.61809	2.52e-08	5.4e-06	https://www.signalingpathways.org/ominer/query.jsf?geneSearchType=gene&findMax=y&gene=Sdc3&signalingPathway=4269&pathwayType=family&species=House+Mouse&reportsBy=pathways&omicsCategory=cistromics&countMax=3538
	540	Co-nodes	Chromatin associated/remodellers	SWI/SNF related, matrix associated, actin dependent regulator of chromatin	Smarcd3	BAF60C, Rsc6p, CRACD3	0.546522	0.000480665	0.00889071	https://www.signalingpathways.org/ominer/query.jsf?geneSearchType=gene&findMax=y&gene=Smarcd3&signalingPathway=4269&pathwayType=family&species=House+Mouse&reportsBy=pathways&omicsCategory=cistromics&countMax=3539
	541	Co-nodes	CNS proteins	Glia maturation factor	Gmfg		-1.33136	0.00010263	0.00275285	https://www.signalingpathways.org/ominer/query.jsf?geneSearchType=gene&findMax=y&gene=Gmfg&signalingPathway=4269&pathwayType=family&species=House+Mouse&reportsBy=pathways&omicsCategory=cistromics&countMax=3540
	542	Co-nodes	CNS Proteins	Neuronatin	Nnat	Peg5	0.541371	1.16e-05	0.000512929	https://www.signalingpathways.org/ominer/query.jsf?geneSearchType=gene&findMax=y&gene=Nnat&signalingPathway=4269&pathwayType=family&species=House+Mouse&reportsBy=pathways&omicsCategory=cistromics&countMax=3541
	543	Co-nodes	CNS Proteins	Neuropilin	Nrp2	VEGF165R2	-1.17134	7.19e-10	3.28e-07	https://www.signalingpathways.org/ominer/query.jsf?geneSearchType=gene&findMax=y&gene=Nrp2&signalingPathway=4269&pathwayType=family&species=House+Mouse&reportsBy=pathways&omicsCategory=cistromics&countMax=3542
	544	Co-nodes	CNS Proteins	PILR alpha associated neural protein	Pianp	DKFZp547D2210, PANP	-3.59154	2.35e-08	5.16e-06	https://www.signalingpathways.org/ominer/query.jsf?geneSearchType=gene&findMax=y&gene=Pianp&signalingPathway=4269&pathwayType=family&species=House+Mouse&reportsBy=pathways&omicsCategory=cistromics&countMax=3543
	545	Co-nodes	Coagulation factors	Coagulation factors (F)	F3	CD142, TF	0.780688	4.47e-06	0.000254464	https://www.signalingpathways.org/ominer/query.jsf?geneSearchType=gene&findMax=y&gene=F3&signalingPathway=4269&pathwayType=family&species=House+Mouse&reportsBy=pathways&omicsCategory=cistromics&countMax=3544
	546	Co-nodes	Coiled coil domain	Coiled-coil domain containing	Ccdc88b	FLJ37970, BRLZ, HkRP3, FLJ00354, GIPIE	-1.53307	9.49e-05	0.00258819	https://www.signalingpathways.org/ominer/query.jsf?geneSearchType=gene&findMax=y&gene=Ccdc88b&signalingPathway=4269&pathwayType=family&species=House+Mouse&reportsBy=pathways&omicsCategory=cistromics&countMax=3545
	547	Co-nodes	Cysteine rich	SH3 and cysteine rich domain	Stac2	24b2	-3.0478	3.41e-06	0.000206593	https://www.signalingpathways.org/ominer/query.jsf?geneSearchType=gene&findMax=y&gene=Stac2&signalingPathway=4269&pathwayType=family&species=House+Mouse&reportsBy=pathways&omicsCategory=cistromics&countMax=3546
	548	Co-nodes	Cytochromes	Cytochrome b-245 chain	Cyba	p22-PHOX	-2.08118	7.22e-07	6.48e-05	https://www.signalingpathways.org/ominer/query.jsf?geneSearchType=gene&findMax=y&gene=Cyba&signalingPathway=4269&pathwayType=family&species=House+Mouse&reportsBy=pathways&omicsCategory=cistromics&countMax=3547
	549	Co-nodes	Cytochromes	Cytochrome c, somatic	Cycs	HCS, CYC	0.426205	3.54e-05	0.00121083	https://www.signalingpathways.org/ominer/query.jsf?geneSearchType=gene&findMax=y&gene=Cycs&signalingPathway=4269&pathwayType=family&species=House+Mouse&reportsBy=pathways&omicsCategory=cistromics&countMax=3548
	550	Co-nodes	Cytoskeleton components & regulators	Actin filament associated protein like	Afap1l2	FLJ14564, Em:AC005383.4, XB130	-1.22771	2.06e-05	0.000799416	https://www.signalingpathways.org/ominer/query.jsf?geneSearchType=gene&findMax=y&gene=Afap1l2&signalingPathway=4269&pathwayType=family&species=House+Mouse&reportsBy=pathways&omicsCategory=cistromics&countMax=3549
	551	Co-nodes	Cytoskeleton components & regulators	Assembly factor for spindle microtubules	Aspm	Calmbp1, ASP, FLJ10517, FLJ10549	-1.97221	0.000425105	0.00818633	https://www.signalingpathways.org/ominer/query.jsf?geneSearchType=gene&findMax=y&gene=Aspm&signalingPathway=4269&pathwayType=family&species=House+Mouse&reportsBy=pathways&omicsCategory=cistromics&countMax=3550
	552	Co-nodes	Cytoskeleton components & regulators	Capping actin protein, gelsolin like	Capg	MCP	-2.60085	0.000192225	0.00445429	https://www.signalingpathways.org/ominer/query.jsf?geneSearchType=gene&findMax=y&gene=Capg&signalingPathway=4269&pathwayType=family&species=House+Mouse&reportsBy=pathways&omicsCategory=cistromics&countMax=3551
	553	Co-nodes	Cytoskeleton components & regulators	Coronin	Coro1a	HCORO1, p57, coronin-1	-1.89821	1.89e-08	4.38e-06	https://www.signalingpathways.org/ominer/query.jsf?geneSearchType=gene&findMax=y&gene=Coro1a&signalingPathway=4269&pathwayType=family&species=House+Mouse&reportsBy=pathways&omicsCategory=cistromics&countMax=3552
	554	Co-nodes	Cytoskeleton components & regulators	Coronin	Coro1c	coronin-3, HCRNN4	-0.601347	3.88e-05	0.00129937	https://www.signalingpathways.org/ominer/query.jsf?geneSearchType=gene&findMax=y&gene=Coro1c&signalingPathway=4269&pathwayType=family&species=House+Mouse&reportsBy=pathways&omicsCategory=cistromics&countMax=3553
	555	Co-nodes	Cytoskeleton components & regulators	Cytoskeleton associated protein	Ckap2	LB1, FLJ10749, se20-10, TMAP	-1.81024	0.000212484	0.00482325	https://www.signalingpathways.org/ominer/query.jsf?geneSearchType=gene&findMax=y&gene=Ckap2&signalingPathway=4269&pathwayType=family&species=House+Mouse&reportsBy=pathways&omicsCategory=cistromics&countMax=3554
	556	Co-nodes	Cytoskeleton components & regulators	FERM domain containing	Frmd4a	FLJ10210, KIAA1294, bA295P9.4	-1.06741	9.25e-07	7.53e-05	https://www.signalingpathways.org/ominer/query.jsf?geneSearchType=gene&findMax=y&gene=Frmd4a&signalingPathway=4269&pathwayType=family&species=House+Mouse&reportsBy=pathways&omicsCategory=cistromics&countMax=3555
	557	Co-nodes	Cytoskeleton components & regulators	FERM domain containing	Frmd4b	KIAA1013, GRSP1	-1.54975	2.44e-10	1.4e-07	https://www.signalingpathways.org/ominer/query.jsf?geneSearchType=gene&findMax=y&gene=Frmd4b&signalingPathway=4269&pathwayType=family&species=House+Mouse&reportsBy=pathways&omicsCategory=cistromics&countMax=3556
	558	Co-nodes	Cytoskeleton components & regulators	FERM domain containing	Frmd6	MGC17921, willin, EX1	-1.36142	1.18e-08	3.1e-06	https://www.signalingpathways.org/ominer/query.jsf?geneSearchType=gene&findMax=y&gene=Frmd6&signalingPathway=4269&pathwayType=family&species=House+Mouse&reportsBy=pathways&omicsCategory=cistromics&countMax=3557
	559	Co-nodes	Cytoskeleton components & regulators	Filamin	Flnb	TAP, TABP, ABP-278, FH1	-0.98563	7.23e-10	3.28e-07	https://www.signalingpathways.org/ominer/query.jsf?geneSearchType=gene&findMax=y&gene=Flnb&signalingPathway=4269&pathwayType=family&species=House+Mouse&reportsBy=pathways&omicsCategory=cistromics&countMax=3558
	560	Co-nodes	Cytoskeleton components & regulators	Filamin	Flnc	ABP-280, ABPL	-2.07458	2.2e-08	4.9e-06	https://www.signalingpathways.org/ominer/query.jsf?geneSearchType=gene&findMax=y&gene=Flnc&signalingPathway=4269&pathwayType=family&species=House+Mouse&reportsBy=pathways&omicsCategory=cistromics&countMax=3559
	561	Co-nodes	Cytoskeleton components & regulators	Formin like	Fmnl1	C17orf1	-1.23184	4.92e-06	0.000268863	https://www.signalingpathways.org/ominer/query.jsf?geneSearchType=gene&findMax=y&gene=Fmnl1&signalingPathway=4269&pathwayType=family&species=House+Mouse&reportsBy=pathways&omicsCategory=cistromics&countMax=3560
	562	Co-nodes	Cytoskeleton components & regulators	Lamin	Lmnb1		-1.16308	9.64e-06	0.000451884	https://www.signalingpathways.org/ominer/query.jsf?geneSearchType=gene&findMax=y&gene=Lmnb1&signalingPathway=4269&pathwayType=family&species=House+Mouse&reportsBy=pathways&omicsCategory=cistromics&countMax=3561
	563	Co-nodes	Cytoskeleton components & regulators	Microtubule associated scaffold protein	Mtus1	MTSG1, KIAA1288, DKFZp586D1519, FLJ14295, ATIP1, MP44, ATBP, ICIS, ATIP3	0.362733	0.000209232	0.00476888	https://www.signalingpathways.org/ominer/query.jsf?geneSearchType=gene&findMax=y&gene=Mtus1&signalingPathway=4269&pathwayType=family&species=House+Mouse&reportsBy=pathways&omicsCategory=cistromics&countMax=3562
	564	Co-nodes	Cytoskeleton components & regulators	Myosin	Myo10	KIAA0799	-0.666706	1e-07	1.5e-05	https://www.signalingpathways.org/ominer/query.jsf?geneSearchType=gene&findMax=y&gene=Myo10&signalingPathway=4269&pathwayType=family&species=House+Mouse&reportsBy=pathways&omicsCategory=cistromics&countMax=3563
	565	Co-nodes	Cytoskeleton components & regulators	Myosin	Myo1e	MYO1C, HuncM-IC, MGC104638	-2.23616	2.6e-08	5.5e-06	https://www.signalingpathways.org/ominer/query.jsf?geneSearchType=gene&findMax=y&gene=Myo1e&signalingPathway=4269&pathwayType=family&species=House+Mouse&reportsBy=pathways&omicsCategory=cistromics&countMax=3564
	566	Co-nodes	Cytoskeleton components & regulators	Myosin	Myo1g	HA-2	-2.31587	2.88e-08	5.79e-06	https://www.signalingpathways.org/ominer/query.jsf?geneSearchType=gene&findMax=y&gene=Myo1g&signalingPathway=4269&pathwayType=family&species=House+Mouse&reportsBy=pathways&omicsCategory=cistromics&countMax=3565
	567	Co-nodes	Cytoskeleton components & regulators	Myosin	Myo9b		-0.592352	0.000542943	0.00979713	https://www.signalingpathways.org/ominer/query.jsf?geneSearchType=gene&findMax=y&gene=Myo9b&signalingPathway=4269&pathwayType=family&species=House+Mouse&reportsBy=pathways&omicsCategory=cistromics&countMax=3566
	568	Co-nodes	Cytoskeleton components & regulators	Myosin heavy chain	Myh9	NMMHCA, NMHC-II-A, MHA, FTNS, EPSTS	-0.442963	2.68e-06	0.000171445	https://www.signalingpathways.org/ominer/query.jsf?geneSearchType=gene&findMax=y&gene=Myh9&signalingPathway=4269&pathwayType=family&species=House+Mouse&reportsBy=pathways&omicsCategory=cistromics&countMax=3567
	569	Co-nodes	Cytoskeleton components & regulators	Nestin	Nes	FLJ21841	-0.877195	0.000239505	0.00532077	https://www.signalingpathways.org/ominer/query.jsf?geneSearchType=gene&findMax=y&gene=Nes&signalingPathway=4269&pathwayType=family&species=House+Mouse&reportsBy=pathways&omicsCategory=cistromics&countMax=3568
	570	Co-nodes	Cytoskeleton components & regulators	Parvin	Parvb	CGI-56	-1.01816	1.91e-07	2.51e-05	https://www.signalingpathways.org/ominer/query.jsf?geneSearchType=gene&findMax=y&gene=Parvb&signalingPathway=4269&pathwayType=family&species=House+Mouse&reportsBy=pathways&omicsCategory=cistromics&countMax=3569
	571	Co-nodes	Cytoskeleton components & regulators	Stathmin	Stmn1	SMN, OP18, PR22, PP19, PP17, Lag, FLJ32206	-1.18127	2.28e-05	0.000863711	https://www.signalingpathways.org/ominer/query.jsf?geneSearchType=gene&findMax=y&gene=Stmn1&signalingPathway=4269&pathwayType=family&species=House+Mouse&reportsBy=pathways&omicsCategory=cistromics&countMax=3570
	572	Co-nodes	Cytoskeleton components & regulators	Synaptopodin	Synpo	KIAA1029	-0.966761	2.3e-06	0.000152916	https://www.signalingpathways.org/ominer/query.jsf?geneSearchType=gene&findMax=y&gene=Synpo&signalingPathway=4269&pathwayType=family&species=House+Mouse&reportsBy=pathways&omicsCategory=cistromics&countMax=3571
	573	Co-nodes	Cytoskeleton components & regulators	Tenascin	Tnxb	TNXBS, XBS, XB	-1.26337	6.11e-10	3.09e-07	https://www.signalingpathways.org/ominer/query.jsf?geneSearchType=gene&findMax=y&gene=Tnxb&signalingPathway=4269&pathwayType=family&species=House+Mouse&reportsBy=pathways&omicsCategory=cistromics&countMax=3572
	574	Co-nodes	Cytoskeleton components & regulators	TPX2 microtubule nucleation factor	Tpx2	p100, DIL-2	-1.92561	1.01e-07	1.5e-05	https://www.signalingpathways.org/ominer/query.jsf?geneSearchType=gene&findMax=y&gene=Tpx2&signalingPathway=4269&pathwayType=family&species=House+Mouse&reportsBy=pathways&omicsCategory=cistromics&countMax=3573
	575	Co-nodes	Cytoskeleton components & regulators	Transgelin	Tagln2	KIAA0120, HA1756	-1.20875	2.2e-07	2.77e-05	https://www.signalingpathways.org/ominer/query.jsf?geneSearchType=gene&findMax=y&gene=Tagln2&signalingPathway=4269&pathwayType=family&species=House+Mouse&reportsBy=pathways&omicsCategory=cistromics&countMax=3574
	576	Co-nodes	Cytoskeleton components & regulators	Tropomyosin	Tpm3	TRK	-0.428684	0.000526498	0.00954792	https://www.signalingpathways.org/ominer/query.jsf?geneSearchType=gene&findMax=y&gene=Tpm3&signalingPathway=4269&pathwayType=family&species=House+Mouse&reportsBy=pathways&omicsCategory=cistromics&countMax=3575
	577	Co-nodes	Cytoskeleton components & regulators	Tubulin	Tubb2a	dJ40E16.7	-0.903783	1.29e-07	1.84e-05	https://www.signalingpathways.org/ominer/query.jsf?geneSearchType=gene&findMax=y&gene=Tubb2a&signalingPathway=4269&pathwayType=family&species=House+Mouse&reportsBy=pathways&omicsCategory=cistromics&countMax=3576
	578	Co-nodes	Cytoskeleton components & regulators	WASP actin nucleation promoting factor	Was	WASP, WASPA	-2.17364	4.66e-06	0.000259279	https://www.signalingpathways.org/ominer/query.jsf?geneSearchType=gene&findMax=y&gene=Was&signalingPathway=4269&pathwayType=family&species=House+Mouse&reportsBy=pathways&omicsCategory=cistromics&countMax=3577
	579	Co-nodes	Developmental proteins	Testis development related protein	Tdrp	INM01, TDRP1, TDRP2	0.445223	0.000393746	0.00772854	https://www.signalingpathways.org/ominer/query.jsf?geneSearchType=gene&findMax=y&gene=Tdrp&signalingPathway=4269&pathwayType=family&species=House+Mouse&reportsBy=pathways&omicsCategory=cistromics&countMax=3578
	580	Co-nodes	Differentiation proteins	Meteorin like, glial cell differentiation regulator	Metrnl		-1.42448	0.000310285	0.0063911	https://www.signalingpathways.org/ominer/query.jsf?geneSearchType=gene&findMax=y&gene=Metrnl&signalingPathway=4269&pathwayType=family&species=House+Mouse&reportsBy=pathways&omicsCategory=cistromics&countMax=3579
	581	Co-nodes	Endosomal, lysosomal, ER & Golgi proteins	Lysosomal protein transmembrane	Laptm5		-2.5405	8.09e-09	2.43e-06	https://www.signalingpathways.org/ominer/query.jsf?geneSearchType=gene&findMax=y&gene=Laptm5&signalingPathway=4269&pathwayType=family&species=House+Mouse&reportsBy=pathways&omicsCategory=cistromics&countMax=3580
	582	Co-nodes	Endosomal, lysosomal, ER & Golgi proteins	Trafficking protein particle complex	Trappc6b		0.360938	5.12e-05	0.00160808	https://www.signalingpathways.org/ominer/query.jsf?geneSearchType=gene&findMax=y&gene=Trappc6b&signalingPathway=4269&pathwayType=family&species=House+Mouse&reportsBy=pathways&omicsCategory=cistromics&countMax=3581
	583	Co-nodes	Extracellular matrix	Fibronectin type III domain containing	Fndc1	bA243O10.1, KIAA1866, dJ322A24.1	-1.91502	4.29e-08	8e-06	https://www.signalingpathways.org/ominer/query.jsf?geneSearchType=gene&findMax=y&gene=Fndc1&signalingPathway=4269&pathwayType=family&species=House+Mouse&reportsBy=pathways&omicsCategory=cistromics&countMax=3582
	584	Co-nodes	Extracellular matrix	Matrix remodeling associated	Mxra7	FLJ46603, TMAP1, PS1TP1	-0.739033	6.54e-05	0.00195065	https://www.signalingpathways.org/ominer/query.jsf?geneSearchType=gene&findMax=y&gene=Mxra7&signalingPathway=4269&pathwayType=family&species=House+Mouse&reportsBy=pathways&omicsCategory=cistromics&countMax=3583
	585	Co-nodes	Family with sequence similarity	Family with sequence similarity member	Fam111a	FLJ22794, KIAA1895	-1.35402	4.31e-07	4.64e-05	https://www.signalingpathways.org/ominer/query.jsf?geneSearchType=gene&findMax=y&gene=Fam111a&signalingPathway=4269&pathwayType=family&species=House+Mouse&reportsBy=pathways&omicsCategory=cistromics&countMax=3584
	586	Co-nodes	Family with sequence similarity	Family with sequence similarity member	Fam161a	FLJ13305	0.598319	0.00049764	0.00915206	https://www.signalingpathways.org/ominer/query.jsf?geneSearchType=gene&findMax=y&gene=Fam161a&signalingPathway=4269&pathwayType=family&species=House+Mouse&reportsBy=pathways&omicsCategory=cistromics&countMax=3585
	587	Co-nodes	General transcription factors	Transcription elongation factor A like	Tceal1	p21, pp21, SIIR, P21, WEX9	0.635004	0.000411357	0.00797106	https://www.signalingpathways.org/ominer/query.jsf?geneSearchType=gene&findMax=y&gene=Tceal1&signalingPathway=4269&pathwayType=family&species=House+Mouse&reportsBy=pathways&omicsCategory=cistromics&countMax=3586
	588	Co-nodes	Globins	Cytoglobin	Cygb	HGB, STAP	-1.07246	2.17e-06	0.000145966	https://www.signalingpathways.org/ominer/query.jsf?geneSearchType=gene&findMax=y&gene=Cygb&signalingPathway=4269&pathwayType=family&species=House+Mouse&reportsBy=pathways&omicsCategory=cistromics&countMax=3587
	589	Co-nodes	Glycoproteins	Glycoprotein integral membrane	Ginm1	dJ12G14.2	0.451034	0.000469044	0.00874361	https://www.signalingpathways.org/ominer/query.jsf?geneSearchType=gene&findMax=y&gene=Ginm1&signalingPathway=4269&pathwayType=family&species=House+Mouse&reportsBy=pathways&omicsCategory=cistromics&countMax=3588
	590	Co-nodes	Glycoproteins	Glycoprotein M6B	Gpm6b	M6B, MGC17150, MGC54284	-1.37066	5.03e-06	0.000274412	https://www.signalingpathways.org/ominer/query.jsf?geneSearchType=gene&findMax=y&gene=Gpm6b&signalingPathway=4269&pathwayType=family&species=House+Mouse&reportsBy=pathways&omicsCategory=cistromics&countMax=3589
	591	Co-nodes	Growth factors & growth factor binding proteins	Insulin like growth factor binding protein	Igfbp3	IBP3, BP-53	-0.993338	1.62e-05	0.000663954	https://www.signalingpathways.org/ominer/query.jsf?geneSearchType=gene&findMax=y&gene=Igfbp3&signalingPathway=4269&pathwayType=family&species=House+Mouse&reportsBy=pathways&omicsCategory=cistromics&countMax=3590
	592	Co-nodes	GTP binding	Septin	Sept8	Sept8	-0.738298	0.00047688	0.00884029	https://www.signalingpathways.org/ominer/query.jsf?geneSearchType=gene&findMax=y&gene=Sept8&signalingPathway=4269&pathwayType=family&species=House+Mouse&reportsBy=pathways&omicsCategory=cistromics&countMax=3591
	593	Co-nodes	GTP binding	Septin	Sept11	Sept11	-0.738643	0.000437168	0.00833568	https://www.signalingpathways.org/ominer/query.jsf?geneSearchType=gene&findMax=y&gene=Sept11&signalingPathway=4269&pathwayType=family&species=House+Mouse&reportsBy=pathways&omicsCategory=cistromics&countMax=3592
	594	Co-nodes	Immune system components	Complement components & factors (C/CF)	C1qc		-2.02283	1.66e-07	2.26e-05	https://www.signalingpathways.org/ominer/query.jsf?geneSearchType=gene&findMax=y&gene=C1qc&signalingPathway=4269&pathwayType=family&species=House+Mouse&reportsBy=pathways&omicsCategory=cistromics&countMax=3593
	595	Co-nodes	Immune system components	Complement components & factors (C/CF)	C1qtnf6	CTRP6, ZACRP6	-1.36977	1.01e-05	0.000465874	https://www.signalingpathways.org/ominer/query.jsf?geneSearchType=gene&findMax=y&gene=C1qtnf6&signalingPathway=4269&pathwayType=family&species=House+Mouse&reportsBy=pathways&omicsCategory=cistromics&countMax=3594
	596	Co-nodes	Immune system components	Complement components & factors (C/CF)	Cfhr2	FHR2	-5.30517	0.000433756	0.00830631	https://www.signalingpathways.org/ominer/query.jsf?geneSearchType=gene&findMax=y&gene=Cfhr2&signalingPathway=4269&pathwayType=family&species=House+Mouse&reportsBy=pathways&omicsCategory=cistromics&countMax=3595
	597	Co-nodes	Immune system components	Complement components & factors (C/CF)	Cfp		-1.19583	8.14e-06	0.000395906	https://www.signalingpathways.org/ominer/query.jsf?geneSearchType=gene&findMax=y&gene=Cfp&signalingPathway=4269&pathwayType=family&species=House+Mouse&reportsBy=pathways&omicsCategory=cistromics&countMax=3596
	598	Co-nodes	Immune system components	Interferon alpha inducible protein	Ifi205	Ifi205	-1.19476	5.02e-07	5.2e-05	https://www.signalingpathways.org/ominer/query.jsf?geneSearchType=gene&findMax=y&gene=Ifi205&signalingPathway=4269&pathwayType=family&species=House+Mouse&reportsBy=pathways&omicsCategory=cistromics&countMax=3597
	599	Co-nodes	Immune system components	Interferon alpha inducible protein	Ifi207	Ifi207	-1.77001	4.61e-06	0.000257833	https://www.signalingpathways.org/ominer/query.jsf?geneSearchType=gene&findMax=y&gene=Ifi207&signalingPathway=4269&pathwayType=family&species=House+Mouse&reportsBy=pathways&omicsCategory=cistromics&countMax=3598
	600	Co-nodes	Immune system components	Interferon alpha inducible protein	Ifi211	Ifi211	-1.3432	0.000215099	0.00486936	https://www.signalingpathways.org/ominer/query.jsf?geneSearchType=gene&findMax=y&gene=Ifi211&signalingPathway=4269&pathwayType=family&species=House+Mouse&reportsBy=pathways&omicsCategory=cistromics&countMax=3599
	601	Co-nodes	Immune system components	Major histocompatibility complex	H2-Aa	H2-Aa	-1.55125	6.61e-06	0.000342469	https://www.signalingpathways.org/ominer/query.jsf?geneSearchType=gene&findMax=y&gene=H2-Aa&signalingPathway=4269&pathwayType=family&species=House+Mouse&reportsBy=pathways&omicsCategory=cistromics&countMax=3600
	602	Co-nodes	Immune system components	Major histocompatibility complex	H2-Ab1	H2-Ab1	-1.53732	4.59e-06	0.000257833	https://www.signalingpathways.org/ominer/query.jsf?geneSearchType=gene&findMax=y&gene=H2-Ab1&signalingPathway=4269&pathwayType=family&species=House+Mouse&reportsBy=pathways&omicsCategory=cistromics&countMax=3601
	603	Co-nodes	Immune system components	Major histocompatibility complex	H2-DMa	H2-DMa	-1.85698	2.87e-08	5.79e-06	https://www.signalingpathways.org/ominer/query.jsf?geneSearchType=gene&findMax=y&gene=H2-DMa&signalingPathway=4269&pathwayType=family&species=House+Mouse&reportsBy=pathways&omicsCategory=cistromics&countMax=3602
	604	Co-nodes	Immune system components	Major histocompatibility complex	H2-Eb1	H2-Eb1	-1.52168	4.56e-06	0.000257833	https://www.signalingpathways.org/ominer/query.jsf?geneSearchType=gene&findMax=y&gene=H2-Eb1&signalingPathway=4269&pathwayType=family&species=House+Mouse&reportsBy=pathways&omicsCategory=cistromics&countMax=3603
	605	Co-nodes	Immune system components	Major histocompatibility complex	H2-M2	H2-M2	-4.82946	0.000415113	0.00803451	https://www.signalingpathways.org/ominer/query.jsf?geneSearchType=gene&findMax=y&gene=H2-M2&signalingPathway=4269&pathwayType=family&species=House+Mouse&reportsBy=pathways&omicsCategory=cistromics&countMax=3604
	606	Co-nodes	Immune system components	TNF alpha induced proteins	Tnfaip8l2	FLJ23467	-1.98479	0.000140567	0.00353196	https://www.signalingpathways.org/ominer/query.jsf?geneSearchType=gene&findMax=y&gene=Tnfaip8l2&signalingPathway=4269&pathwayType=family&species=House+Mouse&reportsBy=pathways&omicsCategory=cistromics&countMax=3605
	607	Co-nodes	Immunoglobulin domain	Immunoglobulin heavy locus	Ighv1-55	Ighv1-55	-6.49305	8.37e-06	0.000403862	https://www.signalingpathways.org/ominer/query.jsf?geneSearchType=gene&findMax=y&gene=Ighv1-55&signalingPathway=4269&pathwayType=family&species=House+Mouse&reportsBy=pathways&omicsCategory=cistromics&countMax=3606
	608	Co-nodes	Immunoglobulin domain	Immunoglobulin heavy locus	Ighv1-72	Ighv1-72	-6.58403	0.00016206	0.00395872	https://www.signalingpathways.org/ominer/query.jsf?geneSearchType=gene&findMax=y&gene=Ighv1-72&signalingPathway=4269&pathwayType=family&species=House+Mouse&reportsBy=pathways&omicsCategory=cistromics&countMax=3607
	609	Co-nodes	Immunoglobulin domain	Immunoglobulin heavy locus	Ighv8-12	Ighv8-12	-5.06434	1.01e-05	0.000465874	https://www.signalingpathways.org/ominer/query.jsf?geneSearchType=gene&findMax=y&gene=Ighv8-12&signalingPathway=4269&pathwayType=family&species=House+Mouse&reportsBy=pathways&omicsCategory=cistromics&countMax=3608
	610	Co-nodes	Immunoglobulin domain	Immunoglobulin kappa locus	Igkv3-2	Igkv3-2	-5.3754	0.000139135	0.00351717	https://www.signalingpathways.org/ominer/query.jsf?geneSearchType=gene&findMax=y&gene=Igkv3-2&signalingPathway=4269&pathwayType=family&species=House+Mouse&reportsBy=pathways&omicsCategory=cistromics&countMax=3609
	611	Co-nodes	Immunoglobulin domain	Immunoglobulin kappa locus	Igkv4-53	Igkv4-53	-6.71765	6.36e-05	0.00190529	https://www.signalingpathways.org/ominer/query.jsf?geneSearchType=gene&findMax=y&gene=Igkv4-53&signalingPathway=4269&pathwayType=family&species=House+Mouse&reportsBy=pathways&omicsCategory=cistromics&countMax=3610
	612	Co-nodes	Immunoglobulin domain	Immunoglobulin kappa locus	Igkv4-57	Igkv4-57	-8.4873	0.000167938	0.00407249	https://www.signalingpathways.org/ominer/query.jsf?geneSearchType=gene&findMax=y&gene=Igkv4-57&signalingPathway=4269&pathwayType=family&species=House+Mouse&reportsBy=pathways&omicsCategory=cistromics&countMax=3611
	613	Co-nodes	Immunoglobulin domain	Immunoglobulin kappa locus	Igkv4-68	Igkv4-68	-6.23084	3.4e-05	0.00118533	https://www.signalingpathways.org/ominer/query.jsf?geneSearchType=gene&findMax=y&gene=Igkv4-68&signalingPathway=4269&pathwayType=family&species=House+Mouse&reportsBy=pathways&omicsCategory=cistromics&countMax=3612
	614	Co-nodes	Immunoglobulin domain	Immunoglobulin kappa locus	Igkv8-18	Igkv8-18	-8.62504	0.000100123	0.00268994	https://www.signalingpathways.org/ominer/query.jsf?geneSearchType=gene&findMax=y&gene=Igkv8-18&signalingPathway=4269&pathwayType=family&species=House+Mouse&reportsBy=pathways&omicsCategory=cistromics&countMax=3613
	615	Co-nodes	Immunoglobulin domain	Immunoglobulin superfamily member	Igsf6	DORA	-2.23849	1.59e-06	0.000113804	https://www.signalingpathways.org/ominer/query.jsf?geneSearchType=gene&findMax=y&gene=Igsf6&signalingPathway=4269&pathwayType=family&species=House+Mouse&reportsBy=pathways&omicsCategory=cistromics&countMax=3614
	616	Co-nodes	Immunoglobulin domain	V-set and immunoglobulin domain containing	Vsig8		-3.21254	7.61e-05	0.00218564	https://www.signalingpathways.org/ominer/query.jsf?geneSearchType=gene&findMax=y&gene=Vsig8&signalingPathway=4269&pathwayType=family&species=House+Mouse&reportsBy=pathways&omicsCategory=cistromics&countMax=3615
	617	Co-nodes	Inhibitory proteins	TIFA inhibitor	Tifab		-2.1966	7.23e-06	0.000361089	https://www.signalingpathways.org/ominer/query.jsf?geneSearchType=gene&findMax=y&gene=Tifab&signalingPathway=4269&pathwayType=family&species=House+Mouse&reportsBy=pathways&omicsCategory=cistromics&countMax=3616
	618	Co-nodes	Interacting proteins	Cytohesin interacting protein	Cytip	B3-1, HE, CYBR, CASP, CYTHIP	-1.79008	1.68e-07	2.26e-05	https://www.signalingpathways.org/ominer/query.jsf?geneSearchType=gene&findMax=y&gene=Cytip&signalingPathway=4269&pathwayType=family&species=House+Mouse&reportsBy=pathways&omicsCategory=cistromics&countMax=3617
	619	Co-nodes	Interacting proteins	NCK associated protein like	Nckap1l		-2.77308	0.000256728	0.00560813	https://www.signalingpathways.org/ominer/query.jsf?geneSearchType=gene&findMax=y&gene=Nckap1l&signalingPathway=4269&pathwayType=family&species=House+Mouse&reportsBy=pathways&omicsCategory=cistromics&countMax=3618
	620	Co-nodes	Interacting proteins	PTPRF interacting protein alpha	Ppfia4		-1.89372	0.000340613	0.00692179	https://www.signalingpathways.org/ominer/query.jsf?geneSearchType=gene&findMax=y&gene=Ppfia4&signalingPathway=4269&pathwayType=family&species=House+Mouse&reportsBy=pathways&omicsCategory=cistromics&countMax=3619
	621	Co-nodes	Interacting proteins	RAB, member RAS oncogene	Rab11fip5	GAF1, KIAA0857, RIP11, pp75	-0.696076	0.000480091	0.00888995	https://www.signalingpathways.org/ominer/query.jsf?geneSearchType=gene&findMax=y&gene=Rab11fip5&signalingPathway=4269&pathwayType=family&species=House+Mouse&reportsBy=pathways&omicsCategory=cistromics&countMax=3620
	622	Co-nodes	Interacting proteins	SH3 domain binding protein	Sh3bp2	RES4-23, CRBM	-1.4636	0.000125382	0.00324268	https://www.signalingpathways.org/ominer/query.jsf?geneSearchType=gene&findMax=y&gene=Sh3bp2&signalingPathway=4269&pathwayType=family&species=House+Mouse&reportsBy=pathways&omicsCategory=cistromics&countMax=3621
	623	Co-nodes	Interacting proteins	Syntaxin binding protein	Stxbp5	tomosyn, LLGL3	-0.582507	3.39e-05	0.00118533	https://www.signalingpathways.org/ominer/query.jsf?geneSearchType=gene&findMax=y&gene=Stxbp5&signalingPathway=4269&pathwayType=family&species=House+Mouse&reportsBy=pathways&omicsCategory=cistromics&countMax=3622
	624	Co-nodes	Interacting proteins	TNFAIP3 interacting protein	Tnip1	NAF1, KIAA0113, ABIN-1, VAN	-0.633182	0.000465889	0.00871388	https://www.signalingpathways.org/ominer/query.jsf?geneSearchType=gene&findMax=y&gene=Tnip1&signalingPathway=4269&pathwayType=family&species=House+Mouse&reportsBy=pathways&omicsCategory=cistromics&countMax=3623
	625	Co-nodes	Interacting proteins	TNFAIP3 interacting protein	Tnip3	LIND, FLJ21162, ABIN-3	-3.09092	3.06e-06	0.000190649	https://www.signalingpathways.org/ominer/query.jsf?geneSearchType=gene&findMax=y&gene=Tnip3&signalingPathway=4269&pathwayType=family&species=House+Mouse&reportsBy=pathways&omicsCategory=cistromics&countMax=3624
	626	Co-nodes	Interacting proteins	WAS/WASL interacting protein	Wipf1	WIP	-1.25548	5.21e-08	9.26e-06	https://www.signalingpathways.org/ominer/query.jsf?geneSearchType=gene&findMax=y&gene=Wipf1&signalingPathway=4269&pathwayType=family&species=House+Mouse&reportsBy=pathways&omicsCategory=cistromics&countMax=3625
	627	Co-nodes	Lectins	C-type lectin domain containing	Clec10a	HML2, HML, CD301	-1.34786	2.86e-08	5.79e-06	https://www.signalingpathways.org/ominer/query.jsf?geneSearchType=gene&findMax=y&gene=Clec10a&signalingPathway=4269&pathwayType=family&species=House+Mouse&reportsBy=pathways&omicsCategory=cistromics&countMax=3626
	628	Co-nodes	Lectins	C-type lectin domain containing	Clec12a	CLL-1, MICL, CD371, DCAL-2	-2.52025	3.13e-06	0.000194392	https://www.signalingpathways.org/ominer/query.jsf?geneSearchType=gene&findMax=y&gene=Clec12a&signalingPathway=4269&pathwayType=family&species=House+Mouse&reportsBy=pathways&omicsCategory=cistromics&countMax=3627
	629	Co-nodes	Lectins	C-type lectin domain containing	Clec3b	TN	-1.16663	7.28e-07	6.49e-05	https://www.signalingpathways.org/ominer/query.jsf?geneSearchType=gene&findMax=y&gene=Clec3b&signalingPathway=4269&pathwayType=family&species=House+Mouse&reportsBy=pathways&omicsCategory=cistromics&countMax=3628
	630	Co-nodes	Lectins	C-type lectin domain containing	Clec4a1	Clec4a1	-1.72343	1.62e-05	0.000663954	https://www.signalingpathways.org/ominer/query.jsf?geneSearchType=gene&findMax=y&gene=Clec4a1&signalingPathway=4269&pathwayType=family&species=House+Mouse&reportsBy=pathways&omicsCategory=cistromics&countMax=3629
	631	Co-nodes	Lectins	C-type lectin domain containing	Clec4a2	Clec4a2	-2.18207	6.43e-06	0.000334987	https://www.signalingpathways.org/ominer/query.jsf?geneSearchType=gene&findMax=y&gene=Clec4a2&signalingPathway=4269&pathwayType=family&species=House+Mouse&reportsBy=pathways&omicsCategory=cistromics&countMax=3630
	632	Co-nodes	Lectins	C-type lectin domain containing	Clec4a3	Clec4a3	-1.71577	0.000200307	0.00458425	https://www.signalingpathways.org/ominer/query.jsf?geneSearchType=gene&findMax=y&gene=Clec4a3&signalingPathway=4269&pathwayType=family&species=House+Mouse&reportsBy=pathways&omicsCategory=cistromics&countMax=3631
	633	Co-nodes	Lectins	C-type lectin domain containing	Clec4b1	Clec4b1	-2.03639	0.00030801	0.00636372	https://www.signalingpathways.org/ominer/query.jsf?geneSearchType=gene&findMax=y&gene=Clec4b1&signalingPathway=4269&pathwayType=family&species=House+Mouse&reportsBy=pathways&omicsCategory=cistromics&countMax=3632
	634	Co-nodes	Lectins	Galectin	Lgals12	GRIP1	0.641496	0.000418207	0.00807566	https://www.signalingpathways.org/ominer/query.jsf?geneSearchType=gene&findMax=y&gene=Lgals12&signalingPathway=4269&pathwayType=family&species=House+Mouse&reportsBy=pathways&omicsCategory=cistromics&countMax=3633
	635	Co-nodes	Lectins	Galectin	Lgals3	MAC-2, GALIG	-1.52858	0.000125556	0.00324268	https://www.signalingpathways.org/ominer/query.jsf?geneSearchType=gene&findMax=y&gene=Lgals3&signalingPathway=4269&pathwayType=family&species=House+Mouse&reportsBy=pathways&omicsCategory=cistromics&countMax=3634
	636	Co-nodes	Lectins	Plectin	Plec	PCN, PLTN	-0.732915	5.83e-06	0.000311962	https://www.signalingpathways.org/ominer/query.jsf?geneSearchType=gene&findMax=y&gene=Plec&signalingPathway=4269&pathwayType=family&species=House+Mouse&reportsBy=pathways&omicsCategory=cistromics&countMax=3635
	637	Co-nodes	Lectins	Sialic acid binding Ig like lectin	Siglec1	SIGLEC-1, CD169, FLJ00051, FLJ00055, FLJ00073, FLJ32150, dJ1009E24.1, sialoadhesin	-0.95694	3.13e-05	0.00110735	https://www.signalingpathways.org/ominer/query.jsf?geneSearchType=gene&findMax=y&gene=Siglec1&signalingPathway=4269&pathwayType=family&species=House+Mouse&reportsBy=pathways&omicsCategory=cistromics&countMax=3636
	638	Co-nodes	Leucine rich proteins	Leucine rich glioma inactivated	Lgi2	KIAA1916, FLJ10675	-1.57536	0.000252641	0.00555344	https://www.signalingpathways.org/ominer/query.jsf?geneSearchType=gene&findMax=y&gene=Lgi2&signalingPathway=4269&pathwayType=family&species=House+Mouse&reportsBy=pathways&omicsCategory=cistromics&countMax=3637
	639	Co-nodes	Leucine rich proteins	Leucine rich repeat containing	Lrrc25	MAPA, FLJ38116	-2.02121	4.3e-05	0.00140691	https://www.signalingpathways.org/ominer/query.jsf?geneSearchType=gene&findMax=y&gene=Lrrc25&signalingPathway=4269&pathwayType=family&species=House+Mouse&reportsBy=pathways&omicsCategory=cistromics&countMax=3638
	640	Co-nodes	LIM domain proteins	Cysteine rich protein	Crip1	CRIP	-1.10669	0.000128246	0.00329684	https://www.signalingpathways.org/ominer/query.jsf?geneSearchType=gene&findMax=y&gene=Crip1&signalingPathway=4269&pathwayType=family&species=House+Mouse&reportsBy=pathways&omicsCategory=cistromics&countMax=3639
	641	Co-nodes	LIM domain proteins	Filamin binding LIM protein	Fblim1	FBLP-1, CAL, migfilin	-1.89948	4.7e-07	4.99e-05	https://www.signalingpathways.org/ominer/query.jsf?geneSearchType=gene&findMax=y&gene=Fblim1&signalingPathway=4269&pathwayType=family&species=House+Mouse&reportsBy=pathways&omicsCategory=cistromics&countMax=3640
	642	Co-nodes	LIM domain proteins	Leupaxin	Lpxn	LDPL	-2.2822	8.09e-06	0.000394516	https://www.signalingpathways.org/ominer/query.jsf?geneSearchType=gene&findMax=y&gene=Lpxn&signalingPathway=4269&pathwayType=family&species=House+Mouse&reportsBy=pathways&omicsCategory=cistromics&countMax=3641
	643	Co-nodes	LIM domain proteins	LIM domain only	Lmo2	TTG2, RHOM2, RBTN2	-1.58614	9.37e-07	7.59e-05	https://www.signalingpathways.org/ominer/query.jsf?geneSearchType=gene&findMax=y&gene=Lmo2&signalingPathway=4269&pathwayType=family&species=House+Mouse&reportsBy=pathways&omicsCategory=cistromics&countMax=3642
	644	Co-nodes	LIM domain proteins	PDZ and LIM domain	Pdlim1	CLP-36, hCLIM1, CLP36	-0.452064	0.000557442	0.00997893	https://www.signalingpathways.org/ominer/query.jsf?geneSearchType=gene&findMax=y&gene=Pdlim1&signalingPathway=4269&pathwayType=family&species=House+Mouse&reportsBy=pathways&omicsCategory=cistromics&countMax=3643
	645	Co-nodes	LIM domain proteins	Testin LIM domain protein	Tes	DKFZP586B2022, TESS-2, TESTIN	-1.22388	7.89e-06	0.00038595	https://www.signalingpathways.org/ominer/query.jsf?geneSearchType=gene&findMax=y&gene=Tes&signalingPathway=4269&pathwayType=family&species=House+Mouse&reportsBy=pathways&omicsCategory=cistromics&countMax=3644
	646	Co-nodes	Lipid metabolism	Apolipoprotein	Apoa1		-5.57923	7.07e-15	7.37e-12	https://www.signalingpathways.org/ominer/query.jsf?geneSearchType=gene&findMax=y&gene=Apoa1&signalingPathway=4269&pathwayType=family&species=House+Mouse&reportsBy=pathways&omicsCategory=cistromics&countMax=3645
	647	Co-nodes	Lipid metabolism	Apolipoprotein	Apoa2		-2.89602	2.15e-07	2.77e-05	https://www.signalingpathways.org/ominer/query.jsf?geneSearchType=gene&findMax=y&gene=Apoa2&signalingPathway=4269&pathwayType=family&species=House+Mouse&reportsBy=pathways&omicsCategory=cistromics&countMax=3646
	648	Co-nodes	Lipid metabolism	Apolipoprotein	Apoa5	RAP3, APOA-V	-5.95515	1.93e-05	0.000758261	https://www.signalingpathways.org/ominer/query.jsf?geneSearchType=gene&findMax=y&gene=Apoa5&signalingPathway=4269&pathwayType=family&species=House+Mouse&reportsBy=pathways&omicsCategory=cistromics&countMax=3647
	649	Co-nodes	Lipid metabolism	Apolipoprotein	Apoc1		0.538505	2.44e-05	0.000909145	https://www.signalingpathways.org/ominer/query.jsf?geneSearchType=gene&findMax=y&gene=Apoc1&signalingPathway=4269&pathwayType=family&species=House+Mouse&reportsBy=pathways&omicsCategory=cistromics&countMax=3648
	650	Co-nodes	Lipid metabolism	Apolipoprotein	Apoh	BG	-3.38841	0.000140514	0.00353196	https://www.signalingpathways.org/ominer/query.jsf?geneSearchType=gene&findMax=y&gene=Apoh&signalingPathway=4269&pathwayType=family&species=House+Mouse&reportsBy=pathways&omicsCategory=cistromics&countMax=3649
	651	Co-nodes	Lipid metabolism	ATPase transporter	Atp8b4	ATPIM, KIAA1939	-2.74177	2.03e-06	0.000138318	https://www.signalingpathways.org/ominer/query.jsf?geneSearchType=gene&findMax=y&gene=Atp8b4&signalingPathway=4269&pathwayType=family&species=House+Mouse&reportsBy=pathways&omicsCategory=cistromics&countMax=3650
	652	Co-nodes	Lipid metabolism	Fatty acid binding protein	Fabp1	L-FABP	-6.55481	1.55e-07	2.14e-05	https://www.signalingpathways.org/ominer/query.jsf?geneSearchType=gene&findMax=y&gene=Fabp1&signalingPathway=4269&pathwayType=family&species=House+Mouse&reportsBy=pathways&omicsCategory=cistromics&countMax=3651
	653	Co-nodes	Lipid metabolism	Raftlin, lipid raft linker	Rftn1	MIG2, KIAA0084, FLJ23866, Raftlin	-1.32396	3.97e-05	0.00131609	https://www.signalingpathways.org/ominer/query.jsf?geneSearchType=gene&findMax=y&gene=Rftn1&signalingPathway=4269&pathwayType=family&species=House+Mouse&reportsBy=pathways&omicsCategory=cistromics&countMax=3652
	654	Co-nodes	Lipid metabolism	StAR related lipid transfer domain containing	Stard8	KIAA0189, ARHGAP38	-0.862602	2.17e-05	0.000826683	https://www.signalingpathways.org/ominer/query.jsf?geneSearchType=gene&findMax=y&gene=Stard8&signalingPathway=4269&pathwayType=family&species=House+Mouse&reportsBy=pathways&omicsCategory=cistromics&countMax=3653
	655	Co-nodes	Lipid metabolism	StAR related lipid transfer domain containing	Stard9	KIAA1300, KIF16A	-0.964916	1.59e-11	1.2e-08	https://www.signalingpathways.org/ominer/query.jsf?geneSearchType=gene&findMax=y&gene=Stard9&signalingPathway=4269&pathwayType=family&species=House+Mouse&reportsBy=pathways&omicsCategory=cistromics&countMax=3654
	656	Co-nodes	Lymphocyte antigen	Lymphocyte antigen	Ly9	CD229, mLY9, SLAMF3, hly9	-3.266	6.19e-06	0.000324912	https://www.signalingpathways.org/ominer/query.jsf?geneSearchType=gene&findMax=y&gene=Ly9&signalingPathway=4269&pathwayType=family&species=House+Mouse&reportsBy=pathways&omicsCategory=cistromics&countMax=3655
	657	Co-nodes	Membrane proteins	Brain abundant membrane attached signal protein	Basp1	NAP-22, NAP22, CAP23, CAP-23	-2.0565	3.72e-05	0.00124853	https://www.signalingpathways.org/ominer/query.jsf?geneSearchType=gene&findMax=y&gene=Basp1&signalingPathway=4269&pathwayType=family&species=House+Mouse&reportsBy=pathways&omicsCategory=cistromics&countMax=3656
	658	Co-nodes	Membrane proteins	CKLF like MARVEL transmembrane domain containing	Cmtm3	FLJ31762, BNAS2	-1.54784	7.76e-07	6.81e-05	https://www.signalingpathways.org/ominer/query.jsf?geneSearchType=gene&findMax=y&gene=Cmtm3&signalingPathway=4269&pathwayType=family&species=House+Mouse&reportsBy=pathways&omicsCategory=cistromics&countMax=3657
	659	Co-nodes	Membrane proteins	Dendrocyte expressed seven transmembrane protein	Dcstamp	DC-STAMP, FIND	-2.49304	4.42e-06	0.000252763	https://www.signalingpathways.org/ominer/query.jsf?geneSearchType=gene&findMax=y&gene=Dcstamp&signalingPathway=4269&pathwayType=family&species=House+Mouse&reportsBy=pathways&omicsCategory=cistromics&countMax=3658
	660	Co-nodes	Membrane proteins	Epithelial membrane protein	Emp3	YMP	-2.24755	2.07e-07	2.69e-05	https://www.signalingpathways.org/ominer/query.jsf?geneSearchType=gene&findMax=y&gene=Emp3&signalingPathway=4269&pathwayType=family&species=House+Mouse&reportsBy=pathways&omicsCategory=cistromics&countMax=3659
	661	Co-nodes	Membrane proteins	Erythrocyte membrane protein band like	Epb41l4b	EHM2, LULU2	-2.12321	0.000447233	0.00845429	https://www.signalingpathways.org/ominer/query.jsf?geneSearchType=gene&findMax=y&gene=Epb41l4b&signalingPathway=4269&pathwayType=family&species=House+Mouse&reportsBy=pathways&omicsCategory=cistromics&countMax=3660
	662	Co-nodes	Membrane proteins	Fibronectin leucine rich transmembrane protein	Flrt2		-1.87231	1.19e-08	3.1e-06	https://www.signalingpathways.org/ominer/query.jsf?geneSearchType=gene&findMax=y&gene=Flrt2&signalingPathway=4269&pathwayType=family&species=House+Mouse&reportsBy=pathways&omicsCategory=cistromics&countMax=3661
	663	Co-nodes	Membrane proteins	Glypican	Gpc6		-1.3975	0.000247863	0.00548454	https://www.signalingpathways.org/ominer/query.jsf?geneSearchType=gene&findMax=y&gene=Gpc6&signalingPathway=4269&pathwayType=family&species=House+Mouse&reportsBy=pathways&omicsCategory=cistromics&countMax=3662
	664	Co-nodes	Membrane proteins	Membrane spanning-domains	Ms4a4a	CD20L1, MS4A7	-1.43843	0.000474379	0.00881351	https://www.signalingpathways.org/ominer/query.jsf?geneSearchType=gene&findMax=y&gene=Ms4a4a&signalingPathway=4269&pathwayType=family&species=House+Mouse&reportsBy=pathways&omicsCategory=cistromics&countMax=3663
	665	Co-nodes	Membrane proteins	Membrane spanning-domains	Ms4a6c	Ms4a6c	-1.964	8.81e-05	0.00243768	https://www.signalingpathways.org/ominer/query.jsf?geneSearchType=gene&findMax=y&gene=Ms4a6c&signalingPathway=4269&pathwayType=family&species=House+Mouse&reportsBy=pathways&omicsCategory=cistromics&countMax=3664
	666	Co-nodes	Membrane proteins	Membrane spanning-domains	Ms4a7	CD20L4, CFFM4, MS4A8	-2.75027	4.66e-06	0.000259279	https://www.signalingpathways.org/ominer/query.jsf?geneSearchType=gene&findMax=y&gene=Ms4a7&signalingPathway=4269&pathwayType=family&species=House+Mouse&reportsBy=pathways&omicsCategory=cistromics&countMax=3665
	667	Co-nodes	Membrane proteins	Multiple C2 and transmembrane domain containing	Mctp1	FLJ22344	-1.56666	4.19e-05	0.00137726	https://www.signalingpathways.org/ominer/query.jsf?geneSearchType=gene&findMax=y&gene=Mctp1&signalingPathway=4269&pathwayType=family&species=House+Mouse&reportsBy=pathways&omicsCategory=cistromics&countMax=3666
	668	Co-nodes	Membrane proteins	Peroxisomal membrane protein	Pxmp2	PMP22, MPV17L3	0.626855	6.87e-06	0.000349326	https://www.signalingpathways.org/ominer/query.jsf?geneSearchType=gene&findMax=y&gene=Pxmp2&signalingPathway=4269&pathwayType=family&species=House+Mouse&reportsBy=pathways&omicsCategory=cistromics&countMax=3667
	669	Co-nodes	Membrane proteins	Small integral membrane protein	Smim19		0.554089	6.18e-06	0.000324912	https://www.signalingpathways.org/ominer/query.jsf?geneSearchType=gene&findMax=y&gene=Smim19&signalingPathway=4269&pathwayType=family&species=House+Mouse&reportsBy=pathways&omicsCategory=cistromics&countMax=3668
	670	Co-nodes	Membrane proteins	Small integral membrane protein	Smim5		1.68865	1.12e-09	4.57e-07	https://www.signalingpathways.org/ominer/query.jsf?geneSearchType=gene&findMax=y&gene=Smim5&signalingPathway=4269&pathwayType=family&species=House+Mouse&reportsBy=pathways&omicsCategory=cistromics&countMax=3669
	671	Co-nodes	Membrane proteins	Sorting nexin	Snx20	SLIC-1, SLIC1	-2.72583	5.4e-07	5.33e-05	https://www.signalingpathways.org/ominer/query.jsf?geneSearchType=gene&findMax=y&gene=Snx20&signalingPathway=4269&pathwayType=family&species=House+Mouse&reportsBy=pathways&omicsCategory=cistromics&countMax=3670
	672	Co-nodes	Membrane proteins	Tetraspanin	Tspan12	NET-2	0.479273	0.000163403	0.00396918	https://www.signalingpathways.org/ominer/query.jsf?geneSearchType=gene&findMax=y&gene=Tspan12&signalingPathway=4269&pathwayType=family&species=House+Mouse&reportsBy=pathways&omicsCategory=cistromics&countMax=3671
	673	Co-nodes	Membrane proteins	TM2 domain containing	Tm2d1	BBP	0.530594	0.000458922	0.00864182	https://www.signalingpathways.org/ominer/query.jsf?geneSearchType=gene&findMax=y&gene=Tm2d1&signalingPathway=4269&pathwayType=family&species=House+Mouse&reportsBy=pathways&omicsCategory=cistromics&countMax=3672
	674	Co-nodes	Membrane proteins	Transmembrane protein	Tmem120b		0.46486	2.81e-07	3.4e-05	https://www.signalingpathways.org/ominer/query.jsf?geneSearchType=gene&findMax=y&gene=Tmem120b&signalingPathway=4269&pathwayType=family&species=House+Mouse&reportsBy=pathways&omicsCategory=cistromics&countMax=3673
	675	Co-nodes	Membrane proteins	Transmembrane protein	Tmem158	RIS1, p40BBp	-1.67074	1.9e-06	0.000131503	https://www.signalingpathways.org/ominer/query.jsf?geneSearchType=gene&findMax=y&gene=Tmem158&signalingPathway=4269&pathwayType=family&species=House+Mouse&reportsBy=pathways&omicsCategory=cistromics&countMax=3674
	676	Co-nodes	Membrane proteins	Transmembrane protein	Tmem159	promethin	0.773367	4.84e-06	0.000265791	https://www.signalingpathways.org/ominer/query.jsf?geneSearchType=gene&findMax=y&gene=Tmem159&signalingPathway=4269&pathwayType=family&species=House+Mouse&reportsBy=pathways&omicsCategory=cistromics&countMax=3675
	677	Co-nodes	Membrane proteins	Transmembrane protein	Tmem179	FLJ42486, TMEM179A	1.38129	4.94e-10	2.58e-07	https://www.signalingpathways.org/ominer/query.jsf?geneSearchType=gene&findMax=y&gene=Tmem179&signalingPathway=4269&pathwayType=family&species=House+Mouse&reportsBy=pathways&omicsCategory=cistromics&countMax=3676
	678	Co-nodes	Membrane proteins	Transmembrane protein	Tmem229b	FLJ33387	-1.06248	4.87e-05	0.0015518	https://www.signalingpathways.org/ominer/query.jsf?geneSearchType=gene&findMax=y&gene=Tmem229b&signalingPathway=4269&pathwayType=family&species=House+Mouse&reportsBy=pathways&omicsCategory=cistromics&countMax=3677
	679	Co-nodes	Membrane proteins	Transmembrane protein	Tmem231	FLJ22167, ALYE870, PRO1886, JBTS20, MKS11	0.923815	1.26e-05	0.000546211	https://www.signalingpathways.org/ominer/query.jsf?geneSearchType=gene&findMax=y&gene=Tmem231&signalingPathway=4269&pathwayType=family&species=House+Mouse&reportsBy=pathways&omicsCategory=cistromics&countMax=3678
	680	Co-nodes	Membrane proteins	Transmembrane protein	Tmem243	MGC4175, MM-TRAG	0.444374	7.08e-05	0.00206529	https://www.signalingpathways.org/ominer/query.jsf?geneSearchType=gene&findMax=y&gene=Tmem243&signalingPathway=4269&pathwayType=family&species=House+Mouse&reportsBy=pathways&omicsCategory=cistromics&countMax=3679
	681	Co-nodes	Membrane proteins	Transmembrane protein	Tmem256	MGC40107	0.529111	3.41e-05	0.00118577	https://www.signalingpathways.org/ominer/query.jsf?geneSearchType=gene&findMax=y&gene=Tmem256&signalingPathway=4269&pathwayType=family&species=House+Mouse&reportsBy=pathways&omicsCategory=cistromics&countMax=3680
	682	Co-nodes	Membrane proteins	Transmembrane protein	Tmem51	FLJ10199	-1.564	9.35e-05	0.00256272	https://www.signalingpathways.org/ominer/query.jsf?geneSearchType=gene&findMax=y&gene=Tmem51&signalingPathway=4269&pathwayType=family&species=House+Mouse&reportsBy=pathways&omicsCategory=cistromics&countMax=3681
	683	Co-nodes	Membrane proteins	Transmembrane protein	Tmem71	FLJ33069	-1.36453	9.12e-05	0.00251635	https://www.signalingpathways.org/ominer/query.jsf?geneSearchType=gene&findMax=y&gene=Tmem71&signalingPathway=4269&pathwayType=family&species=House+Mouse&reportsBy=pathways&omicsCategory=cistromics&countMax=3682
	684	Co-nodes	Membrane proteins	Transmembrane superfamily member	Tm4sf19		-3.18165	0.000399412	0.00781789	https://www.signalingpathways.org/ominer/query.jsf?geneSearchType=gene&findMax=y&gene=Tm4sf19&signalingPathway=4269&pathwayType=family&species=House+Mouse&reportsBy=pathways&omicsCategory=cistromics&countMax=3683
	685	Co-nodes	Membrane proteins	Transmembrane superfamily member	Tm6sf1		-1.38762	3.4e-05	0.00118533	https://www.signalingpathways.org/ominer/query.jsf?geneSearchType=gene&findMax=y&gene=Tm6sf1&signalingPathway=4269&pathwayType=family&species=House+Mouse&reportsBy=pathways&omicsCategory=cistromics&countMax=3684
	686	Co-nodes	Mitochondrial components	Mitochondrial calcium uniporter dominant negative subunit	Mcub	FLJ20647	-1.92395	6.24e-08	1.04e-05	https://www.signalingpathways.org/ominer/query.jsf?geneSearchType=gene&findMax=y&gene=Mcub&signalingPathway=4269&pathwayType=family&species=House+Mouse&reportsBy=pathways&omicsCategory=cistromics&countMax=3685
	687	Co-nodes	Mitochondrial components	Mitochondrial pyruvate carrier	Mpc1	dJ68L15.3, CGI-129, SLC54A1	0.8008	8.52e-05	0.00237786	https://www.signalingpathways.org/ominer/query.jsf?geneSearchType=gene&findMax=y&gene=Mpc1&signalingPathway=4269&pathwayType=family&species=House+Mouse&reportsBy=pathways&omicsCategory=cistromics&countMax=3686
	688	Co-nodes	Mitochondrial components	MPV17 mitochondrial inner membrane protein like	Mpv17l2	FKSG24, MGC12972	0.441921	5.44e-05	0.00168866	https://www.signalingpathways.org/ominer/query.jsf?geneSearchType=gene&findMax=y&gene=Mpv17l2&signalingPathway=4269&pathwayType=family&species=House+Mouse&reportsBy=pathways&omicsCategory=cistromics&countMax=3687
	689	Co-nodes	Mitochondrial components	Uncoupling protein	Ucp2	SLC25A8	-1.39112	7.34e-05	0.0021262	https://www.signalingpathways.org/ominer/query.jsf?geneSearchType=gene&findMax=y&gene=Ucp2&signalingPathway=4269&pathwayType=family&species=House+Mouse&reportsBy=pathways&omicsCategory=cistromics&countMax=3688
	690	Co-nodes	Mitochondrial components	Uncoupling protein	Ucp3	SLC25A9	0.50287	0.000174124	0.00412886	https://www.signalingpathways.org/ominer/query.jsf?geneSearchType=gene&findMax=y&gene=Ucp3&signalingPathway=4269&pathwayType=family&species=House+Mouse&reportsBy=pathways&omicsCategory=cistromics&countMax=3689
	691	Co-nodes	Motility	ELMO domain containing	Elmod3	FLJ21977	0.483586	2.2e-06	0.000147672	https://www.signalingpathways.org/ominer/query.jsf?geneSearchType=gene&findMax=y&gene=Elmod3&signalingPathway=4269&pathwayType=family&species=House+Mouse&reportsBy=pathways&omicsCategory=cistromics&countMax=3690
	692	Co-nodes	Motility	Engulfment and cell motility	Elmo1	KIAA0281, CED12, ELMO-1, CED-12	-0.95745	5.96e-05	0.0018189	https://www.signalingpathways.org/ominer/query.jsf?geneSearchType=gene&findMax=y&gene=Elmo1&signalingPathway=4269&pathwayType=family&species=House+Mouse&reportsBy=pathways&omicsCategory=cistromics&countMax=3691
	693	Co-nodes	Nuclear proteins	SP100 nuclear antigen	Sp100		-0.64575	4.6e-05	0.00149031	https://www.signalingpathways.org/ominer/query.jsf?geneSearchType=gene&findMax=y&gene=Sp100&signalingPathway=4269&pathwayType=family&species=House+Mouse&reportsBy=pathways&omicsCategory=cistromics&countMax=3692
	694	Co-nodes	Nuclear proteins	Tumor protein p53 inducible nuclear protein	Trp53inp2	Trp53inp2	-0.535912	0.000110196	0.00291364	https://www.signalingpathways.org/ominer/query.jsf?geneSearchType=gene&findMax=y&gene=Trp53inp2&signalingPathway=4269&pathwayType=family&species=House+Mouse&reportsBy=pathways&omicsCategory=cistromics&countMax=3693
	695	Co-nodes	Nucleoproteins	AHNAK nucleoprotein	Ahnak2		-3.06105	3.36e-07	3.79e-05	https://www.signalingpathways.org/ominer/query.jsf?geneSearchType=gene&findMax=y&gene=Ahnak2&signalingPathway=4269&pathwayType=family&species=House+Mouse&reportsBy=pathways&omicsCategory=cistromics&countMax=3694
	696	Co-nodes	Nucleotide binding	Histidine triad nucleotide binding protein	Hint2		0.497779	0.00027371	0.00587719	https://www.signalingpathways.org/ominer/query.jsf?geneSearchType=gene&findMax=y&gene=Hint2&signalingPathway=4269&pathwayType=family&species=House+Mouse&reportsBy=pathways&omicsCategory=cistromics&countMax=3695
	697	Co-nodes	Other co-nodes	Activating signal cointegrator complex subunit	Ascc1	CGI-18, ASC1p50, Em:AC022392.3, p50	0.483487	1.74e-05	0.000697142	https://www.signalingpathways.org/ominer/query.jsf?geneSearchType=gene&findMax=y&gene=Ascc1&signalingPathway=4269&pathwayType=family&species=House+Mouse&reportsBy=pathways&omicsCategory=cistromics&countMax=3696
	698	Co-nodes	Other co-nodes	Alpha-1-microglobulin/bikunin precursor	Ambp	UTI, HCP, EDC1, HI30, IATIL, ITILC	-4.6763	0.000214045	0.00485207	https://www.signalingpathways.org/ominer/query.jsf?geneSearchType=gene&findMax=y&gene=Ambp&signalingPathway=4269&pathwayType=family&species=House+Mouse&reportsBy=pathways&omicsCategory=cistromics&countMax=3697
	699	Co-nodes	Other co-nodes	Basic transcription factor	Btf3	BTF3a, BTF3b	0.301586	0.000408233	0.00793819	https://www.signalingpathways.org/ominer/query.jsf?geneSearchType=gene&findMax=y&gene=Btf3&signalingPathway=4269&pathwayType=family&species=House+Mouse&reportsBy=pathways&omicsCategory=cistromics&countMax=3698
	700	Co-nodes	Other co-nodes	BCL2 antagonist/killer	Bak1	BCL2L7, BAK	-0.54336	3.13e-05	0.00110735	https://www.signalingpathways.org/ominer/query.jsf?geneSearchType=gene&findMax=y&gene=Bak1&signalingPathway=4269&pathwayType=family&species=House+Mouse&reportsBy=pathways&omicsCategory=cistromics&countMax=3699
	701	Co-nodes	Other co-nodes	BCL2 related protein	Bcl2a1b	Bcl2a1b	-2.42296	1.15e-05	0.000512638	https://www.signalingpathways.org/ominer/query.jsf?geneSearchType=gene&findMax=y&gene=Bcl2a1b&signalingPathway=4269&pathwayType=family&species=House+Mouse&reportsBy=pathways&omicsCategory=cistromics&countMax=3700
	702	Co-nodes	Other co-nodes	BCL2 related protein	Bcl2a1d	Bcl2a1d	-3.57679	6.12e-07	5.8e-05	https://www.signalingpathways.org/ominer/query.jsf?geneSearchType=gene&findMax=y&gene=Bcl2a1d&signalingPathway=4269&pathwayType=family&species=House+Mouse&reportsBy=pathways&omicsCategory=cistromics&countMax=3701
	703	Co-nodes	Other co-nodes	Bridging integrator	Bin2	BRAP-1	-2.82773	7.93e-07	6.89e-05	https://www.signalingpathways.org/ominer/query.jsf?geneSearchType=gene&findMax=y&gene=Bin2&signalingPathway=4269&pathwayType=family&species=House+Mouse&reportsBy=pathways&omicsCategory=cistromics&countMax=3702
	704	Co-nodes	Other co-nodes	Cartilage intermediate layer protein	Cilp	HsT18872	-2.49192	8.27e-07	7.03e-05	https://www.signalingpathways.org/ominer/query.jsf?geneSearchType=gene&findMax=y&gene=Cilp&signalingPathway=4269&pathwayType=family&species=House+Mouse&reportsBy=pathways&omicsCategory=cistromics&countMax=3703
	705	Co-nodes	Other co-nodes	CBY1 interacting BAR domain containing	Fam92a	Fam92a	0.431698	0.000275485	0.00590012	https://www.signalingpathways.org/ominer/query.jsf?geneSearchType=gene&findMax=y&gene=Fam92a&signalingPathway=4269&pathwayType=family&species=House+Mouse&reportsBy=pathways&omicsCategory=cistromics&countMax=3704
	706	Co-nodes	Other co-nodes	cDNA & expressed sequences	AB124611	AB124611	-1.91139	0.000281234	0.00596381	https://www.signalingpathways.org/ominer/query.jsf?geneSearchType=gene&findMax=y&gene=AB124611&signalingPathway=4269&pathwayType=family&species=House+Mouse&reportsBy=pathways&omicsCategory=cistromics&countMax=3705
	707	Co-nodes	Other co-nodes	cDNA & expressed sequences	AC100406.3	AC100406.3	5.97604	6.41e-06	0.000334987	https://www.signalingpathways.org/ominer/query.jsf?geneSearchType=gene&findMax=y&gene=AC100406.3&signalingPathway=4269&pathwayType=family&species=House+Mouse&reportsBy=pathways&omicsCategory=cistromics&countMax=3706
	708	Co-nodes	Other co-nodes	cDNA & expressed sequences	AC156572.1	AC156572.1	6.57322	8.93e-50	1.49e-45	https://www.signalingpathways.org/ominer/query.jsf?geneSearchType=gene&findMax=y&gene=AC156572.1&signalingPathway=4269&pathwayType=family&species=House+Mouse&reportsBy=pathways&omicsCategory=cistromics&countMax=3707
	709	Co-nodes	Other co-nodes	cDNA & expressed sequences	AI467606	AI467606	-1.61954	0.000174222	0.00412886	https://www.signalingpathways.org/ominer/query.jsf?geneSearchType=gene&findMax=y&gene=AI467606&signalingPathway=4269&pathwayType=family&species=House+Mouse&reportsBy=pathways&omicsCategory=cistromics&countMax=3708
	710	Co-nodes	Other co-nodes	cDNA & expressed sequences	C77080	C77080	-1.53456	8.24e-05	0.00232167	https://www.signalingpathways.org/ominer/query.jsf?geneSearchType=gene&findMax=y&gene=C77080&signalingPathway=4269&pathwayType=family&species=House+Mouse&reportsBy=pathways&omicsCategory=cistromics&countMax=3709
	711	Co-nodes	Other co-nodes	cDNA sequences	BC028528	BC028528	-1.32803	0.000494705	0.00912007	https://www.signalingpathways.org/ominer/query.jsf?geneSearchType=gene&findMax=y&gene=BC028528&signalingPathway=4269&pathwayType=family&species=House+Mouse&reportsBy=pathways&omicsCategory=cistromics&countMax=3710
	712	Co-nodes	Other co-nodes	Claspin	Clspn		-1.822	0.000545845	0.00982404	https://www.signalingpathways.org/ominer/query.jsf?geneSearchType=gene&findMax=y&gene=Clspn&signalingPathway=4269&pathwayType=family&species=House+Mouse&reportsBy=pathways&omicsCategory=cistromics&countMax=3711
	713	Co-nodes	Other co-nodes	C-Maf inducing protein	Cmip		-0.432862	4.6e-05	0.00149031	https://www.signalingpathways.org/ominer/query.jsf?geneSearchType=gene&findMax=y&gene=Cmip&signalingPathway=4269&pathwayType=family&species=House+Mouse&reportsBy=pathways&omicsCategory=cistromics&countMax=3712
	714	Co-nodes	Other co-nodes	Coactosin like F-actin binding protein	Cotl1	CLP	-2.27576	1.44e-06	0.00010806	https://www.signalingpathways.org/ominer/query.jsf?geneSearchType=gene&findMax=y&gene=Cotl1&signalingPathway=4269&pathwayType=family&species=House+Mouse&reportsBy=pathways&omicsCategory=cistromics&countMax=3713
	715	Co-nodes	Other co-nodes	CRKD binding protein	B430306N03Rik	B430306N03Rik	-4.15086	6.81e-06	0.000349298	https://www.signalingpathways.org/ominer/query.jsf?geneSearchType=gene&findMax=y&gene=B430306N03Rik&signalingPathway=4269&pathwayType=family&species=House+Mouse&reportsBy=pathways&omicsCategory=cistromics&countMax=3714
	716	Co-nodes	Other co-nodes	CTTNBP2 N-terminal like	Cttnbp2nl	DKFZp547A023	-0.602928	8.56e-05	0.00238287	https://www.signalingpathways.org/ominer/query.jsf?geneSearchType=gene&findMax=y&gene=Cttnbp2nl&signalingPathway=4269&pathwayType=family&species=House+Mouse&reportsBy=pathways&omicsCategory=cistromics&countMax=3715
	717	Co-nodes	Other co-nodes	Cytohesin	Cyth4	CYT4, cytohesin-4	-2.30235	7.97e-07	6.89e-05	https://www.signalingpathways.org/ominer/query.jsf?geneSearchType=gene&findMax=y&gene=Cyth4&signalingPathway=4269&pathwayType=family&species=House+Mouse&reportsBy=pathways&omicsCategory=cistromics&countMax=3716
	718	Co-nodes	Other co-nodes	Cytoplasmic polyadenylation element binding protein	Cpeb1	FLJ13203, CPEB	0.431468	1.71e-05	0.000689556	https://www.signalingpathways.org/ominer/query.jsf?geneSearchType=gene&findMax=y&gene=Cpeb1&signalingPathway=4269&pathwayType=family&species=House+Mouse&reportsBy=pathways&omicsCategory=cistromics&countMax=3717
	719	Co-nodes	Other co-nodes	Dachsous cadherin-related	Dchs1	FIB1, KIAA1773, FLJ11790, CDHR6	-1.1683	9.75e-06	0.000455787	https://www.signalingpathways.org/ominer/query.jsf?geneSearchType=gene&findMax=y&gene=Dchs1&signalingPathway=4269&pathwayType=family&species=House+Mouse&reportsBy=pathways&omicsCategory=cistromics&countMax=3718
	720	Co-nodes	Other co-nodes	DDHD domain containing	Ddhd2	KIAA0725, SPG54	0.593387	0.000187068	0.00435899	https://www.signalingpathways.org/ominer/query.jsf?geneSearchType=gene&findMax=y&gene=Ddhd2&signalingPathway=4269&pathwayType=family&species=House+Mouse&reportsBy=pathways&omicsCategory=cistromics&countMax=3719
	721	Co-nodes	Other co-nodes	Derlin	Derl1	MGC3067, PRO2577, FLJ13784, DER1, DER-1, derlin-1	0.499854	0.000190622	0.00442329	https://www.signalingpathways.org/ominer/query.jsf?geneSearchType=gene&findMax=y&gene=Derl1&signalingPathway=4269&pathwayType=family&species=House+Mouse&reportsBy=pathways&omicsCategory=cistromics&countMax=3720
	722	Co-nodes	Other co-nodes	Diaphanous related formin	Diaph1	hDIA1, LFHL1	-0.408819	0.000438289	0.00834751	https://www.signalingpathways.org/ominer/query.jsf?geneSearchType=gene&findMax=y&gene=Diaph1&signalingPathway=4269&pathwayType=family&species=House+Mouse&reportsBy=pathways&omicsCategory=cistromics&countMax=3721
	723	Co-nodes	Other co-nodes	Dishevelled binding antagonist of beta catenin	Dact1	DAPPER1, THYEX3, HDPR1, DAPPER, FRODO	-0.846873	0.00025681	0.00560813	https://www.signalingpathways.org/ominer/query.jsf?geneSearchType=gene&findMax=y&gene=Dact1&signalingPathway=4269&pathwayType=family&species=House+Mouse&reportsBy=pathways&omicsCategory=cistromics&countMax=3722
	724	Co-nodes	Other co-nodes	Docking protein	Dok2	p56dok-2, Dok-2	-2.06789	1.14e-07	1.66e-05	https://www.signalingpathways.org/ominer/query.jsf?geneSearchType=gene&findMax=y&gene=Dok2&signalingPathway=4269&pathwayType=family&species=House+Mouse&reportsBy=pathways&omicsCategory=cistromics&countMax=3723
	725	Co-nodes	Other co-nodes	EFR3 homolog	Efr3b	FLJ37871	-1.23135	4.13e-07	4.5e-05	https://www.signalingpathways.org/ominer/query.jsf?geneSearchType=gene&findMax=y&gene=Efr3b&signalingPathway=4269&pathwayType=family&species=House+Mouse&reportsBy=pathways&omicsCategory=cistromics&countMax=3724
	726	Co-nodes	Other co-nodes	Elastin	Eln	WBS, WS, SVAS	-0.926698	7.62e-06	0.000375254	https://www.signalingpathways.org/ominer/query.jsf?geneSearchType=gene&findMax=y&gene=Eln&signalingPathway=4269&pathwayType=family&species=House+Mouse&reportsBy=pathways&omicsCategory=cistromics&countMax=3725
	727	Co-nodes	Other co-nodes	Elastin microfibril interfacer	Emilin1	DKFZp586M121, gp115	-1.15651	3.23e-06	0.000198201	https://www.signalingpathways.org/ominer/query.jsf?geneSearchType=gene&findMax=y&gene=Emilin1&signalingPathway=4269&pathwayType=family&species=House+Mouse&reportsBy=pathways&omicsCategory=cistromics&countMax=3726
	728	Co-nodes	Other co-nodes	ELL associated factor	Eaf2	BM040, TRAITS, U19	1.13231	0.000180714	0.00424054	https://www.signalingpathways.org/ominer/query.jsf?geneSearchType=gene&findMax=y&gene=Eaf2&signalingPathway=4269&pathwayType=family&species=House+Mouse&reportsBy=pathways&omicsCategory=cistromics&countMax=3727
	729	Co-nodes	Other co-nodes	Embigin	Emb	MGC71745	-1.92321	1.58e-05	0.000655957	https://www.signalingpathways.org/ominer/query.jsf?geneSearchType=gene&findMax=y&gene=Emb&signalingPathway=4269&pathwayType=family&species=House+Mouse&reportsBy=pathways&omicsCategory=cistromics&countMax=3728
	730	Co-nodes	Other co-nodes	Enah/Vasp-like	Evl	RNB6	-2.43175	6.17e-08	1.04e-05	https://www.signalingpathways.org/ominer/query.jsf?geneSearchType=gene&findMax=y&gene=Evl&signalingPathway=4269&pathwayType=family&species=House+Mouse&reportsBy=pathways&omicsCategory=cistromics&countMax=3729
	731	Co-nodes	Other co-nodes	Epithelial stromal interaction	Epsti1	BRESI1, MGC29634	-1.87078	7.59e-05	0.00218382	https://www.signalingpathways.org/ominer/query.jsf?geneSearchType=gene&findMax=y&gene=Epsti1&signalingPathway=4269&pathwayType=family&species=House+Mouse&reportsBy=pathways&omicsCategory=cistromics&countMax=3730
	732	Co-nodes	Other co-nodes	Extracellular matrix protein	Ecm2		-0.751832	0.000510982	0.00929687	https://www.signalingpathways.org/ominer/query.jsf?geneSearchType=gene&findMax=y&gene=Ecm2&signalingPathway=4269&pathwayType=family&species=House+Mouse&reportsBy=pathways&omicsCategory=cistromics&countMax=3731
	733	Co-nodes	Other co-nodes	Fem-1 homolog	Fem1b		-0.466027	0.000260498	0.00568124	https://www.signalingpathways.org/ominer/query.jsf?geneSearchType=gene&findMax=y&gene=Fem1b&signalingPathway=4269&pathwayType=family&species=House+Mouse&reportsBy=pathways&omicsCategory=cistromics&countMax=3732
	734	Co-nodes	Other co-nodes	Fermitin	Fermt3	URP2, KIND3, MIG2B, MGC10966, MIG-2, UNC112C	-2.42253	6.82e-07	6.22e-05	https://www.signalingpathways.org/ominer/query.jsf?geneSearchType=gene&findMax=y&gene=Fermt3&signalingPathway=4269&pathwayType=family&species=House+Mouse&reportsBy=pathways&omicsCategory=cistromics&countMax=3733
	735	Co-nodes	Other co-nodes	Fibrinogen like	Fgl2	pT49, T49	-1.42878	2.58e-06	0.000165743	https://www.signalingpathways.org/ominer/query.jsf?geneSearchType=gene&findMax=y&gene=Fgl2&signalingPathway=4269&pathwayType=family&species=House+Mouse&reportsBy=pathways&omicsCategory=cistromics&countMax=3734
	736	Co-nodes	Other co-nodes	Fibulin	Fbln7	FLJ37440, TM14	-2.75262	5e-05	0.00157636	https://www.signalingpathways.org/ominer/query.jsf?geneSearchType=gene&findMax=y&gene=Fbln7&signalingPathway=4269&pathwayType=family&species=House+Mouse&reportsBy=pathways&omicsCategory=cistromics&countMax=3735
	737	Co-nodes	Other co-nodes	Follistatin like	Fstl1	FRP, FSL1, OCC1, OCC-1, tsc36	-1.97041	1.6e-06	0.000113804	https://www.signalingpathways.org/ominer/query.jsf?geneSearchType=gene&findMax=y&gene=Fstl1&signalingPathway=4269&pathwayType=family&species=House+Mouse&reportsBy=pathways&omicsCategory=cistromics&countMax=3736
	738	Co-nodes	Other co-nodes	FYN binding protein	Fyb	Fyb	-2.54802	3.78e-07	4.18e-05	https://www.signalingpathways.org/ominer/query.jsf?geneSearchType=gene&findMax=y&gene=Fyb&signalingPathway=4269&pathwayType=family&species=House+Mouse&reportsBy=pathways&omicsCategory=cistromics&countMax=3737
	739	Co-nodes	Other co-nodes	Gametogenetin binding protein	Ggnbp2	ZFP403, LZK1, FLJ22561, FLJ21230, DIF-3, DIF3	0.371488	3.67e-05	0.00123758	https://www.signalingpathways.org/ominer/query.jsf?geneSearchType=gene&findMax=y&gene=Ggnbp2&signalingPathway=4269&pathwayType=family&species=House+Mouse&reportsBy=pathways&omicsCategory=cistromics&countMax=3738
	740	Co-nodes	Other co-nodes	GLI pathogenesis related	Glipr1	RTVP1, GliPR	-2.93872	4.7e-05	0.00151831	https://www.signalingpathways.org/ominer/query.jsf?geneSearchType=gene&findMax=y&gene=Glipr1&signalingPathway=4269&pathwayType=family&species=House+Mouse&reportsBy=pathways&omicsCategory=cistromics&countMax=3739
	741	Co-nodes	Other co-nodes	GSG1 like	Gsg1l	MGC18079, PRO19651, KTSR5831	-2.04365	1.06e-05	0.000482857	https://www.signalingpathways.org/ominer/query.jsf?geneSearchType=gene&findMax=y&gene=Gsg1l&signalingPathway=4269&pathwayType=family&species=House+Mouse&reportsBy=pathways&omicsCategory=cistromics&countMax=3740
	742	Co-nodes	Other co-nodes	Guanylyl cyclase domain containing	Gucd1	MGC1842, LLN4	0.551126	5.86e-07	5.62e-05	https://www.signalingpathways.org/ominer/query.jsf?geneSearchType=gene&findMax=y&gene=Gucd1&signalingPathway=4269&pathwayType=family&species=House+Mouse&reportsBy=pathways&omicsCategory=cistromics&countMax=3741
	743	Co-nodes	Other co-nodes	HD domain containing	Hddc3	MGC45386, MESH1	0.800652	2.62e-05	0.000963876	https://www.signalingpathways.org/ominer/query.jsf?geneSearchType=gene&findMax=y&gene=Hddc3&signalingPathway=4269&pathwayType=family&species=House+Mouse&reportsBy=pathways&omicsCategory=cistromics&countMax=3742
	744	Co-nodes	Other co-nodes	HEAT repeat containing	Heatr5a	DKFZP434I1735	-0.695106	1.54e-06	0.000113804	https://www.signalingpathways.org/ominer/query.jsf?geneSearchType=gene&findMax=y&gene=Heatr5a&signalingPathway=4269&pathwayType=family&species=House+Mouse&reportsBy=pathways&omicsCategory=cistromics&countMax=3743
	745	Co-nodes	Other co-nodes	Hemicentin	Hmcn2	DKFZp434P0216, FLJ23816	-2.61376	9.21e-07	7.53e-05	https://www.signalingpathways.org/ominer/query.jsf?geneSearchType=gene&findMax=y&gene=Hmcn2&signalingPathway=4269&pathwayType=family&species=House+Mouse&reportsBy=pathways&omicsCategory=cistromics&countMax=3744
	746	Co-nodes	Other co-nodes	Hemopexin	Hpx		-3.26467	2.08e-06	0.000141116	https://www.signalingpathways.org/ominer/query.jsf?geneSearchType=gene&findMax=y&gene=Hpx&signalingPathway=4269&pathwayType=family&species=House+Mouse&reportsBy=pathways&omicsCategory=cistromics&countMax=3745
	747	Co-nodes	Other co-nodes	IgA inducing protein	Igip	LOC492311	0.623792	0.000513563	0.00933365	https://www.signalingpathways.org/ominer/query.jsf?geneSearchType=gene&findMax=y&gene=Igip&signalingPathway=4269&pathwayType=family&species=House+Mouse&reportsBy=pathways&omicsCategory=cistromics&countMax=3746
	748	Co-nodes	Other co-nodes	InaF motif containing	Inafm2	OGU1	0.500553	9.47e-05	0.00258598	https://www.signalingpathways.org/ominer/query.jsf?geneSearchType=gene&findMax=y&gene=Inafm2&signalingPathway=4269&pathwayType=family&species=House+Mouse&reportsBy=pathways&omicsCategory=cistromics&countMax=3747
	749	Co-nodes	Other co-nodes	Integrin subunit like	Itgbl1	TIED, OSCP	-2.00685	1.15e-05	0.000512638	https://www.signalingpathways.org/ominer/query.jsf?geneSearchType=gene&findMax=y&gene=Itgbl1&signalingPathway=4269&pathwayType=family&species=House+Mouse&reportsBy=pathways&omicsCategory=cistromics&countMax=3748
	750	Co-nodes	Other co-nodes	Isochorismatase domain containing	Isoc2a	Isoc2a	0.422936	0.000262237	0.00570743	https://www.signalingpathways.org/ominer/query.jsf?geneSearchType=gene&findMax=y&gene=Isoc2a&signalingPathway=4269&pathwayType=family&species=House+Mouse&reportsBy=pathways&omicsCategory=cistromics&countMax=3749
	751	Co-nodes	Other co-nodes	LHFPL tetraspan subfamily member	Lhfp	Lhfp	-1.33599	6.02e-09	1.97e-06	https://www.signalingpathways.org/ominer/query.jsf?geneSearchType=gene&findMax=y&gene=Lhfp&signalingPathway=4269&pathwayType=family&species=House+Mouse&reportsBy=pathways&omicsCategory=cistromics&countMax=3750
	752	Co-nodes	Other co-nodes	Linker for activation of T cells	Lat2	WSCR5, HSPC046, LAB, NTAL	-2.6677	1.04e-06	8.15e-05	https://www.signalingpathways.org/ominer/query.jsf?geneSearchType=gene&findMax=y&gene=Lat2&signalingPathway=4269&pathwayType=family&species=House+Mouse&reportsBy=pathways&omicsCategory=cistromics&countMax=3751
	753	Co-nodes	Other co-nodes	Lumican	Lum	SLRR2D	-2.218	2.91e-07	3.45e-05	https://www.signalingpathways.org/ominer/query.jsf?geneSearchType=gene&findMax=y&gene=Lum&signalingPathway=4269&pathwayType=family&species=House+Mouse&reportsBy=pathways&omicsCategory=cistromics&countMax=3752
	754	Co-nodes	Other co-nodes	Lymphocyte specific protein	Lsp1	WP34	-1.42648	7.35e-09	2.31e-06	https://www.signalingpathways.org/ominer/query.jsf?geneSearchType=gene&findMax=y&gene=Lsp1&signalingPathway=4269&pathwayType=family&species=House+Mouse&reportsBy=pathways&omicsCategory=cistromics&countMax=3753
	755	Co-nodes	Other co-nodes	Major urinary protein	Mup11	Mup11	-2.04866	2.16e-05	0.000826021	https://www.signalingpathways.org/ominer/query.jsf?geneSearchType=gene&findMax=y&gene=Mup11&signalingPathway=4269&pathwayType=family&species=House+Mouse&reportsBy=pathways&omicsCategory=cistromics&countMax=3754
	756	Co-nodes	Other co-nodes	Major urinary protein	Mup14	Mup14	-5.7137	7.99e-23	2.22e-19	https://www.signalingpathways.org/ominer/query.jsf?geneSearchType=gene&findMax=y&gene=Mup14&signalingPathway=4269&pathwayType=family&species=House+Mouse&reportsBy=pathways&omicsCategory=cistromics&countMax=3755
	757	Co-nodes	Other co-nodes	Major urinary protein	Mup15	Mup15	-4.00511	1e-06	7.95e-05	https://www.signalingpathways.org/ominer/query.jsf?geneSearchType=gene&findMax=y&gene=Mup15&signalingPathway=4269&pathwayType=family&species=House+Mouse&reportsBy=pathways&omicsCategory=cistromics&countMax=3756
	758	Co-nodes	Other co-nodes	Major urinary protein	Mup16	Mup16	-4.88454	2.71e-05	0.00098863	https://www.signalingpathways.org/ominer/query.jsf?geneSearchType=gene&findMax=y&gene=Mup16&signalingPathway=4269&pathwayType=family&species=House+Mouse&reportsBy=pathways&omicsCategory=cistromics&countMax=3757
	759	Co-nodes	Other co-nodes	Major urinary protein	Mup17	Mup17	-5.50675	5.93e-05	0.00181191	https://www.signalingpathways.org/ominer/query.jsf?geneSearchType=gene&findMax=y&gene=Mup17&signalingPathway=4269&pathwayType=family&species=House+Mouse&reportsBy=pathways&omicsCategory=cistromics&countMax=3758
	760	Co-nodes	Other co-nodes	Major urinary protein	Mup18	Mup18	-5.42945	0.000256444	0.00560813	https://www.signalingpathways.org/ominer/query.jsf?geneSearchType=gene&findMax=y&gene=Mup18&signalingPathway=4269&pathwayType=family&species=House+Mouse&reportsBy=pathways&omicsCategory=cistromics&countMax=3759
	761	Co-nodes	Other co-nodes	Major urinary protein	Mup19	Mup19	-6.34109	4.49e-20	7.5e-17	https://www.signalingpathways.org/ominer/query.jsf?geneSearchType=gene&findMax=y&gene=Mup19&signalingPathway=4269&pathwayType=family&species=House+Mouse&reportsBy=pathways&omicsCategory=cistromics&countMax=3760
	762	Co-nodes	Other co-nodes	Major urinary protein	Mup20	Mup20	-7.62694	5.43e-19	7.55e-16	https://www.signalingpathways.org/ominer/query.jsf?geneSearchType=gene&findMax=y&gene=Mup20&signalingPathway=4269&pathwayType=family&species=House+Mouse&reportsBy=pathways&omicsCategory=cistromics&countMax=3761
	763	Co-nodes	Other co-nodes	Major urinary protein	Mup3	Mup3	-2.81701	2.88e-19	4.37e-16	https://www.signalingpathways.org/ominer/query.jsf?geneSearchType=gene&findMax=y&gene=Mup3&signalingPathway=4269&pathwayType=family&species=House+Mouse&reportsBy=pathways&omicsCategory=cistromics&countMax=3762
	764	Co-nodes	Other co-nodes	Major urinary protein	Mup7	Mup7	-6.34167	4.35e-38	1.81e-34	https://www.signalingpathways.org/ominer/query.jsf?geneSearchType=gene&findMax=y&gene=Mup7&signalingPathway=4269&pathwayType=family&species=House+Mouse&reportsBy=pathways&omicsCategory=cistromics&countMax=3763
	765	Co-nodes	Other co-nodes	Malignant fibrous histiocytoma amplified sequence	Mfhas1	MASL1, LRRC65, ROCO4	-1.07123	1.36e-05	0.00057541	https://www.signalingpathways.org/ominer/query.jsf?geneSearchType=gene&findMax=y&gene=Mfhas1&signalingPathway=4269&pathwayType=family&species=House+Mouse&reportsBy=pathways&omicsCategory=cistromics&countMax=3764
	766	Co-nodes	Other co-nodes	MAM domain containing	Mamdc2	MGC21981	-2.25304	2.12e-05	0.000812766	https://www.signalingpathways.org/ominer/query.jsf?geneSearchType=gene&findMax=y&gene=Mamdc2&signalingPathway=4269&pathwayType=family&species=House+Mouse&reportsBy=pathways&omicsCategory=cistromics&countMax=3765
	767	Co-nodes	Other co-nodes	Matrix Gla protein	Mgp		-2.08897	8.14e-05	0.00230535	https://www.signalingpathways.org/ominer/query.jsf?geneSearchType=gene&findMax=y&gene=Mgp&signalingPathway=4269&pathwayType=family&species=House+Mouse&reportsBy=pathways&omicsCategory=cistromics&countMax=3766
	768	Co-nodes	Other co-nodes	Murinoglobulin	Mug1	Mug1	-6.50035	2.95e-06	0.000185876	https://www.signalingpathways.org/ominer/query.jsf?geneSearchType=gene&findMax=y&gene=Mug1&signalingPathway=4269&pathwayType=family&species=House+Mouse&reportsBy=pathways&omicsCategory=cistromics&countMax=3767
	769	Co-nodes	Other co-nodes	Nascent polypeptide associated complex subunit	Naca	NACA1	0.271282	0.00034833	0.00705284	https://www.signalingpathways.org/ominer/query.jsf?geneSearchType=gene&findMax=y&gene=Naca&signalingPathway=4269&pathwayType=family&species=House+Mouse&reportsBy=pathways&omicsCategory=cistromics&countMax=3768
	770	Co-nodes	Other co-nodes	NBL1, DAN BMP antagonist	Nbl1	D1S1733E, NB, DAN, NO3, DAND1	-0.724947	0.000302914	0.00629366	https://www.signalingpathways.org/ominer/query.jsf?geneSearchType=gene&findMax=y&gene=Nbl1&signalingPathway=4269&pathwayType=family&species=House+Mouse&reportsBy=pathways&omicsCategory=cistromics&countMax=3769
	771	Co-nodes	Other co-nodes	Negative regulator of reactive oxygen species	Nrros	UNQ3030, ELLP3030, MGC50789, GARPL1	-1.55104	8.38e-06	0.000403862	https://www.signalingpathways.org/ominer/query.jsf?geneSearchType=gene&findMax=y&gene=Nrros&signalingPathway=4269&pathwayType=family&species=House+Mouse&reportsBy=pathways&omicsCategory=cistromics&countMax=3770
	772	Co-nodes	Other co-nodes	Nephrocan	Nepn	Nepn	-1.25537	1.13e-05	0.000507566	https://www.signalingpathways.org/ominer/query.jsf?geneSearchType=gene&findMax=y&gene=Nepn&signalingPathway=4269&pathwayType=family&species=House+Mouse&reportsBy=pathways&omicsCategory=cistromics&countMax=3771
	773	Co-nodes	Other co-nodes	Neutrophil cytosolic factor	Ncf1	p47phox, NOXO2, NCF1A, SH3PXD1A	-2.29627	5.75e-07	5.57e-05	https://www.signalingpathways.org/ominer/query.jsf?geneSearchType=gene&findMax=y&gene=Ncf1&signalingPathway=4269&pathwayType=family&species=House+Mouse&reportsBy=pathways&omicsCategory=cistromics&countMax=3772
	774	Co-nodes	Other co-nodes	Neutrophil cytosolic factor	Ncf2	p67phox, NOXA2	-2.31364	3.11e-07	3.63e-05	https://www.signalingpathways.org/ominer/query.jsf?geneSearchType=gene&findMax=y&gene=Ncf2&signalingPathway=4269&pathwayType=family&species=House+Mouse&reportsBy=pathways&omicsCategory=cistromics&countMax=3773
	775	Co-nodes	Other co-nodes	Neutrophil cytosolic factor	Ncf4	p40phox, SH3PXD4	-2.3921	2.19e-05	0.000833497	https://www.signalingpathways.org/ominer/query.jsf?geneSearchType=gene&findMax=y&gene=Ncf4&signalingPathway=4269&pathwayType=family&species=House+Mouse&reportsBy=pathways&omicsCategory=cistromics&countMax=3774
	776	Co-nodes	Other co-nodes	NFAT activating protein with ITAM motif	Nfam1	CNAIP	-2.36696	5.83e-09	1.95e-06	https://www.signalingpathways.org/ominer/query.jsf?geneSearchType=gene&findMax=y&gene=Nfam1&signalingPathway=4269&pathwayType=family&species=House+Mouse&reportsBy=pathways&omicsCategory=cistromics&countMax=3775
	777	Co-nodes	Other co-nodes	NHS like	Nhsl1	bA43P8.1, KIAA1357	-1.77664	1.82e-06	0.000128029	https://www.signalingpathways.org/ominer/query.jsf?geneSearchType=gene&findMax=y&gene=Nhsl1&signalingPathway=4269&pathwayType=family&species=House+Mouse&reportsBy=pathways&omicsCategory=cistromics&countMax=3776
	778	Co-nodes	Other co-nodes	Noggin	Nog		1.05023	1.37e-05	0.000580348	https://www.signalingpathways.org/ominer/query.jsf?geneSearchType=gene&findMax=y&gene=Nog&signalingPathway=4269&pathwayType=family&species=House+Mouse&reportsBy=pathways&omicsCategory=cistromics&countMax=3777
	779	Co-nodes	Other co-nodes	Organic solute carrier partner	Oscp1	NOR1	1.16871	1.05e-08	2.91e-06	https://www.signalingpathways.org/ominer/query.jsf?geneSearchType=gene&findMax=y&gene=Oscp1&signalingPathway=4269&pathwayType=family&species=House+Mouse&reportsBy=pathways&omicsCategory=cistromics&countMax=3778
	780	Co-nodes	Other co-nodes	Patched domain containing	Ptchd1	FLJ30296	-4.37467	3.38e-06	0.000206099	https://www.signalingpathways.org/ominer/query.jsf?geneSearchType=gene&findMax=y&gene=Ptchd1&signalingPathway=4269&pathwayType=family&species=House+Mouse&reportsBy=pathways&omicsCategory=cistromics&countMax=3779
	781	Co-nodes	Other co-nodes	Peptidase domain containing associated with muscle regeneration	Pamr1	RAMP, DKFZP586H2123	-1.31098	0.000542899	0.00979713	https://www.signalingpathways.org/ominer/query.jsf?geneSearchType=gene&findMax=y&gene=Pamr1&signalingPathway=4269&pathwayType=family&species=House+Mouse&reportsBy=pathways&omicsCategory=cistromics&countMax=3780
	782	Co-nodes	Other co-nodes	Periostin	Postn	OSF-2, PN, periostin	-0.671807	0.00013452	0.00341084	https://www.signalingpathways.org/ominer/query.jsf?geneSearchType=gene&findMax=y&gene=Postn&signalingPathway=4269&pathwayType=family&species=House+Mouse&reportsBy=pathways&omicsCategory=cistromics&countMax=3781
	783	Co-nodes	Other co-nodes	Phosphatidylinositol glycan subunits (PIG)	Pigt		-0.336799	0.000411062	0.00797106	https://www.signalingpathways.org/ominer/query.jsf?geneSearchType=gene&findMax=y&gene=Pigt&signalingPathway=4269&pathwayType=family&species=House+Mouse&reportsBy=pathways&omicsCategory=cistromics&countMax=3782
	784	Co-nodes	Other co-nodes	Phosphatidylinositol transfer proteins	Pitpnc1	RDGBB1, RDGBB, RDGB-BETA	-1.13204	3.65e-05	0.00123524	https://www.signalingpathways.org/ominer/query.jsf?geneSearchType=gene&findMax=y&gene=Pitpnc1&signalingPathway=4269&pathwayType=family&species=House+Mouse&reportsBy=pathways&omicsCategory=cistromics&countMax=3783
	785	Co-nodes	Other co-nodes	Phospholamban	Pln	CMD1P	1.34827	0.000466405	0.00871388	https://www.signalingpathways.org/ominer/query.jsf?geneSearchType=gene&findMax=y&gene=Pln&signalingPathway=4269&pathwayType=family&species=House+Mouse&reportsBy=pathways&omicsCategory=cistromics&countMax=3784
	786	Co-nodes	Other co-nodes	Phytanoyl-CoA dioxygenase domain containing	Phyhd1	MGC16638	0.754408	0.000373665	0.00743055	https://www.signalingpathways.org/ominer/query.jsf?geneSearchType=gene&findMax=y&gene=Phyhd1&signalingPathway=4269&pathwayType=family&species=House+Mouse&reportsBy=pathways&omicsCategory=cistromics&countMax=3785
	787	Co-nodes	Other co-nodes	Podoplanin	Pdpn	T1A-2, Gp38, aggrus, GP40, PA2.26	-1.1844	2.26e-05	0.00085509	https://www.signalingpathways.org/ominer/query.jsf?geneSearchType=gene&findMax=y&gene=Pdpn&signalingPathway=4269&pathwayType=family&species=House+Mouse&reportsBy=pathways&omicsCategory=cistromics&countMax=3786
	788	Co-nodes	Other co-nodes	Predicted genes	Gm10040	Gm10040	-1.43501	0.000156216	0.00384978	https://www.signalingpathways.org/ominer/query.jsf?geneSearchType=gene&findMax=y&gene=Gm10040&signalingPathway=4269&pathwayType=family&species=House+Mouse&reportsBy=pathways&omicsCategory=cistromics&countMax=3787
	789	Co-nodes	Other co-nodes	Predicted genes	Gm10644	Gm10644	0.861233	0.000505222	0.00922224	https://www.signalingpathways.org/ominer/query.jsf?geneSearchType=gene&findMax=y&gene=Gm10644&signalingPathway=4269&pathwayType=family&species=House+Mouse&reportsBy=pathways&omicsCategory=cistromics&countMax=3788
	790	Co-nodes	Other co-nodes	Predicted genes	Gm10925	Gm10925	1.17837	9.95e-05	0.00267797	https://www.signalingpathways.org/ominer/query.jsf?geneSearchType=gene&findMax=y&gene=Gm10925&signalingPathway=4269&pathwayType=family&species=House+Mouse&reportsBy=pathways&omicsCategory=cistromics&countMax=3789
	791	Co-nodes	Other co-nodes	Predicted genes	Gm11427	Gm11427	-1.90734	0.000158703	0.00390532	https://www.signalingpathways.org/ominer/query.jsf?geneSearchType=gene&findMax=y&gene=Gm11427&signalingPathway=4269&pathwayType=family&species=House+Mouse&reportsBy=pathways&omicsCategory=cistromics&countMax=3790
	792	Co-nodes	Other co-nodes	Predicted genes	Gm11868	Gm11868	7.43264	1.66e-08	4.02e-06	https://www.signalingpathways.org/ominer/query.jsf?geneSearchType=gene&findMax=y&gene=Gm11868&signalingPathway=4269&pathwayType=family&species=House+Mouse&reportsBy=pathways&omicsCategory=cistromics&countMax=3791
	793	Co-nodes	Other co-nodes	Predicted genes	Gm12461	Gm12461	6.58694	5.6e-06	0.000301598	https://www.signalingpathways.org/ominer/query.jsf?geneSearchType=gene&findMax=y&gene=Gm12461&signalingPathway=4269&pathwayType=family&species=House+Mouse&reportsBy=pathways&omicsCategory=cistromics&countMax=3792
	794	Co-nodes	Other co-nodes	Predicted genes	Gm12912	Gm12912	7.03182	3.29e-07	3.79e-05	https://www.signalingpathways.org/ominer/query.jsf?geneSearchType=gene&findMax=y&gene=Gm12912&signalingPathway=4269&pathwayType=family&species=House+Mouse&reportsBy=pathways&omicsCategory=cistromics&countMax=3793
	795	Co-nodes	Other co-nodes	Predicted genes	Gm13408	Gm13408	3.89166	7.77e-05	0.00222604	https://www.signalingpathways.org/ominer/query.jsf?geneSearchType=gene&findMax=y&gene=Gm13408&signalingPathway=4269&pathwayType=family&species=House+Mouse&reportsBy=pathways&omicsCategory=cistromics&countMax=3794
	796	Co-nodes	Other co-nodes	Predicted genes	Gm13508	Gm13508	6.21251	3.02e-05	0.00107982	https://www.signalingpathways.org/ominer/query.jsf?geneSearchType=gene&findMax=y&gene=Gm13508&signalingPathway=4269&pathwayType=family&species=House+Mouse&reportsBy=pathways&omicsCategory=cistromics&countMax=3795
	797	Co-nodes	Other co-nodes	Predicted genes	Gm15159	Gm15159	6.33654	3.26e-05	0.00114727	https://www.signalingpathways.org/ominer/query.jsf?geneSearchType=gene&findMax=y&gene=Gm15159&signalingPathway=4269&pathwayType=family&species=House+Mouse&reportsBy=pathways&omicsCategory=cistromics&countMax=3796
	798	Co-nodes	Other co-nodes	Predicted genes	Gm15653	Gm15653	6.28371	2.46e-05	0.000914853	https://www.signalingpathways.org/ominer/query.jsf?geneSearchType=gene&findMax=y&gene=Gm15653&signalingPathway=4269&pathwayType=family&species=House+Mouse&reportsBy=pathways&omicsCategory=cistromics&countMax=3797
	799	Co-nodes	Other co-nodes	Predicted genes	Gm17450	Gm17450	5.84742	0.000402701	0.00785809	https://www.signalingpathways.org/ominer/query.jsf?geneSearchType=gene&findMax=y&gene=Gm17450&signalingPathway=4269&pathwayType=family&species=House+Mouse&reportsBy=pathways&omicsCategory=cistromics&countMax=3798
	800	Co-nodes	Other co-nodes	Predicted genes	Gm1821	Gm1821	0.60769	3.58e-05	0.00121584	https://www.signalingpathways.org/ominer/query.jsf?geneSearchType=gene&findMax=y&gene=Gm1821&signalingPathway=4269&pathwayType=family&species=House+Mouse&reportsBy=pathways&omicsCategory=cistromics&countMax=3799
	801	Co-nodes	Other co-nodes	Predicted genes	Gm20056	Gm20056	-3.40631	0.000151816	0.00376361	https://www.signalingpathways.org/ominer/query.jsf?geneSearchType=gene&findMax=y&gene=Gm20056&signalingPathway=4269&pathwayType=family&species=House+Mouse&reportsBy=pathways&omicsCategory=cistromics&countMax=3800
	802	Co-nodes	Other co-nodes	Predicted genes	Gm20721	Gm20721	1.14386	0.000161431	0.00394913	https://www.signalingpathways.org/ominer/query.jsf?geneSearchType=gene&findMax=y&gene=Gm20721&signalingPathway=4269&pathwayType=family&species=House+Mouse&reportsBy=pathways&omicsCategory=cistromics&countMax=3801
	803	Co-nodes	Other co-nodes	Predicted genes	Gm21188	Gm21188	-1.98361	1.03e-06	8.15e-05	https://www.signalingpathways.org/ominer/query.jsf?geneSearchType=gene&findMax=y&gene=Gm21188&signalingPathway=4269&pathwayType=family&species=House+Mouse&reportsBy=pathways&omicsCategory=cistromics&countMax=3802
	804	Co-nodes	Other co-nodes	Predicted genes	Gm21320	Gm21320	-3.41067	9.41e-10	4.03e-07	https://www.signalingpathways.org/ominer/query.jsf?geneSearchType=gene&findMax=y&gene=Gm21320&signalingPathway=4269&pathwayType=family&species=House+Mouse&reportsBy=pathways&omicsCategory=cistromics&countMax=3803
	805	Co-nodes	Other co-nodes	Predicted genes	Gm28437	Gm28437	2.2905	0.000304148	0.00631144	https://www.signalingpathways.org/ominer/query.jsf?geneSearchType=gene&findMax=y&gene=Gm28437&signalingPathway=4269&pathwayType=family&species=House+Mouse&reportsBy=pathways&omicsCategory=cistromics&countMax=3804
	806	Co-nodes	Other co-nodes	Predicted genes	Gm37116	Gm37116	6.31864	1.83e-05	0.000723929	https://www.signalingpathways.org/ominer/query.jsf?geneSearchType=gene&findMax=y&gene=Gm37116&signalingPathway=4269&pathwayType=family&species=House+Mouse&reportsBy=pathways&omicsCategory=cistromics&countMax=3805
	807	Co-nodes	Other co-nodes	Predicted genes	Gm42878	Gm42878	-7.40993	2.93e-08	5.82e-06	https://www.signalingpathways.org/ominer/query.jsf?geneSearchType=gene&findMax=y&gene=Gm42878&signalingPathway=4269&pathwayType=family&species=House+Mouse&reportsBy=pathways&omicsCategory=cistromics&countMax=3806
	808	Co-nodes	Other co-nodes	Predicted genes	Gm45140	Gm45140	-0.806474	4.23e-07	4.58e-05	https://www.signalingpathways.org/ominer/query.jsf?geneSearchType=gene&findMax=y&gene=Gm45140&signalingPathway=4269&pathwayType=family&species=House+Mouse&reportsBy=pathways&omicsCategory=cistromics&countMax=3807
	809	Co-nodes	Other co-nodes	Predicted genes	Gm5150	Gm5150	-3.88862	7e-05	0.00204566	https://www.signalingpathways.org/ominer/query.jsf?geneSearchType=gene&findMax=y&gene=Gm5150&signalingPathway=4269&pathwayType=family&species=House+Mouse&reportsBy=pathways&omicsCategory=cistromics&countMax=3808
	810	Co-nodes	Other co-nodes	Predicted genes	Gm5431	Gm5431	-1.92298	0.000501452	0.00918355	https://www.signalingpathways.org/ominer/query.jsf?geneSearchType=gene&findMax=y&gene=Gm5431&signalingPathway=4269&pathwayType=family&species=House+Mouse&reportsBy=pathways&omicsCategory=cistromics&countMax=3809
	811	Co-nodes	Other co-nodes	Predicted genes	Gm8210	Gm8210	7.84343	1.02e-41	5.66e-38	https://www.signalingpathways.org/ominer/query.jsf?geneSearchType=gene&findMax=y&gene=Gm8210&signalingPathway=4269&pathwayType=family&species=House+Mouse&reportsBy=pathways&omicsCategory=cistromics&countMax=3810
	812	Co-nodes	Other co-nodes	Predicted genes	Gm8797	Gm8797	1.08551	0.000197224	0.00455116	https://www.signalingpathways.org/ominer/query.jsf?geneSearchType=gene&findMax=y&gene=Gm8797&signalingPathway=4269&pathwayType=family&species=House+Mouse&reportsBy=pathways&omicsCategory=cistromics&countMax=3811
	813	Co-nodes	Other co-nodes	Predicted genes	Gm8995	Gm8995	-1.38913	1.84e-08	4.32e-06	https://www.signalingpathways.org/ominer/query.jsf?geneSearchType=gene&findMax=y&gene=Gm8995&signalingPathway=4269&pathwayType=family&species=House+Mouse&reportsBy=pathways&omicsCategory=cistromics&countMax=3812
	814	Co-nodes	Other co-nodes	Predicted genes	Gm9372	Gm9372	5.72871	0.000483904	0.00894071	https://www.signalingpathways.org/ominer/query.jsf?geneSearchType=gene&findMax=y&gene=Gm9372&signalingPathway=4269&pathwayType=family&species=House+Mouse&reportsBy=pathways&omicsCategory=cistromics&countMax=3813
	815	Co-nodes	Other co-nodes	Protein interacting with cyclin A1	Proca1	MGC39650	0.547506	4.82e-05	0.00154319	https://www.signalingpathways.org/ominer/query.jsf?geneSearchType=gene&findMax=y&gene=Proca1&signalingPathway=4269&pathwayType=family&species=House+Mouse&reportsBy=pathways&omicsCategory=cistromics&countMax=3814
	816	Co-nodes	Other co-nodes	PYD and CARD domain containing	Pycard	TMS-1, CARD5, ASC	-1.73682	1.14e-05	0.000512638	https://www.signalingpathways.org/ominer/query.jsf?geneSearchType=gene&findMax=y&gene=Pycard&signalingPathway=4269&pathwayType=family&species=House+Mouse&reportsBy=pathways&omicsCategory=cistromics&countMax=3815
	817	Co-nodes	Other co-nodes	PZP alpha-2-macroglobulin like	Pzp	CPAMD6	-5.12856	9.21e-06	0.00043538	https://www.signalingpathways.org/ominer/query.jsf?geneSearchType=gene&findMax=y&gene=Pzp&signalingPathway=4269&pathwayType=family&species=House+Mouse&reportsBy=pathways&omicsCategory=cistromics&countMax=3816
	818	Co-nodes	Other co-nodes	RELT like	Rell1		-0.901407	1.43e-07	2e-05	https://www.signalingpathways.org/ominer/query.jsf?geneSearchType=gene&findMax=y&gene=Rell1&signalingPathway=4269&pathwayType=family&species=House+Mouse&reportsBy=pathways&omicsCategory=cistromics&countMax=3817
	819	Co-nodes	Other co-nodes	Schlafen	Slfn2	Slfn2	-2.53808	3.96e-11	2.54e-08	https://www.signalingpathways.org/ominer/query.jsf?geneSearchType=gene&findMax=y&gene=Slfn2&signalingPathway=4269&pathwayType=family&species=House+Mouse&reportsBy=pathways&omicsCategory=cistromics&countMax=3818
	820	Co-nodes	Other co-nodes	Schlafen	Slfn9	Slfn9	-0.810104	3.66e-05	0.0012359	https://www.signalingpathways.org/ominer/query.jsf?geneSearchType=gene&findMax=y&gene=Slfn9&signalingPathway=4269&pathwayType=family&species=House+Mouse&reportsBy=pathways&omicsCategory=cistromics&countMax=3819
	821	Co-nodes	Other co-nodes	SHC binding and spindle associated	Shcbp1	FLJ22009, PAL	-1.71596	0.000326385	0.00668149	https://www.signalingpathways.org/ominer/query.jsf?geneSearchType=gene&findMax=y&gene=Shcbp1&signalingPathway=4269&pathwayType=family&species=House+Mouse&reportsBy=pathways&omicsCategory=cistromics&countMax=3820
	822	Co-nodes	Other co-nodes	Signal induced proliferation associated like	Sipa1l1	KIAA0440, E6TP1, SPAR1	-0.721757	0.000171558	0.00411127	https://www.signalingpathways.org/ominer/query.jsf?geneSearchType=gene&findMax=y&gene=Sipa1l1&signalingPathway=4269&pathwayType=family&species=House+Mouse&reportsBy=pathways&omicsCategory=cistromics&countMax=3821
	823	Co-nodes	Other co-nodes	Sushi domain containing	Susd2	BK65A6.2, FLJ22778, W5C5	-1.53238	5.19e-05	0.00162468	https://www.signalingpathways.org/ominer/query.jsf?geneSearchType=gene&findMax=y&gene=Susd2&signalingPathway=4269&pathwayType=family&species=House+Mouse&reportsBy=pathways&omicsCategory=cistromics&countMax=3822
	824	Co-nodes	Other co-nodes	Sushi domain containing	Susd6		-0.392753	4.05e-05	0.0013395	https://www.signalingpathways.org/ominer/query.jsf?geneSearchType=gene&findMax=y&gene=Susd6&signalingPathway=4269&pathwayType=family&species=House+Mouse&reportsBy=pathways&omicsCategory=cistromics&countMax=3823
	825	Co-nodes	Other co-nodes	Tetratricopeptide repeat domain	Ttc39b	FLJ33868	-0.642705	5.53e-06	0.000298649	https://www.signalingpathways.org/ominer/query.jsf?geneSearchType=gene&findMax=y&gene=Ttc39b&signalingPathway=4269&pathwayType=family&species=House+Mouse&reportsBy=pathways&omicsCategory=cistromics&countMax=3824
	826	Co-nodes	Other co-nodes	Thymocyte selection associated	Themis2	ICB-1, Icb-1	-1.34038	6.61e-06	0.000342469	https://www.signalingpathways.org/ominer/query.jsf?geneSearchType=gene&findMax=y&gene=Themis2&signalingPathway=4269&pathwayType=family&species=House+Mouse&reportsBy=pathways&omicsCategory=cistromics&countMax=3825
	827	Co-nodes	Other co-nodes	Thymosin beta	Tmsb10	TB10	-1.13789	0.000460132	0.00865484	https://www.signalingpathways.org/ominer/query.jsf?geneSearchType=gene&findMax=y&gene=Tmsb10&signalingPathway=4269&pathwayType=family&species=House+Mouse&reportsBy=pathways&omicsCategory=cistromics&countMax=3826
	828	Co-nodes	Other co-nodes	Thymosin beta X-linked	Tmsb4x	TB4X	-0.859986	6.23e-05	0.00187698	https://www.signalingpathways.org/ominer/query.jsf?geneSearchType=gene&findMax=y&gene=Tmsb4x&signalingPathway=4269&pathwayType=family&species=House+Mouse&reportsBy=pathways&omicsCategory=cistromics&countMax=3827
	829	Co-nodes	Other co-nodes	Thyroid hormone responsive	Thrsp	SPOT14, Lpgp, S14, THRP	1.16213	2.6e-05	0.000959055	https://www.signalingpathways.org/ominer/query.jsf?geneSearchType=gene&findMax=y&gene=Thrsp&signalingPathway=4269&pathwayType=family&species=House+Mouse&reportsBy=pathways&omicsCategory=cistromics&countMax=3828
	830	Co-nodes	Other co-nodes	Translocator protein	Tspo	PBR, MBR, PKBS, mDRC, DBI, IBP, pk18	0.419747	0.000502595	0.0091943	https://www.signalingpathways.org/ominer/query.jsf?geneSearchType=gene&findMax=y&gene=Tspo&signalingPathway=4269&pathwayType=family&species=House+Mouse&reportsBy=pathways&omicsCategory=cistromics&countMax=3829
	831	Co-nodes	Other co-nodes	Transthyretin	Ttr	HsT2651, CTS	-6.16963	1.58e-08	3.88e-06	https://www.signalingpathways.org/ominer/query.jsf?geneSearchType=gene&findMax=y&gene=Ttr&signalingPathway=4269&pathwayType=family&species=House+Mouse&reportsBy=pathways&omicsCategory=cistromics&countMax=3830
	832	Co-nodes	Other co-nodes	Tumor protein p53 inducible protein	Trp53i11	Trp53i11	-1.18099	1.38e-08	3.49e-06	https://www.signalingpathways.org/ominer/query.jsf?geneSearchType=gene&findMax=y&gene=Trp53i11&signalingPathway=4269&pathwayType=family&species=House+Mouse&reportsBy=pathways&omicsCategory=cistromics&countMax=3831
	833	Co-nodes	Other co-nodes	Ubiquinol-cytochrome c reductase complex assembly factor	Uqcc3	UNQ655	0.543329	0.000230955	0.00520007	https://www.signalingpathways.org/ominer/query.jsf?geneSearchType=gene&findMax=y&gene=Uqcc3&signalingPathway=4269&pathwayType=family&species=House+Mouse&reportsBy=pathways&omicsCategory=cistromics&countMax=3832
	834	Co-nodes	Other co-nodes	Unc-93 homolog	Unc93b1	UNC93	-1.23957	7.62e-06	0.000375254	https://www.signalingpathways.org/ominer/query.jsf?geneSearchType=gene&findMax=y&gene=Unc93b1&signalingPathway=4269&pathwayType=family&species=House+Mouse&reportsBy=pathways&omicsCategory=cistromics&countMax=3833
	835	Co-nodes	Other co-nodes	Vasohibin	Vash1		-1.07187	4.01e-05	0.00132585	https://www.signalingpathways.org/ominer/query.jsf?geneSearchType=gene&findMax=y&gene=Vash1&signalingPathway=4269&pathwayType=family&species=House+Mouse&reportsBy=pathways&omicsCategory=cistromics&countMax=3834
	836	Co-nodes	Other co-nodes	Vesicle amine transport	Vat1	VATI, FLJ20230	-0.856553	0.00033012	0.00673315	https://www.signalingpathways.org/ominer/query.jsf?geneSearchType=gene&findMax=y&gene=Vat1&signalingPathway=4269&pathwayType=family&species=House+Mouse&reportsBy=pathways&omicsCategory=cistromics&countMax=3835
	837	Co-nodes	Other co-nodes	WAP four-disulfide core domain	Wfdc17	Wfdc17	-2.28408	4.33e-06	0.000250725	https://www.signalingpathways.org/ominer/query.jsf?geneSearchType=gene&findMax=y&gene=Wfdc17&signalingPathway=4269&pathwayType=family&species=House+Mouse&reportsBy=pathways&omicsCategory=cistromics&countMax=3836
	838	Co-nodes	Other co-nodes	WD repeat and FYVE domain containing	Wdfy4	KIAA1607, Em:AC060234.3, FLJ45748	-2.20457	1.25e-06	9.45e-05	https://www.signalingpathways.org/ominer/query.jsf?geneSearchType=gene&findMax=y&gene=Wdfy4&signalingPathway=4269&pathwayType=family&species=House+Mouse&reportsBy=pathways&omicsCategory=cistromics&countMax=3837
	839	Co-nodes	Other co-nodes	Yippee like	Ypel3	MGC10500	0.466965	0.000373278	0.00743055	https://www.signalingpathways.org/ominer/query.jsf?geneSearchType=gene&findMax=y&gene=Ypel3&signalingPathway=4269&pathwayType=family&species=House+Mouse&reportsBy=pathways&omicsCategory=cistromics&countMax=3838
	840	Co-nodes	Peroxisome biogenesis	Peroxisomal biogenesis factor	Pex11a	PEX11-ALPHA, MGC119947, MGC138534	0.646432	0.00043435	0.00830631	https://www.signalingpathways.org/ominer/query.jsf?geneSearchType=gene&findMax=y&gene=Pex11a&signalingPathway=4269&pathwayType=family&species=House+Mouse&reportsBy=pathways&omicsCategory=cistromics&countMax=3839
	841	Co-nodes	Peroxisome biogenesis	Peroxisomal biogenesis factor	Pex3		0.403427	0.000402406	0.00785809	https://www.signalingpathways.org/ominer/query.jsf?geneSearchType=gene&findMax=y&gene=Pex3&signalingPathway=4269&pathwayType=family&species=House+Mouse&reportsBy=pathways&omicsCategory=cistromics&countMax=3840
	842	Co-nodes	PHD domain proteins	PHD finger protein	Phf11b	Phf11b	-2.13453	0.00043513	0.00830631	https://www.signalingpathways.org/ominer/query.jsf?geneSearchType=gene&findMax=y&gene=Phf11b&signalingPathway=4269&pathwayType=family&species=House+Mouse&reportsBy=pathways&omicsCategory=cistromics&countMax=3841
	843	Co-nodes	Pleckstrin domain	Pleckstrin	Plek	P47	-2.39489	3.19e-06	0.000196086	https://www.signalingpathways.org/ominer/query.jsf?geneSearchType=gene&findMax=y&gene=Plek&signalingPathway=4269&pathwayType=family&species=House+Mouse&reportsBy=pathways&omicsCategory=cistromics&countMax=3842
	844	Co-nodes	Pleckstrin domain	Pleckstrin homology domain containing	Plekha6	PEPP3, KIAA0969	-2.39852	1.97e-05	0.000769979	https://www.signalingpathways.org/ominer/query.jsf?geneSearchType=gene&findMax=y&gene=Plekha6&signalingPathway=4269&pathwayType=family&species=House+Mouse&reportsBy=pathways&omicsCategory=cistromics&countMax=3843
	845	Co-nodes	Pleckstrin domain	Pleckstrin homology domain containing	Plekho1	CKIP-1, OC120	-1.58205	2.79e-05	0.00101292	https://www.signalingpathways.org/ominer/query.jsf?geneSearchType=gene&findMax=y&gene=Plekho1&signalingPathway=4269&pathwayType=family&species=House+Mouse&reportsBy=pathways&omicsCategory=cistromics&countMax=3844
	846	Co-nodes	Pleckstrin domain	Pleckstrin homology domain containing	Plekho2	DKFZp761K2312, PP1628, pp9099	-1.592	2.43e-06	0.000157544	https://www.signalingpathways.org/ominer/query.jsf?geneSearchType=gene&findMax=y&gene=Plekho2&signalingPathway=4269&pathwayType=family&species=House+Mouse&reportsBy=pathways&omicsCategory=cistromics&countMax=3845
	847	Co-nodes	Pleckstrin domain	Ras association (RalGDS/AF-6) and pleckstrin homology domains	Raph1	KIAA1681	-0.693449	0.000295153	0.00617084	https://www.signalingpathways.org/ominer/query.jsf?geneSearchType=gene&findMax=y&gene=Raph1&signalingPathway=4269&pathwayType=family&species=House+Mouse&reportsBy=pathways&omicsCategory=cistromics&countMax=3846
	848	Co-nodes	Polarity regulators	Par-3 cell polarity regulator	Pard6g	PAR-6G, PAR6gamma	0.934418	0.000173136	0.00412075	https://www.signalingpathways.org/ominer/query.jsf?geneSearchType=gene&findMax=y&gene=Pard6g&signalingPathway=4269&pathwayType=family&species=House+Mouse&reportsBy=pathways&omicsCategory=cistromics&countMax=3847
	849	Co-nodes	Proteasome	Proteasome activator subunit	Psme2b	Psme2b	-1.6983	7.54e-05	0.00217252	https://www.signalingpathways.org/ominer/query.jsf?geneSearchType=gene&findMax=y&gene=Psme2b&signalingPathway=4269&pathwayType=family&species=House+Mouse&reportsBy=pathways&omicsCategory=cistromics&countMax=3848
	850	Co-nodes	Pseudogenes	Mortality factor like	Morf4l1-ps1	Morf4l1-ps1	5.13403	8e-42	5.66e-38	https://www.signalingpathways.org/ominer/query.jsf?geneSearchType=gene&findMax=y&gene=Morf4l1-ps1&signalingPathway=4269&pathwayType=family&species=House+Mouse&reportsBy=pathways&omicsCategory=cistromics&countMax=3849
	851	Co-nodes	Pseudogenes	Polycystin like, transient receptor potential channel interacting	Pkd1l2	KIAA1879	-5.56163	0.00016118	0.00394913	https://www.signalingpathways.org/ominer/query.jsf?geneSearchType=gene&findMax=y&gene=Pkd1l2&signalingPathway=4269&pathwayType=family&species=House+Mouse&reportsBy=pathways&omicsCategory=cistromics&countMax=3850
	852	Co-nodes	Pseudogenes	tRNA methyltransferases (TRMT)	Trmt112-ps2	Trmt112-ps2	-1.44489	1.09e-06	8.43e-05	https://www.signalingpathways.org/ominer/query.jsf?geneSearchType=gene&findMax=y&gene=Trmt112-ps2&signalingPathway=4269&pathwayType=family&species=House+Mouse&reportsBy=pathways&omicsCategory=cistromics&countMax=3851
	853	Co-nodes	Pseudogenes	Uncharacterized	Uox	UOXP	-4.25051	1.02e-05	0.000468921	https://www.signalingpathways.org/ominer/query.jsf?geneSearchType=gene&findMax=y&gene=Uox&signalingPathway=4269&pathwayType=family&species=House+Mouse&reportsBy=pathways&omicsCategory=cistromics&countMax=3852
	854	Co-nodes	Receptor associated factors	Inositol,4,5-triphosphate receptor associated	Lrmp	Lrmp	-2.03686	0.000300392	0.00624904	https://www.signalingpathways.org/ominer/query.jsf?geneSearchType=gene&findMax=y&gene=Lrmp&signalingPathway=4269&pathwayType=family&species=House+Mouse&reportsBy=pathways&omicsCategory=cistromics&countMax=3853
	855	Co-nodes	Receptor associated factors	Inositol,4,5-triphosphate receptor associated	Mrvi1	Mrvi1	-0.876138	9.19e-05	0.00252961	https://www.signalingpathways.org/ominer/query.jsf?geneSearchType=gene&findMax=y&gene=Mrvi1&signalingPathway=4269&pathwayType=family&species=House+Mouse&reportsBy=pathways&omicsCategory=cistromics&countMax=3854
	856	Co-nodes	Receptor associated factors	ITPRIP like	Itpripl2	FLJ22994, MGC126798, MGC126800, LOC162073	-0.750708	2.4e-05	0.000903504	https://www.signalingpathways.org/ominer/query.jsf?geneSearchType=gene&findMax=y&gene=Itpripl2&signalingPathway=4269&pathwayType=family&species=House+Mouse&reportsBy=pathways&omicsCategory=cistromics&countMax=3855
	857	Co-nodes	Receptor associated factors	TNF receptor-associated factors (TRAF)	Traf1	EBI6	-1.75294	0.000268212	0.00580395	https://www.signalingpathways.org/ominer/query.jsf?geneSearchType=gene&findMax=y&gene=Traf1&signalingPathway=4269&pathwayType=family&species=House+Mouse&reportsBy=pathways&omicsCategory=cistromics&countMax=3856
	858	Co-nodes	Receptor associated factors	Toll like receptor adaptor molecule	Ticam2	TRAM, TICAM-2, TIRP	-1.71104	0.000114602	0.00300631	https://www.signalingpathways.org/ominer/query.jsf?geneSearchType=gene&findMax=y&gene=Ticam2&signalingPathway=4269&pathwayType=family&species=House+Mouse&reportsBy=pathways&omicsCategory=cistromics&countMax=3857
	859	Co-nodes	Retinoic acid regulated	All-trans retinoic acid induced differentiation factor	Atraid	HSPC013, p18, APR3	0.352093	1.65e-05	0.000671845	https://www.signalingpathways.org/ominer/query.jsf?geneSearchType=gene&findMax=y&gene=Atraid&signalingPathway=4269&pathwayType=family&species=House+Mouse&reportsBy=pathways&omicsCategory=cistromics&countMax=3858
	860	Co-nodes	Ribosomes & ribosome biogenesis	Mitochondrial ribosomal protein	Mrpl11		0.433823	0.000204027	0.004663	https://www.signalingpathways.org/ominer/query.jsf?geneSearchType=gene&findMax=y&gene=Mrpl11&signalingPathway=4269&pathwayType=family&species=House+Mouse&reportsBy=pathways&omicsCategory=cistromics&countMax=3859
	861	Co-nodes	Ribosomes & ribosome biogenesis	Mitochondrial ribosomal protein	Mrpl30	MRP-L28, RPML28	0.317686	0.000346509	0.00702448	https://www.signalingpathways.org/ominer/query.jsf?geneSearchType=gene&findMax=y&gene=Mrpl30&signalingPathway=4269&pathwayType=family&species=House+Mouse&reportsBy=pathways&omicsCategory=cistromics&countMax=3860
	862	Co-nodes	Ribosomes & ribosome biogenesis	Mitochondrial ribosomal protein	Mrpl49	NOF, NOF1, L49mt	0.409932	0.000359583	0.00726306	https://www.signalingpathways.org/ominer/query.jsf?geneSearchType=gene&findMax=y&gene=Mrpl49&signalingPathway=4269&pathwayType=family&species=House+Mouse&reportsBy=pathways&omicsCategory=cistromics&countMax=3861
	863	Co-nodes	Ribosomes & ribosome biogenesis	Mitochondrial ribosomal protein	Mrps15	FLJ11564	0.423557	8.81e-06	0.000419347	https://www.signalingpathways.org/ominer/query.jsf?geneSearchType=gene&findMax=y&gene=Mrps15&signalingPathway=4269&pathwayType=family&species=House+Mouse&reportsBy=pathways&omicsCategory=cistromics&countMax=3862
	864	Co-nodes	Ribosomes & ribosome biogenesis	Ribosome biogenesis regulator homolog	Rrs1	KIAA0112	0.453299	0.00013336	0.00339175	https://www.signalingpathways.org/ominer/query.jsf?geneSearchType=gene&findMax=y&gene=Rrs1&signalingPathway=4269&pathwayType=family&species=House+Mouse&reportsBy=pathways&omicsCategory=cistromics&countMax=3863
	865	Co-nodes	RNA binding & RB motif proteins	CUGBP Elav-like	Celf4		-1.55645	0.000173386	0.00412075	https://www.signalingpathways.org/ominer/query.jsf?geneSearchType=gene&findMax=y&gene=Celf4&signalingPathway=4269&pathwayType=family&species=House+Mouse&reportsBy=pathways&omicsCategory=cistromics&countMax=3864
	866	Co-nodes	RNA binding & RB motif proteins	Lin-28 homolog	Lin28a	LIN-28, FLJ12457, ZCCHC1, CSDD1	6.80885	1.22e-06	9.25e-05	https://www.signalingpathways.org/ominer/query.jsf?geneSearchType=gene&findMax=y&gene=Lin28a&signalingPathway=4269&pathwayType=family&species=House+Mouse&reportsBy=pathways&omicsCategory=cistromics&countMax=3865
	867	Co-nodes	RNA binding & RB motif proteins	RNA binding motif protein	Rbm38	HSRNASEB, SEB4D, seb4B, dJ800J21.2	0.979658	1.53e-05	0.000638196	https://www.signalingpathways.org/ominer/query.jsf?geneSearchType=gene&findMax=y&gene=Rbm38&signalingPathway=4269&pathwayType=family&species=House+Mouse&reportsBy=pathways&omicsCategory=cistromics&countMax=3866
	868	Co-nodes	SH2 domain containing	B cell linker	Blnk	SLP65, Ly57, SLP-65, BLNK-s, BASH, bca	-2.66942	4.04e-07	4.43e-05	https://www.signalingpathways.org/ominer/query.jsf?geneSearchType=gene&findMax=y&gene=Blnk&signalingPathway=4269&pathwayType=family&species=House+Mouse&reportsBy=pathways&omicsCategory=cistromics&countMax=3867
	869	Co-nodes	SH2 domain containing	GRB2 related adaptor protein	Grap		-0.709176	3.54e-05	0.00121083	https://www.signalingpathways.org/ominer/query.jsf?geneSearchType=gene&findMax=y&gene=Grap&signalingPathway=4269&pathwayType=family&species=House+Mouse&reportsBy=pathways&omicsCategory=cistromics&countMax=3868
	870	Co-nodes	SH2 domain containing	Lymphocyte cytosolic protein	Lcp2	SLP-76	-1.63619	7.33e-06	0.000363799	https://www.signalingpathways.org/ominer/query.jsf?geneSearchType=gene&findMax=y&gene=Lcp2&signalingPathway=4269&pathwayType=family&species=House+Mouse&reportsBy=pathways&omicsCategory=cistromics&countMax=3869
	871	Co-nodes	SH2 domain containing	SH2 domain containing	Sh2d1b1	Sh2d1b1	-3.08263	5.61e-05	0.00173746	https://www.signalingpathways.org/ominer/query.jsf?geneSearchType=gene&findMax=y&gene=Sh2d1b1&signalingPathway=4269&pathwayType=family&species=House+Mouse&reportsBy=pathways&omicsCategory=cistromics&countMax=3870
	872	Co-nodes	SH2 domain containing	SHC adaptor protein	Shc2	SLI, SCK, SHCB	-1.91178	3.51e-05	0.00121083	https://www.signalingpathways.org/ominer/query.jsf?geneSearchType=gene&findMax=y&gene=Shc2&signalingPathway=4269&pathwayType=family&species=House+Mouse&reportsBy=pathways&omicsCategory=cistromics&countMax=3871
	873	Co-nodes	SH2 domain containing	Src like adaptor	Sla	SLA1, SLAP-1, hSLAP, SLAP	-2.30264	2.46e-06	0.000158939	https://www.signalingpathways.org/ominer/query.jsf?geneSearchType=gene&findMax=y&gene=Sla&signalingPathway=4269&pathwayType=family&species=House+Mouse&reportsBy=pathways&omicsCategory=cistromics&countMax=3872
	874	Co-nodes	SH3 domain	RUN and SH3 domain containing	Rusc2	KIAA0375	-0.49845	9.21e-05	0.00253234	https://www.signalingpathways.org/ominer/query.jsf?geneSearchType=gene&findMax=y&gene=Rusc2&signalingPathway=4269&pathwayType=family&species=House+Mouse&reportsBy=pathways&omicsCategory=cistromics&countMax=3873
	875	Co-nodes	SH3 domain	SAM and SH3 domain containing	Sash3	SLY, 753P9, SH3D6C, HACS2	-2.43053	1.61e-07	2.21e-05	https://www.signalingpathways.org/ominer/query.jsf?geneSearchType=gene&findMax=y&gene=Sash3&signalingPathway=4269&pathwayType=family&species=House+Mouse&reportsBy=pathways&omicsCategory=cistromics&countMax=3874
	876	Co-nodes	SH3 domain	SH3 and PX domains	Sh3pxd2b	FLJ20831	-0.983523	0.00028954	0.00609936	https://www.signalingpathways.org/ominer/query.jsf?geneSearchType=gene&findMax=y&gene=Sh3pxd2b&signalingPathway=4269&pathwayType=family&species=House+Mouse&reportsBy=pathways&omicsCategory=cistromics&countMax=3875
	877	Co-nodes	SH3 domain	SH3 domain binding glutamate rich protein like	Sh3bgrl2		-1.42618	7.3e-05	0.00211892	https://www.signalingpathways.org/ominer/query.jsf?geneSearchType=gene&findMax=y&gene=Sh3bgrl2&signalingPathway=4269&pathwayType=family&species=House+Mouse&reportsBy=pathways&omicsCategory=cistromics&countMax=3876
	878	Co-nodes	Skeletal muscle factors	Myoferlin	Myof	KIAA1207	-2.34747	1.22e-07	1.76e-05	https://www.signalingpathways.org/ominer/query.jsf?geneSearchType=gene&findMax=y&gene=Myof&signalingPathway=4269&pathwayType=family&species=House+Mouse&reportsBy=pathways&omicsCategory=cistromics&countMax=3877
	879	Co-nodes	Small nucleolar RNAs	Small nucleolar RNA host gene	Snhg11	LINC00101	0.814445	0.000172713	0.00412075	https://www.signalingpathways.org/ominer/query.jsf?geneSearchType=gene&findMax=y&gene=Snhg11&signalingPathway=4269&pathwayType=family&species=House+Mouse&reportsBy=pathways&omicsCategory=cistromics&countMax=3878
	880	Co-nodes	Stress response factors	DnaJ heat shock protein (Hsp40) member	Dnaja3	hTid-1	0.402962	0.000123026	0.00318722	https://www.signalingpathways.org/ominer/query.jsf?geneSearchType=gene&findMax=y&gene=Dnaja3&signalingPathway=4269&pathwayType=family&species=House+Mouse&reportsBy=pathways&omicsCategory=cistromics&countMax=3879
	881	Co-nodes	Substrate proteins	Epidermal growth factor receptor pathway substrate	Eps8		-1.15049	8.3e-07	7.03e-05	https://www.signalingpathways.org/ominer/query.jsf?geneSearchType=gene&findMax=y&gene=Eps8&signalingPathway=4269&pathwayType=family&species=House+Mouse&reportsBy=pathways&omicsCategory=cistromics&countMax=3880
	882	Co-nodes	Substrate proteins	Hematopoietic cell-specific Lyn substrate	Hcls1	HS1, CTTNL	-1.46934	2.35e-06	0.000154816	https://www.signalingpathways.org/ominer/query.jsf?geneSearchType=gene&findMax=y&gene=Hcls1&signalingPathway=4269&pathwayType=family&species=House+Mouse&reportsBy=pathways&omicsCategory=cistromics&countMax=3881
	883	Co-nodes	Testis, sperm & spermatogenesis	Sperm associated antigen	Spag5	DEEPEST, MAP126, hMAP126	-2.19371	0.000275209	0.00590012	https://www.signalingpathways.org/ominer/query.jsf?geneSearchType=gene&findMax=y&gene=Spag5&signalingPathway=4269&pathwayType=family&species=House+Mouse&reportsBy=pathways&omicsCategory=cistromics&countMax=3882
	884	Co-nodes	Transcriptional coregulators	Sin3A associated protein	Sap30		-1.50393	0.000291814	0.00612406	https://www.signalingpathways.org/ominer/query.jsf?geneSearchType=gene&findMax=y&gene=Sap30&signalingPathway=4269&pathwayType=family&species=House+Mouse&reportsBy=pathways&omicsCategory=cistromics&countMax=3883
	885	Co-nodes	Transporters & transport proteins	ATP binding cassette	Abca7	ABCX	-0.489919	5.45e-05	0.00168866	https://www.signalingpathways.org/ominer/query.jsf?geneSearchType=gene&findMax=y&gene=Abca7&signalingPathway=4269&pathwayType=family&species=House+Mouse&reportsBy=pathways&omicsCategory=cistromics&countMax=3884
	886	Co-nodes	Transporters & transport proteins	ATP binding cassette	Abca9	EST640918	-1.19222	1.83e-06	0.000128111	https://www.signalingpathways.org/ominer/query.jsf?geneSearchType=gene&findMax=y&gene=Abca9&signalingPathway=4269&pathwayType=family&species=House+Mouse&reportsBy=pathways&omicsCategory=cistromics&countMax=3885
	887	Co-nodes	Transporters & transport proteins	ATPase transporter	Atp1a1		-0.780995	0.000169652	0.00409621	https://www.signalingpathways.org/ominer/query.jsf?geneSearchType=gene&findMax=y&gene=Atp1a1&signalingPathway=4269&pathwayType=family&species=House+Mouse&reportsBy=pathways&omicsCategory=cistromics&countMax=3886
	888	Co-nodes	Transporters & transport proteins	ATPase transporter	Atp1b2	AMOG	-0.70896	0.000128604	0.00330041	https://www.signalingpathways.org/ominer/query.jsf?geneSearchType=gene&findMax=y&gene=Atp1b2&signalingPathway=4269&pathwayType=family&species=House+Mouse&reportsBy=pathways&omicsCategory=cistromics&countMax=3887
	889	Co-nodes	Transporters & transport proteins	FXYD domain containing ion transport regulator	Fxyd5	OIT2	-1.76312	6.39e-07	6.02e-05	https://www.signalingpathways.org/ominer/query.jsf?geneSearchType=gene&findMax=y&gene=Fxyd5&signalingPathway=4269&pathwayType=family&species=House+Mouse&reportsBy=pathways&omicsCategory=cistromics&countMax=3888
	890	Co-nodes	Transporters & transport proteins	Glucose transporters (GLUT)	Slc2a5	GLUT5	2.51255	0.000233074	0.00522662	https://www.signalingpathways.org/ominer/query.jsf?geneSearchType=gene&findMax=y&gene=Slc2a5&signalingPathway=4269&pathwayType=family&species=House+Mouse&reportsBy=pathways&omicsCategory=cistromics&countMax=3889
	891	Co-nodes	Transporters & transport proteins	Glucose transporters (GLUT)	Slc2a6	GLUT9, GLUT6, HSA011372	-3.22055	4.87e-05	0.0015518	https://www.signalingpathways.org/ominer/query.jsf?geneSearchType=gene&findMax=y&gene=Slc2a6&signalingPathway=4269&pathwayType=family&species=House+Mouse&reportsBy=pathways&omicsCategory=cistromics&countMax=3890
	892	Co-nodes	Transporters & transport proteins	Major facilitator superfamily domain containing	Mfsd4b1	Mfsd4b1	1.57667	0.000444203	0.00843391	https://www.signalingpathways.org/ominer/query.jsf?geneSearchType=gene&findMax=y&gene=Mfsd4b1&signalingPathway=4269&pathwayType=family&species=House+Mouse&reportsBy=pathways&omicsCategory=cistromics&countMax=3891
	893	Co-nodes	Transporters & transport proteins	Sideroflexin	Sfxn1	FLJ12876, SLC56A1	1.0766	0.000330061	0.00673315	https://www.signalingpathways.org/ominer/query.jsf?geneSearchType=gene&findMax=y&gene=Sfxn1&signalingPathway=4269&pathwayType=family&species=House+Mouse&reportsBy=pathways&omicsCategory=cistromics&countMax=3892
	894	Co-nodes	Transporters & transport proteins	Sideroflexin	Sfxn3	SFX3, SLC56A3	-1.15971	5.29e-05	0.00165162	https://www.signalingpathways.org/ominer/query.jsf?geneSearchType=gene&findMax=y&gene=Sfxn3&signalingPathway=4269&pathwayType=family&species=House+Mouse&reportsBy=pathways&omicsCategory=cistromics&countMax=3893
	895	Co-nodes	Transporters & transport proteins	Solute carrier organic anion transporter	Slco2a1	PGT, OATP2A1	-1.28834	3.05e-05	0.00108569	https://www.signalingpathways.org/ominer/query.jsf?geneSearchType=gene&findMax=y&gene=Slco2a1&signalingPathway=4269&pathwayType=family&species=House+Mouse&reportsBy=pathways&omicsCategory=cistromics&countMax=3894
	896	Co-nodes	Transporters & transport proteins	Solute carrier organic anion transporter	Slco3a1	OATP-D, OATP3A1	-0.966926	4.5e-07	4.81e-05	https://www.signalingpathways.org/ominer/query.jsf?geneSearchType=gene&findMax=y&gene=Slco3a1&signalingPathway=4269&pathwayType=family&species=House+Mouse&reportsBy=pathways&omicsCategory=cistromics&countMax=3895
	897	Co-nodes	Transporters & transport proteins	Solute carrier superfamily member	Slc11a1		-2.34369	3.47e-07	3.89e-05	https://www.signalingpathways.org/ominer/query.jsf?geneSearchType=gene&findMax=y&gene=Slc11a1&signalingPathway=4269&pathwayType=family&species=House+Mouse&reportsBy=pathways&omicsCategory=cistromics&countMax=3896
	898	Co-nodes	Transporters & transport proteins	Solute carrier superfamily member	Slc13a3	NADC3, SDCT2	-1.78638	0.000456001	0.00859906	https://www.signalingpathways.org/ominer/query.jsf?geneSearchType=gene&findMax=y&gene=Slc13a3&signalingPathway=4269&pathwayType=family&species=House+Mouse&reportsBy=pathways&omicsCategory=cistromics&countMax=3897
	899	Co-nodes	Transporters & transport proteins	Solute carrier superfamily member	Slc23a2	SVCT2, KIAA0238, YSPL2	-0.486799	1.07e-05	0.000486002	https://www.signalingpathways.org/ominer/query.jsf?geneSearchType=gene&findMax=y&gene=Slc23a2&signalingPathway=4269&pathwayType=family&species=House+Mouse&reportsBy=pathways&omicsCategory=cistromics&countMax=3898
	900	Co-nodes	Transporters & transport proteins	Solute carrier superfamily member	Slc25a13	CITRIN, ARALAR2	-2.96043	4.08e-05	0.00134493	https://www.signalingpathways.org/ominer/query.jsf?geneSearchType=gene&findMax=y&gene=Slc25a13&signalingPathway=4269&pathwayType=family&species=House+Mouse&reportsBy=pathways&omicsCategory=cistromics&countMax=3899
	901	Co-nodes	Transporters & transport proteins	Solute carrier superfamily member	Slc27a1	FATP1, FATP, MGC71751, FLJ00336, ACSVL5	0.496929	1.35e-05	0.00057541	https://www.signalingpathways.org/ominer/query.jsf?geneSearchType=gene&findMax=y&gene=Slc27a1&signalingPathway=4269&pathwayType=family&species=House+Mouse&reportsBy=pathways&omicsCategory=cistromics&countMax=3900
	902	Co-nodes	Transporters & transport proteins	Solute carrier superfamily member	Slc27a2	FATP2, hFACVL1, VLACS, VLCS, HsT17226, ACSVL1	-5.53845	0.00014467	0.00362414	https://www.signalingpathways.org/ominer/query.jsf?geneSearchType=gene&findMax=y&gene=Slc27a2&signalingPathway=4269&pathwayType=family&species=House+Mouse&reportsBy=pathways&omicsCategory=cistromics&countMax=3901
	903	Co-nodes	Transporters & transport proteins	Solute carrier superfamily member	Slc29a1		-1.20796	6.92e-06	0.000351067	https://www.signalingpathways.org/ominer/query.jsf?geneSearchType=gene&findMax=y&gene=Slc29a1&signalingPathway=4269&pathwayType=family&species=House+Mouse&reportsBy=pathways&omicsCategory=cistromics&countMax=3902
	904	Co-nodes	Transporters & transport proteins	Solute carrier superfamily member	Slc38a1	ATA1, NAT2, SAT1	-1.84791	4.75e-07	5e-05	https://www.signalingpathways.org/ominer/query.jsf?geneSearchType=gene&findMax=y&gene=Slc38a1&signalingPathway=4269&pathwayType=family&species=House+Mouse&reportsBy=pathways&omicsCategory=cistromics&countMax=3903
	905	Co-nodes	Transporters & transport proteins	Solute carrier superfamily member	Slc41a2	DKFZP434K0427	-0.841809	0.000403533	0.00786512	https://www.signalingpathways.org/ominer/query.jsf?geneSearchType=gene&findMax=y&gene=Slc41a2&signalingPathway=4269&pathwayType=family&species=House+Mouse&reportsBy=pathways&omicsCategory=cistromics&countMax=3904
	906	Co-nodes	Transporters & transport proteins	Solute carrier superfamily member	Slc43a1	R00504, PB39	0.805808	2.52e-05	0.000935615	https://www.signalingpathways.org/ominer/query.jsf?geneSearchType=gene&findMax=y&gene=Slc43a1&signalingPathway=4269&pathwayType=family&species=House+Mouse&reportsBy=pathways&omicsCategory=cistromics&countMax=3905
	907	Co-nodes	Transporters & transport proteins	Solute carrier superfamily member	Slc43a2	MGC34680	-1.15391	4.73e-05	0.00152579	https://www.signalingpathways.org/ominer/query.jsf?geneSearchType=gene&findMax=y&gene=Slc43a2&signalingPathway=4269&pathwayType=family&species=House+Mouse&reportsBy=pathways&omicsCategory=cistromics&countMax=3906
	908	Co-nodes	Transporters & transport proteins	Solute carrier superfamily member	Slc5a6	SMVT	0.965408	1.07e-05	0.000483903	https://www.signalingpathways.org/ominer/query.jsf?geneSearchType=gene&findMax=y&gene=Slc5a6&signalingPathway=4269&pathwayType=family&species=House+Mouse&reportsBy=pathways&omicsCategory=cistromics&countMax=3907
	909	Co-nodes	Transporters & transport proteins	Solute carrier superfamily member	Slc7a7	y+LAT-1	-1.06983	3.85e-06	0.000226262	https://www.signalingpathways.org/ominer/query.jsf?geneSearchType=gene&findMax=y&gene=Slc7a7&signalingPathway=4269&pathwayType=family&species=House+Mouse&reportsBy=pathways&omicsCategory=cistromics&countMax=3908
	910	Co-nodes	Transporters & transport proteins	Solute carrier superfamily member	Slc8a1		-1.18895	3.51e-08	6.88e-06	https://www.signalingpathways.org/ominer/query.jsf?geneSearchType=gene&findMax=y&gene=Slc8a1&signalingPathway=4269&pathwayType=family&species=House+Mouse&reportsBy=pathways&omicsCategory=cistromics&countMax=3909
	911	Co-nodes	Transporters & transport proteins	Solute carrier superfamily member	Slc9a9	FLJ35613, NHE9	-1.67362	3.76e-07	4.18e-05	https://www.signalingpathways.org/ominer/query.jsf?geneSearchType=gene&findMax=y&gene=Slc9a9&signalingPathway=4269&pathwayType=family&species=House+Mouse&reportsBy=pathways&omicsCategory=cistromics&countMax=3910
	912	Co-nodes	Transporters & transport proteins	T cell immune regulator, ATPase H+ transporting V0 subunit a3	Tcirg1	TIRC7, OC-116, OC116, ATP6N1C, Atp6i, a3, ATP6V0A3	-1.72272	5.9e-05	0.00180732	https://www.signalingpathways.org/ominer/query.jsf?geneSearchType=gene&findMax=y&gene=Tcirg1&signalingPathway=4269&pathwayType=family&species=House+Mouse&reportsBy=pathways&omicsCategory=cistromics&countMax=3911
	913	Co-nodes	Uncharacterized transcripts	Riken genes	1190005I06Rik	1190005I06Rik	0.71686	0.000180506	0.00424054	https://www.signalingpathways.org/ominer/query.jsf?geneSearchType=gene&findMax=y&gene=1190005I06Rik&signalingPathway=4269&pathwayType=family&species=House+Mouse&reportsBy=pathways&omicsCategory=cistromics&countMax=3912
	914	Co-nodes	Uncharacterized transcripts	Riken genes	2900026A02Rik	2900026A02Rik	-0.811572	0.000171028	0.00411127	https://www.signalingpathways.org/ominer/query.jsf?geneSearchType=gene&findMax=y&gene=2900026A02Rik&signalingPathway=4269&pathwayType=family&species=House+Mouse&reportsBy=pathways&omicsCategory=cistromics&countMax=3913
	915	Co-nodes	Uncharacterized transcripts	Riken genes	4930427A07Rik	4930427A07Rik	-1.95696	5.13e-05	0.00160977	https://www.signalingpathways.org/ominer/query.jsf?geneSearchType=gene&findMax=y&gene=4930427A07Rik&signalingPathway=4269&pathwayType=family&species=House+Mouse&reportsBy=pathways&omicsCategory=cistromics&countMax=3914
	916	Co-nodes	Uncharacterized transcripts	Riken genes	5031439G07Rik	5031439G07Rik	-0.760443	0.000182369	0.00426738	https://www.signalingpathways.org/ominer/query.jsf?geneSearchType=gene&findMax=y&gene=5031439G07Rik&signalingPathway=4269&pathwayType=family&species=House+Mouse&reportsBy=pathways&omicsCategory=cistromics&countMax=3915
	917	Co-nodes	Uncharacterized transcripts	Riken genes	9330132A10Rik	9330132A10Rik	1.3033	6.36e-05	0.00190529	https://www.signalingpathways.org/ominer/query.jsf?geneSearchType=gene&findMax=y&gene=9330132A10Rik&signalingPathway=4269&pathwayType=family&species=House+Mouse&reportsBy=pathways&omicsCategory=cistromics&countMax=3916
	918	Co-nodes	Uncharacterized transcripts	Riken genes	9930111J21Rik1	9930111J21Rik1	-1.31185	8.48e-07	7.08e-05	https://www.signalingpathways.org/ominer/query.jsf?geneSearchType=gene&findMax=y&gene=9930111J21Rik1&signalingPathway=4269&pathwayType=family&species=House+Mouse&reportsBy=pathways&omicsCategory=cistromics&countMax=3917
	919	Co-nodes	Uncharacterized transcripts	Riken genes	9930111J21Rik2	9930111J21Rik2	-0.69263	0.000339284	0.00690319	https://www.signalingpathways.org/ominer/query.jsf?geneSearchType=gene&findMax=y&gene=9930111J21Rik2&signalingPathway=4269&pathwayType=family&species=House+Mouse&reportsBy=pathways&omicsCategory=cistromics&countMax=3918
	920	Co-nodes	Uncharacterized transcripts	Riken genes	B430218F22Rik	B430218F22Rik	1.74635	5e-05	0.00157636	https://www.signalingpathways.org/ominer/query.jsf?geneSearchType=gene&findMax=y&gene=B430218F22Rik&signalingPathway=4269&pathwayType=family&species=House+Mouse&reportsBy=pathways&omicsCategory=cistromics&countMax=3919
	921	Co-nodes	Uncharacterized transcripts	Riken genes	F830016B08Rik	F830016B08Rik	-1.83197	6.12e-05	0.00185624	https://www.signalingpathways.org/ominer/query.jsf?geneSearchType=gene&findMax=y&gene=F830016B08Rik&signalingPathway=4269&pathwayType=family&species=House+Mouse&reportsBy=pathways&omicsCategory=cistromics&countMax=3920
	922	Co-nodes	Virus related	Ecotropic viral integration site	Evi2a	EVDA	-2.35008	7.56e-07	6.68e-05	https://www.signalingpathways.org/ominer/query.jsf?geneSearchType=gene&findMax=y&gene=Evi2a&signalingPathway=4269&pathwayType=family&species=House+Mouse&reportsBy=pathways&omicsCategory=cistromics&countMax=3921
	923	Co-nodes	Virus related	Hepatitis A virus cellular receptor	Havcr2	Tim-3, TIM3, FLJ14428, TIMD3, CD366	-2.50923	5.04e-05	0.00158602	https://www.signalingpathways.org/ominer/query.jsf?geneSearchType=gene&findMax=y&gene=Havcr2&signalingPathway=4269&pathwayType=family&species=House+Mouse&reportsBy=pathways&omicsCategory=cistromics&countMax=3922
	924	Co-nodes	Vitamin & trace element proteins and metabolism	GC vitamin D binding protein	Gc	DBP, VDBP, hDBP	-5.47486	1.24e-08	3.18e-06	https://www.signalingpathways.org/ominer/query.jsf?geneSearchType=gene&findMax=y&gene=Gc&signalingPathway=4269&pathwayType=family&species=House+Mouse&reportsBy=pathways&omicsCategory=cistromics&countMax=3923
	925	Co-nodes	Vitamin & trace element proteins and metabolism	Selenium binding protein	Selenbp1	hSP56, hSBP, LPSB	0.398182	0.000151764	0.00376361	https://www.signalingpathways.org/ominer/query.jsf?geneSearchType=gene&findMax=y&gene=Selenbp1&signalingPathway=4269&pathwayType=family&species=House+Mouse&reportsBy=pathways&omicsCategory=cistromics&countMax=3924
	926	Co-nodes	WD repeat proteins	WD repeat domain	Wdr91	HSPC049, SORF-1	-0.880223	0.000150727	0.00375333	https://www.signalingpathways.org/ominer/query.jsf?geneSearchType=gene&findMax=y&gene=Wdr91&signalingPathway=4269&pathwayType=family&species=House+Mouse&reportsBy=pathways&omicsCategory=cistromics&countMax=3925
	927	Co-nodes	Zinc finger proteins	Zinc finger HIT-type containing	Znhit3	Hit1	0.611688	4.6e-05	0.00149031	https://www.signalingpathways.org/ominer/query.jsf?geneSearchType=gene&findMax=y&gene=Znhit3&signalingPathway=4269&pathwayType=family&species=House+Mouse&reportsBy=pathways&omicsCategory=cistromics&countMax=3926
	928	Co-nodes	Zinc finger proteins	Zinc finger RANBP2-type containing	Zranb3	DKFZP434B1727, AH2	-1.49024	0.000509971	0.0092886	https://www.signalingpathways.org/ominer/query.jsf?geneSearchType=gene&findMax=y&gene=Zranb3&signalingPathway=4269&pathwayType=family&species=House+Mouse&reportsBy=pathways&omicsCategory=cistromics&countMax=3927
	929	Co-nodes	Zinc finger proteins	ZNF zinc finger protein	Zfp710	Zfp710	-0.841741	0.000161301	0.00394913	https://www.signalingpathways.org/ominer/query.jsf?geneSearchType=gene&findMax=y&gene=Zfp710&signalingPathway=4269&pathwayType=family&species=House+Mouse&reportsBy=pathways&omicsCategory=cistromics&countMax=3928
	930	Co-nodes	Zinc finger proteins	ZNF zinc finger protein	Zfp949	Zfp949	1.09622	9.26e-14	9.09e-11	https://www.signalingpathways.org/ominer/query.jsf?geneSearchType=gene&findMax=y&gene=Zfp949&signalingPathway=4269&pathwayType=family&species=House+Mouse&reportsBy=pathways&omicsCategory=cistromics&countMax=3929
